# Supplementary material for: A slit-diaphragm-associated protein network for dynamic control of renal filtration
Source: Nat Commun. 2022 Oct 28;13:6446. doi: 10.1038/s41467-022-33748-1 (PMC9616960; doi:10.1038/s41467-022-33748-1)
Supplement: Supplementary file 4 — Supplementary Data 1 [file 41467_2022_33748_MOESM4_ESM.xlsx]

## Sheet: Legend
Accession	database accession (UniProtKB/Swiss-Prot)
Entry Name	short name of reviewed UniProtKB/Swiss-Prot entry (mouse, rat, human); identified protein subsets or species homologs were grouped together using the accession of the predominant hit)
Spectrum matches	total number of matched MS/MS spectra
Peptide species	total number of identified peptide species
Peptide sequences	number of non-redundant tryptic peptide sequences
Max peptide score	as provided by Mascot
Min e-value	as provided by Mascot
Protein score	as provided by Mascot
Abundance	AbundanceNormSpec values (see Methods) (values in italic indicate proteins lacking MS2 spectra) (values in grey indicate baseline/detection treshold values)
Sequence coverage	number of MS2-identified amino acids / protein sequence length (%)

## Sheet: Suppl. Data 1
	Solubilisation	CL47
	Sample	a1 (Nephrin a1)											a2 (Nephrin a2)											a3 (Neph1 a1)											IgG 1 (12-370)											IgG 2 (orb313245)
	Category	Peptide (specific)			Peptide (total)					Protein			Peptide (specific)			Peptide (total)					Protein			Peptide (specific)			Peptide (total)					Protein			Peptide (specific)			Peptide (total)					Protein			Peptide (specific)			Peptide (total)
	Value	Spectrum matches	Peptide species	Peptide sequences	Spectrum matches	Peptide species	Peptide sequences	Max peptide score	Min e-value	Protein Score	Abundance	Sequence coverage	Spectrum matches	Peptide species	Peptide sequences	Spectrum matches	Peptide species	Peptide sequences	Max peptide score	Min e-value	Protein Score	Abundance	Sequence coverage	Spectrum matches	Peptide species	Peptide sequences	Spectrum matches	Peptide species	Peptide sequences	Max peptide score	Min e-value	Protein Score	Abundance	Sequence coverage	Spectrum matches	Peptide species	Peptide sequences	Spectrum matches	Peptide species	Peptide sequences	Max peptide score	Min e-value	Protein Score	Abundance	Sequence coverage	Spectrum matches	Peptide species	Peptide sequences	Spectrum matches
Accession	Entry Name
Q9R044	NPHN_RAT	366	81	53	366	81	53	133.36	1.7207e-12	3179	3362168	43.05	238	66	49	238	66	49	143.64	1.081e-13	2829	1405614	39.38	64	44	35	64	44	35	111.2	2.05954e-10	1872	211868	33.79	2	2	2	2	2	2	31.59	0.0190345	59	8375	2.16
Q6X936	KIRR1_RAT	65	38	29	65	38	29	95.7	5.11392e-09	1504	219798	46.51	37	26	22	37	26	22	85.96	5.9829e-08	1115	91375	37.64	156	47	33	156	47	33	103.68	1.21065e-09	1905	1724881	49.94										6615	0
P18910	ANPRA_RAT	6	6	6	6	6	6	74.17	6.69943e-07	291	2036	6.53	5	5	5	5	5	5	64.11	5.47292e-06	218	1424	5.58	11	11	11	11	11	11	81.15	4.41233e-08	438	4000	10.97										252	0
P41740	ANPRC_RAT	16	14	13	16	14	13	73.63	1.19674e-07	581	13374	26.92	15	13	13	15	13	13	78.33	3.61356e-07	524	10297	26.54	29	14	14	29	14	14	78.38	1.50294e-07	639	24688	27.29										1176	0
Q7TPD3	ROBO2_MOUSE	3	3	3	3	3	3	49.29	0.000180763	113	1011	2.24	2	2	2	2	2	2	19.6	0.0921042	36	454	1.5	4	3	3	4	3	3	32.48	0.0145754	73	1102	2.38	1	1	1	1	1	1	18.64	0.110786	19	128	0.68
P57097	MERTK_RAT	12	10	9	15	12	11	47.77	0.000538091	339	8508	11.37	9	7	7	9	7	7	49.33	0.000236279	239	3480	8.05	11	9	9	15	12	12	51.54	8.69805e-05	381	7290	12.98										934	0
E9Q612	PTPRO_MOUSE	14	10	9	16	11	10	88.37	4.22083e-08	473	21617	9.87	6	5	5	7	6	6	91.37	2.32332e-08	359	9621	5.3	8	7	7	10	8	8	94.38	1.10156e-08	418	9675	7.75										716	0
Q62844	FYN_RAT	3	2	2	6	5	5	59.81	1.04472e-05	238	3967	9.5	1	1	1	2	2	2	48.88	0.000359786	81	1324	3.17	7	7	7	11	11	11	62.39	5.59463e-06	364	3511	17.69				1	1	1	17.31	0.235012	17	338	1.49
Q80U19	DAAM2_MOUSE	12	7	7	13	8	8	56.56	1.19232e-05	301	4224	7.89	6	4	4	6	4	4	53.98	2.11971e-05	165	1351	3.86	12	9	9	12	9	9	61.78	3.02003e-06	342	4600	8.52	2	2	2	2	2	2	15.28	0.373098	30	445	1.7
D3Z8L7	RRAS_RAT	6	6	6	10	8	7	89.11	3.5964e-08	367	23610	33.49	3	3	3	7	6	5	85.46	4.65069e-08	244	13503	27.06	3	2	2	7	5	4	96.12	7.31807e-09	207	9190	23.85										1416	0
P62071	RRAS2_MOUSE	4	4	4	8	6	5	89.11	3.5964e-08	246	17410	26.96	4	4	3	8	7	5	64.64	7.45521e-06	224	13893	32.35	4	4	3	8	7	5	96.12	7.31807e-09	231	11789	32.35										1690	0
P50617	DEND_RAT	24	16	15	24	16	15	70.96	1.63141e-06	699	24064	25.46	20	11	11	20	11	11	75.44	1.9003e-07	520	15759	20.23	32	20	18	32	20	18	85.58	2.01987e-08	818	51074	29.28	6	4	4	6	4	4	46.17	0.000368358	152	6029	5.94	2	1	1	2
Q08464	FZD2_RAT	3	3	3	5	5	5	32.65	0.00969702	123	2884	8.42				2	2	2	35.26	0.00534644	65	3320	2.81										182	0										225	0
O89039	ACKR3_RAT										551	0										707	0										202	0										283	0
Q6RHR9	MAGI1_MOUSE										702	0										224	0	1	1	1	2	2	2	67.08	4.96567e-06	86	6560	1.09	1	1	1	1	1	1	18.39	0.187616	18	21	0.54
O88382	MAGI2_RAT	19	19	19	20	20	20	80.08	2.09603e-07	653	26291	18.09										26037	0	30	24	24	34	27	27	71.65	1.82946e-06	1123	63273	22	2	2	2	2	2	2	45.58	0.000525719	77	3594	1.8
P08592	A4_RAT	1	1	1	1	1	1	46.57	0.000402034	47	401	1.56	2	2	2	2	2	2	57.16	4.1058e-05	80	631	2.6										96	0										211	0
Q5XIE8	ITM2B_RAT	5	4	4	5	4	4	45.53	0.000400254	126	8212	17.67	9	7	7	9	7	7	47.74	0.000216224	206	23355	28.57	1	1	1	1	1	1	24	0.0511568	24	1454	3.76										848	0
Q8CGU6	NICA_RAT	4	4	4	4	4	4	72.72	3.82214e-07	176	25715	4.94										5357	0	3	3	3	3	3	3	72.51	4.01149e-07	149	23221	3.95										3007	0
Q9WU74	LSR_RAT	6	6	6	6	6	6	76.32	6.312e-07	237	5138	11.97										1559	0	8	7	7	8	7	7	59.56	2.92149e-05	275	3577	15.01										355	0
Q9ESS6	BCAM_RAT	2	2	2	2	2	2	26.04	0.053386	52	1547	3.85	8	7	7	8	7	7	68.33	2.84237e-06	306	3635	13.3										919	0										501	0
Q99959	PKP2_HUMAN	16	12	11	16	12	11	87.36	1.93755e-08	433	8303	10.56	9	8	8	9	8	8	88.03	1.6212e-08	327	3701	8.63	13	11	11	13	11	11	73.63	4.66024e-07	419	12310	9.65	1	1	1	1	1	1	35.82	0.00269673	36	1141	1.25
Q02413	DSG1_HUMAN	7	6	5	8	7	6	94.64	8.55459e-09	224	5467	9.25	29	15	13	37	20	16	130.36	2.1032e-12	834	22339	20.11	23	11	8	26	14	11	112.09	1.44307e-10	566	14962	14.49	21	13	10	27	18	13	108.64	3.14578e-10	677	25001	17.45
P43406	ITAV_MOUSE	2	2	2	2	2	2	62.8	5.5892e-06	102	487	2.3	3	3	3	3	3	3	85.18	3.04906e-08	190	691	3.16	3	3	3	3	3	3	35.16	0.00769593	76	593	2.97										79	0
D3ZQJ0	CLD15_RAT	2	2	2	2	2	2	47.25	7.34623e-05	90	7012	11.45	2	2	2	2	2	2	51.38	0.000156473	73	6415	11.45	2	2	2	2	2	2	43.45	0.00120194	74	10045	11.45										237	0
P11505	AT2B1_RAT	10	10	9	23	21	19	92.6	1.68709e-08	788	5071	15.74	1	1	1	6	5	5	58.62	2.92671e-05	183	2329	6.04	4	4	3	12	12	11	76.71	4.54339e-07	387	7831	7.95										386	0
B4F795	CTL2_RAT	7	7	6	7	7	6	62.7	6.14901e-06	244	11339	8.37	6	6	6	6	6	6	34.53	0.00415798	133	6999	7.8										779	0										654	0
Q08834	MGT5A_RAT	1	1	1	1	1	1	21.58	0.0889631	22	493	0.95	4	4	4	4	4	4	92.91	4.60514e-09	175	710	5.27										114	0										96	0
B5DEH2	ERLN2_RAT	1	1	1	3	3	3	72.33	6.52041e-07	151	5777	9.14	6	6	6	10	10	10	96.24	3.47019e-09	466	18470	29.79	17	15	12	22	19	16	91.39	1.37634e-08	767	98138	40.12				2	2	2	59.25	2.16902e-05	74	2580	5.6	2	2	2	3
Q96DZ1	ERLEC_HUMAN	1	1	1	1	1	1	38.35	0.00224444	38	268	2.07	5	5	4	5	5	4	55.97	3.88247e-05	136	3221	8.9	5	5	4	5	5	4	55.98	3.16697e-05	124	2721	8.9										114	0
Q05186	RCN1_MOUSE	1	1	1	1	1	1	52.07	0.000143421	52	1794	3.69										12142	0	10	10	10	10	10	10	138.06	4.111e-13	514	27065	28.92										1571	0
[truncated: 85 more columns]

## Sheet: target normalized ratios
	Solubilisation	CL47									CL91
	Ratio	a1 vs IgG1	a1 vs IgG2	a1 vs IgG3	a2 vs IgG1	a2 vs IgG2	a2 vs IgG3	a3 vs IgG1	a3 vs IgG2	a3 vs IgG3	a1 vs IgG1	a1 vs IgG2	a1 vs IgG3	a2 vs IgG1	a2 vs IgG2	a2 vs IgG3	a3 vs IgG1	a3 vs IgG2	a3 vs IgG3
Accession	Entry Name
Q9R044	NPHN_RAT	1	1	1	1	1	1	0.59887	0.55168	0.4844	1	1	1	1	1	1	0.36046	0.43146	0.41053
Q6X936	KIRR1_RAT	0.60091	0.69158	0.77639	0.53604	0.64177	0.73805	1	1	1	0.3401	0.42634	0.4686	0.33722	0.43213	0.47848	1	1	1
P18910	ANPRA_RAT	0.37449	0.30416	0.31898	0.37014	0.28874	0.30522	0.51885	0.40426	0.38586	0.23766	0.1487	0.15659	0.10343	0.020517	0.029303	0.2711	0.14786	0.14992
P41740	ANPRC_RAT	0.42918	0.50894	0.58037	0.45136	0.54347	0.62866	0.56682	0.5955	0.6102	0.31265	0.41362	0.35666	0.46887	0.56255	0.49992	0.21994	0.35309	0.26738
Q7TPD3	ROBO2_MOUSE	0.37122	0.37729	0.34184	0.284	0.292	0.24606	0.41409	0.38436	0.31895	0.28551	0.31352	0.18144	0.41707	0.43341	0.28842	0.040852	0.1058	0
P57097	MERTK_RAT	0.39364	0.4971	0.44609	0.29263	0.41358	0.34959	0.39669	0.4644	0.37637	0.29379	0.29628	0.24387	0.21055	0.22239	0.16497	0.38191	0.36414	0.28317
E9Q612	PTPRO_MOUSE	0.58566	0.51554	0.48089	0.53103	0.45043	0.40651	0.49117	0.38142	0.31117	0.41631	0.38377	0.32489	0.35093	0.32238	0.25785	0.42412	0.37122	0.28224
Q62844	FYN_RAT	0.4344	0.46736	0.5019	0.30208	0.34173	0.37529	0.44601	0.44025	0.43105	0.34582	0.36379	0.39008	0.40916	0.42194	0.45072	0.51447	0.50267	0.50887
Q80U19	DAAM2_MOUSE	0.40022	0.46918	0.46729	0.25454	0.33604	0.32668	0.445	0.47434	0.43088	0.026539	0.37729	0.17392	0	0.38191	0.15881	0.13012	0.55558	0.28432
D3Z8L7	RRAS_RAT	0.4905	0.46558	0.49646	0.46723	0.43863	0.4732	0.365	0.31065	0.30437	0.005677	0.27158	0.12936	0	0.27717	0.12116	0.034415	0.36486	0.17638
P62071	RRAS2_MOUSE	0.41335	0.32884	0.31595	0.43963	0.34146	0.32711	0.37739	0.26266	0.22517	0.20925	0.22687	0	0.18167	0.20401	0	0.31791	0.31827	0.025897
P50617	DEND_RAT	0.26147	0.42626	0.46236	0.22674	0.41797	0.45965	0.41078	0.53608	0.52543	0.30723	0.38544	0.46225	0.35524	0.43578	0.51999	0.66241	0.69926	0.7559
Q08464	FZD2_RAT	0.44816	0.481	0.39932	0.54805	0.58496	0.49525	0	0	0	0	0	0	0.092124	0.16237	0.14671	0	0	0
O89039	ACKR3_RAT	0.14648	0.18591	0.20117	0.2182	0.26306	0.28501	0	0	0	0.37284	0.36117	0.23946	0.75261	0.69829	0.56445	0.27814	0.26817	0.10926
Q6RHR9	MAGI1_MOUSE	0.60512	0.77185	0.84066	0.49154	0.68592	0.76157	1	1	1	0.34857	0.50498	0.55816	0.57515	0.72197	0.78008	1	1	1
O88382	MAGI2_RAT	0.35849	0.34615	0.38903	0.41612	0.40118	0.45416	0.53654	0.47703	0.47852	0.2023	0.29685	0.37244	0.19922	0.30327	0.38618	0.45126	0.52747	0.59132
P08592	A4_RAT	0.14281	0.17362	0.17357	0.25203	0.28649	0.2925	0	0	0	0.40108	0.31691	0.33194	0.63869	0.52038	0.53666	0.03813	0	0
Q5XIE8	ITM2B_RAT	0.40338	0.3492	0.36107	0.66419	0.59851	0.62575	0.13605	0.073827	0.066573	0.51354	0.49011	0.46411	0.93776	0.86566	0.83678	0.36112	0.34144	0.29345
Q8CGU6	NICA_RAT	0.3835	0.60687	0.64597	0.15551	0.41676	0.45217	0.39484	0.5803	0.5628	0	0	0	0	0	0	0.029501	0.12748	0.13929
Q9WU74	LSR_RAT	0.46763	0.49911	0.52583	0.32291	0.361	0.38475	0.44041	0.43406	0.41684	0.12214	0.19272	0.20008	0.28837	0.34763	0.35555	0.57648	0.59349	0.57223
Q9ESS6	BCAM_RAT	0.22017	0.26077	0.2709	0.41626	0.46107	0.48366	0.14755	0.17551	0.16552	0.41686	0.46193	0.46396	0.77225	0.78284	0.78474	0.13672	0.22514	0.21657
Q99959	PKP2_HUMAN	0.35769	0.4532	0.40079	0.26688	0.37851	0.31337	0.45239	0.50668	0.41721	0.22827	0.26596	0.2799	0.31094	0.34324	0.35846	0.49931	0.49989	0.49135
Q02413	DSG1_HUMAN	0	0.22681	0.11774	0.027297	0.52333	0.41203	0	0.37993	0.25513	0.30085	0.35462	0.40858	0.34032	0.39499	0.45414	0.01707	0.11999	0.1788
P43406	ITAV_MOUSE	0.33115	0.24195	0.37347	0.45106	0.34641	0.50546	0.39	0.26869	0.36355	0.2834	0.30099	0.29446	0.50883	0.50349	0.49612	0.26182	0.27994	0.25817
D3ZQJ0	CLD15_RAT	0.582	0.60996	0.63301	0.66063	0.69213	0.72345	0.68727	0.65517	0.61966	0	0	0	0.42907	0.44319	0.43836	0	0	0
P11505	AT2B1_RAT	0.45237	0.44366	0.49924	0.38222	0.37292	0.43396	0.56104	0.50366	0.51124	0.12493	0.25345	0	0.014756	0.16779	0	0.20523	0.35175	0
B4F795	CTL2_RAT	0.49666	0.60401	0.60464	0.48854	0.61295	0.61417	0.073497	0.17661	0.14395	0.31314	0.43921	0.37037	0.2235	0.3716	0.29616	0.1164	0.29691	0.19987
Q08834	MGT5A_RAT	0.30237	0.23611	0.22946	0.42067	0.34261	0.34057	0.073267	0.0041828	0	0.25743	0.2544	0.15156	0.27322	0.26817	0.15535	0.0075735	0.034935	0
B5DEH2	ERLN2_RAT	0.16889	0.10333	0.10891	0.41393	0.33525	0.35422	0.66902	0.54294	0.51797	0.030002	0.14611	0.13465	0.15901	0.27227	0.25957	1	1	0.95577
Q96DZ1	ERLEC_HUMAN	0.1766	0.13075	0.13809	0.669	0.61035	0.64469	0.5889	0.48981	0.4678	0.015055	0.0030835	0.015652	0.38371	0.33027	0.34374	0	0	0
Q05186	RCN1_MOUSE	0.061034	0.071246	0.22803	0.42819	0.43589	0.6384	0.53286	0.493	0.60685	0.03545	0.16696	0.23804	0.33432	0.44591	0.5236	0.62138	0.69746	0.74709

## Sheet: abundance
	Solubilisation	CL47						CL91
	Sample	a1 (Nephrin a1)	a2 (Nephrin a2)	a3 (Neph1 a1)	IgG 1 (12-370)	IgG 2 (orb313245)	IgG 3 (ab205350)	a1 (Nephrin a1)	a2 (Nephrin a2)	a3 (Neph1 a1)	IgG 1 (12-370)	IgG 2 (orb313245)	IgG 3 (ab205350)
Accession	Entry Name
Q9R044	NPHN_RAT	3362168	1405614	211868	8375	24203	18161	3200974	1676971	136301	19514	13581	20056
Q6X936	KIRR1_RAT	219798	91375	1724881	6615	11059	4569	93934	66866	1093148	14798	9208	10818
P18910	ANPRA_RAT	2036	1424	4000	252	1178	666	1072	447	1406	280	480	682
P41740	ANPRC_RAT	13374	10297	24688	1176	2128	906	8818	12899	6616	1590	927	1875
Q7TPD3	ROBO2_MOUSE	1011	454	1102	128	369	288	853	1134	378	176	155	474
P57097	MERTK_RAT	8508	3480	7290	934	1459	1295	3183	1621	4762	630	636	1256
E9Q612	PTPRO_MOUSE	21617	9621	9675	716	3300	2667	17427	9057	16658	1886	2156	4410
Q62844	FYN_RAT	3967	1324	3511	338	821	431	2285	2177	4314	350	315	405
Q80U19	DAAM2_MOUSE	4224	1351	4600	445	864	566	3615	2620	7977	2671	463	2092
D3Z8L7	RRAS_RAT	23610	13503	9190	1416	4938	2652	62494	47898	107381	51166	14291	46165
P62071	RRAS2_MOUSE	17410	13893	11789	1690	8623	5804	31960	21719	57288	9595	9335	49058
P50617	DEND_RAT	24064	15759	51074	6029	6449	3320	23819	21600	93851	4412	2921	2840
Q08464	FZD2_RAT	2884	3320	182	225	547	582	273	425	423	280	225	361
O89039	ACKR3_RAT	551	707	202	283	672	367	1934	7422	1337	259	271	782
Q6RHR9	MAGI1_MOUSE	702	224	6560	21	21	10	154	302	3172	23	10	11
O88382	MAGI2_RAT	26291	26037	63273	3594	11676	5643	26498	20147	80376	8233	5277	5168
P08592	A4_RAT	401	631	96	211	528	315	1251	2518	310	146	223	305
Q5XIE8	ITM2B_RAT	8212	23355	1454	848	3577	2086	42124	183981	19767	2823	2913	4972
Q8CGU6	NICA_RAT	25715	5357	23221	3007	2207	1173	783	579	2498	1212	933	1273
Q9WU74	LSR_RAT	5138	1559	3577	355	870	484	1007	1689	7197	465	355	505
Q9ESS6	BCAM_RAT	1547	3635	919	501	1177	676	6717	22642	2219	725	542	794
Q99959	PKP2_HUMAN	8303	3701	12310	1141	1878	1660	5512	6058	17563	1507	1300	1785
Q02413	DSG1_HUMAN	5467	22339	14962	25001	5152	6019	11928	10447	4489	2280	1731	1909
P43406	ITAV_MOUSE	487	691	593	79	417	115	415	837	420	86	81	124
D3ZQJ0	CLD15_RAT	7012	6415	10045	237	590	346	312	1899	449	279	247	375
P11505	AT2B1_RAT	5071	2329	7831	386	1218	560	5471	2683	9807	2489	1382	10807
B4F795	CTL2_RAT	11339	6999	779	654	991	664	4435	2175	2266	798	405	875
Q08834	MGT5A_RAT	493	710	114	96	438	277	707	569	318	167	178	463
B5DEH2	ERLN2_RAT	5777	18470	98138	2580	11858	6708	14668	21801	868581	10652	6666	10526
Q96DZ1	ERLEC_HUMAN	268	3221	2721	114	463	261	191	828	292	149	190	263
Q05186	RCN1_MOUSE	1794	12142	27065	1571	4507	1016	2781	8771	35950	1966	1128	1133

## Sheet: abundance (all proteins)
	Solubilisation	CL47						CL91
	Sample	a1 (Nephrin a1)	a2 (Nephrin a2)	a3 (Neph1 a1)	IgG 1 (12-370)	IgG 2 (orb313245)	IgG 3 (ab205350)	a1 (Nephrin a1)	a2 (Nephrin a2)	a3 (Neph1 a1)	IgG 1 (12-370)	IgG 2 (orb313245)	IgG 3 (ab205350)
Accession	Entry Name
P35213	1433B_RAT	119	122	122	168	2506	185	609	628	1342	154	2269	8085
P62258	1433E_HUMAN	319	362	376	496	3515	2634	1392	456	780	556	2958	15645
Q04917	1433F_HUMAN	171	171	177	250	730	950	258	208	605	430	298	3775
P61982	1433G_MOUSE	415	477	461	624	5340	5783	687	568	3416	1873	7507	33251
P27348	1433T_HUMAN	444	358	344	1306	4656	5039	510	681	2216	1469	3382	14015
P63101	1433Z_MOUSE	4104	5145	618	3324	14704	16707	6852	2791	8559	3121	15714	80810
P48193	41_MOUSE	1863	2749	5294	3841	40864	301441	8312	9614	22487	5323	33237	795481
Q794F9	4F2_RAT	1826	1479	2055	1277	8351	5604	34372	11472	31466	13430	11695	38146
P21588	5NTD_RAT	38	45	45	51	258	143	97	57	322	64	109	149
A8K2U0	A2ML1_HUMAN	68	50	30	246	181	99	40	63	61	32	71	55
P08592	A4_RAT	401	631	96	211	528	315	1251	2518	310	146	223	305
Q64602	AADAT_RAT	1461	1436	1563	6461	73558	2456	2939	1930	8056	2338	14105	2639
O54950	AAKG1_MOUSE	599	1547	360	478	7598	3284	5689	3394	11817	6488	2606	6825
A2VCW9	AASS_RAT	374	272	282	5248	35536	641	1183	453	2218	1522	8541	965
P13221	AATC_RAT	44	47	46	67	119	77	73	58	103	67	50	78
P00507	AATM_RAT	799	157	738	1615	4657	1675	710	719	975	721	2700	2339
Q9ESR9	ABCA2_RAT	12	100	106	15	38	22	209	123	200	90	15	24
Q704E8	ABCB7_RAT	689	464	776	701	7189	1278	22963	4411	8206	3791	3814	11958
P16970	ABCD3_RAT	2913	2676	3063	28705	18092	6829	70076	44626	95233	46542	37416	113634
O89016	ABCD4_MOUSE	724	2820	273	293	665	381	822	1938	519	354	275	380
P61221	ABCE1_HUMAN	960	188	2476	4168	4376	2531	2103	597	2973	1592	1168	1949
Q6MG08	ABCF1_RAT	473	504	1697	2328	43250	45300	5732	1850	5420	5816	9009	19607
Q99LE6	ABCF2_MOUSE	346	266	1230	809	2094	1331	4134	1367	6611	3400	646	1306
Q80W57	ABCG2_RAT	134	151	237	401	491	295	1446	324	1287	789	217	2316
Q99LR1	ABD12_MOUSE	32	130	30	28	174	99	379	42	562	262	70	102
Q6MG55	ABHGA_RAT	43	227	41	25	440	286	386	64	1499	266	197	285
Q8IZP0	ABI1_HUMAN	394	259	320	262	3787	31644	978	743	9652	3335	2078	20963
Q8BYZ1	ABI3_MOUSE	116	112	397	152	361	5800	592	134	755	176	353	2621
O94929	ABLM3_HUMAN	23	13	15	11	360	162	24	28	3621	21	148	161
Q9D7B6	ACAD8_MOUSE	245	233	237	419	9168	922	1721	461	2664	1388	1624	463
B1WC61	ACAD9_RAT	108	115	131	317	1749	193	174	138	250	156	227	209
P15650	ACADL_RAT	649	652	880	797	16507	2849	1255	1326	1618	1724	5226	2112
P08503	ACADM_RAT	4232	2806	3844	5642	91253	8239	7403	3550	17704	11065	21165	14237
P45953	ACADV_RAT	1296	721	1341	4016	41259	8845	1066	479	1493	902	9743	5690
Q5FVC7	ACAP2_RAT	833	694	30949	694	2817	1863	1312	1055	18564	1130	1185	1962
A0FKI7	ACBD5_RAT	93	121	109	143	767	361	8435	3929	10766	4363	5269	9234
B3DMA2	ACD11_RAT	228	238	435	1787	5236	1506	2129	650	1836	2081	1672	711
P70584	ACDSB_RAT	89	74	78	109	4727	339	174	100	192	155	1695	228
Q9JIX8	ACINU_MOUSE	49	49	56	52	2135	489	104	88	2359	580	1586	1032
O89039	ACKR3_RAT	551	707	202	283	672	367	1934	7422	1337	259	271	782
Q9Z2N8	ACL6A_MOUSE	116	67	84	55	4812	4992	2117	1374	3858	2637	2170	3940
Q32MW3	ACO10_MOUSE	1023	1225	700	2260	1973	2306	2372	689	2826	2661	3179	2157
Q9ER34	ACON_RAT	1044	679	2149	3182	139141	7734	3076	1371	3715	3023	35800	7697
Q9QYR9	ACOT2_MOUSE	92	56	65	43	22555	604	91	119	1062	85	536	596
Q8VHK0	ACOT8_RAT	108	84	90	119	252	2321	155	118	695	151	426	2198
P07872	ACOX1_RAT	22	27	40	231	625	600	101	33	66	114	285	692
Q63448	ACOX3_RAT	1426	953	938	864	2412	1477	4827	1136	1947	1299	1023	1547
Q99NB1	ACS2L_MOUSE	35	61	33	452	3061	87	174	42	301	164	765	258
Q499N5	ACSF2_RAT	28	27	214	28	2194	75	50	36	83	37	381	81
P18163	ACSL1_RAT	336	324	350	465	1937	3377	635	447	1408	528	844	2918
O35547	ACSL4_RAT	129	153	147	171	536	298	249	188	381	214	212	939
O70490	ACSM2_RAT	2729	1891	1486	15489	54375	3402	2828	1449	6314	2742	11865	2934
Q6SKG1	ACSM3_RAT	233	196	381	1072	7173	414	466	266	694	399	1355	587
A0A0G2K047	ACSS3_RAT	209	125	330	1343	16368	1504	236	171	344	242	2720	1235
P60709	ACTB_HUMAN	359512	60419	248340	1181276	1777268	123558	166207	219172	1139494	858723	68264	157472
Q8BFZ3	ACTBL_MOUSE	30829	35179	5880	37873	15239	69759	13774	44867	11582	7216	51486	74312
P63260	ACTG_MOUSE	104798	24613	105434	106203	1765297	33315	5242	101556	1497536	280180	28637	24018
Q9Z1P2	ACTN1_RAT	3678	642	2372	29552	5344	1666	3318	1294	11304	3758	1422	2230
Q9JI91	ACTN2_MOUSE	220	225	234	298	583	360	343	318	442	352	243	381
O88990	ACTN3_MOUSE	273	285	266	253	1193	862	535	381	855	233	488	922
Q9QXQ0	ACTN4_RAT	21354	5024	15935	141907	51367	8786	19384	9249	86152	52554	8789	7264
P68136	ACTS_RAT	518	619	621	707	2091	1209	1017	795	1523	888	860	1313
P85515	ACTZ_RAT	553	1171	147	445	6940	1178	1897	1354	3945	3282	1656	1860
Q6AYS7	ACY1A_RAT	247	272	263	340	5037	1281	380	355	2511	396	2920	2826
Q9JK15	ADAP2_RAT	114	115	123	355	964	8527	531	409	687	191	363	4506
Q9EQR2	ADAS_RAT	225	242	240	339	706	476	400	308	611	379	299	450
Q63028	ADDA_RAT	454	766	2056	2705	17070	12715	697	503	7831	3547	1466	1897
Q62847	ADDG_RAT	221	314	922	3462	1958	6436	1515	1708	6681	1920	370	732
Q05962	ADT1_RAT	11133	2202	10606	12214	44263	4912	500806	310715	723495	334468	220364	832196
Q09073	ADT2_RAT	43353	18040	51137	57604	333800	95868	2394113	1091259	4387251	1629266	2183460	6446582
A2RUV9	AEBP1_RAT	385	368	389	460	62871	32385	609	482	1021	478	17580	16545
Q920A7	AFG31_MOUSE	477	472	425	672	1746	1613	2729	1251	3404	2038	2796	4477
Q8JZQ2	AFG32_MOUSE	1320	1185	1975	3377	15061	5014	13241	4931	16282	8957	9618	20387
O88788	AG10B_RAT	415	244	298	236	5083	11630	480	542	1135	424	882	46834
Q53H12	AGK_HUMAN	34	24	28	23	243	125	456	233	411	287	99	122
Q64565	AGT2_RAT	633	1921	2472	3042	150855	10844	3477	875	6232	3608	41940	11190
Q09666	AHNK_HUMAN	14	15	16	20	87	81	409	268	828	195	35	48
Q9JM53	AIFM1_RAT	623	407	933	2465	3027	1177	7255	2095	6921	2920	2550	6522
P31230	AIMP1_MOUSE	97	83	88	88	1546	7680	240	111	1848	779	199	2892
Q32PX2	AIMP2_RAT	228	243	232	340	3234	8005	299	360	4277	480	831	3424
Q5U301	AKAP2_RAT	119	148	297	1943	895	227	235	188	1131	1282	195	295
Q70FJ1	AKAP9_MOUSE	275	150	166	5577	632	248	202	254	297	1530	163	257
Q6ZPS6	AKIB1_MOUSE	119	86	97	220	485	228	352	111	645	321	161	254
P28037	AL1L1_RAT	435	287	303	1590	5401	751	561	450	894	873	1192	772
P30839	AL3A2_RAT	254	3897	1864	424	9363	10706	2259	365	822	367	2903	3759
Q5XI42	AL3B1_RAT	137	126	131	186	550	301	202	160	309	199	232	4096
P0C2X9	AL4A1_RAT	831	599	1860	5840	68887	6828	3574	882	3635	1424	18031	5129
Q64057	AL7A1_RAT	352	441	440	414	28845	1091	3057	432	2503	427	9435	2823
Q8BH00	AL8A1_MOUSE	136	240	335	288	6663	2346	948	510	1878	618	366	971
Q9JLJ3	AL9A1_RAT	134	146	139	175	3806	506	289	196	271	213	900	524
P02769	ALBU_BOVIN	6989	8285	17301	11139	29052	8449	224840	82345	61112	64881	13597	9523
P11884	ALDH2_RAT	2596	4420	4693	8638	446701	15971	5434	3816	13368	11404	118922	13719
P04075	ALDOA_HUMAN	3317	1574	644	1345	4866	6209	2463	3272	5000	3562	2978	7754
P00884	ALDOB_RAT	1671	772	2473	4460	18338	20594	6271	4382	16425	9003	7903	22219
P09972	ALDOC_HUMAN	286	263	278	281	1464	784	501	383	791	405	617	843
Q9DBE8	ALG2_MOUSE	211	189	167	209	1065	5520	3318	443	5916	451	3802	18137
P50123	AMPE_RAT	3753	3807	3024	4276	7529	3737	9727	8119	11131	3387	1713	2672
Q9CPY7	AMPL_MOUSE	60	65	70	321	2857	125	104	82	162	107	235	138
P15684	AMPN_RAT	2940	565	3277	4413	4480	1761	13946	5888	25903	7737	3003	4866
Q99068	AMRP_RAT	588	756	563	2524	11195	3104	10153	6919	23418	11190	6863	4687
Q810B6	ANFY1_MOUSE	48	35	65	376	2662	204	71	61	342	63	171	216
O70511	ANK3_RAT	316	195	667	563	3413	21308	628	463	1833	619	683	4836
O70467	ANM3_RAT	380	319	420	1107	1244	865	15288	3784	14504	12523	1052	954
P18910	ANPRA_RAT	2036	1424	4000	252	1178	666	1072	447	1406	280	480	682
P41740	ANPRC_RAT	13374	10297	24688	1176	2128	906	8818	12899	6616	1590	927	1875
Q6UB98	ANR12_HUMAN	44	28	57	37	72	111	96	88	135	47	56	235
O75179	ANR17_HUMAN	3308	123	36	122	1084	563	6091	3701	5622	4212	434	528
Q8N283	ANR35_HUMAN	19	20	130	375	50	30	29	27	957	30	21	33
P97384	ANX11_MOUSE	675	515	593	920	32994	26714	4234	1585	11674	6200	16003	21973
P07150	ANXA1_RAT	3960	2598	3042	3616	19007	57319	17183	13171	30358	5357	13033	33373
Q07936	ANXA2_RAT	1548	9216	3313	1206	10774	19567	12195	9625	31947	9957	1199	11907
P14668	ANXA5_RAT	66	74	77	107	458	329	223	92	1326	179	184	233
Q07076	ANXA7_MOUSE	77	79	75	116	1197	867	102	105	184	105	782	1012
P21396	AOFA_RAT	333	230	346	361	752	418	1524	625	1692	509	313	1676
O35643	AP1B1_MOUSE	8354	1777	12021	22911	54546	98260	3441	2477	5199	3158	10123	73981
P22892	AP1G1_MOUSE	58	47	324	443	2027	2033	64	74	604	53	358	1200
P35585	AP1M1_MOUSE	286	277	408	246	4068	6289	2020	1579	3291	1712	1072	11798
P17426	AP2A1_MOUSE	26486	5787	56072	77841	108610	140885	26495	6723	35847	19307	27977	125498
P17427	AP2A2_MOUSE	53074	10084	109638	161610	381986	688409	58249	14694	78903	37991	83403	507999
P63010	AP2B1_HUMAN	69377	15015	116931	209057	377334	483229	49170	18315	58854	27693	69578	350681
P84092	AP2M1_RAT	80039	36142	176153	93569	543053	708980	101406	53802	221961	133918	138584	1022081
P53680	AP2S1_HUMAN	3749	1524	50436	15722	220929	501241	62886	15633	95861	20345	133642	961392
Q9Z1T1	AP3B1_MOUSE	289	492	827	1552	26463	38718	2764	1297	2500	1698	3822	7954
O54774	AP3D1_MOUSE	641	394	1366	1701	28708	38115	2178	925	3203	1854	11057	18312
Q9JKC8	AP3M1_MOUSE	139	291	302	114	11579	12554	902	349	439	258	970	2261
P15943	APLP2_RAT	213	76	70	88	209	123	133	1047	165	96	87	132
Q7TP48	APMAP_RAT	676	4352	676	502	9668	29049	929	431	1257	790	1555	1962
P02651	APOA4_RAT	108	140	156	163	1531	224	215	199	1246	184	551	232
P05090	APOD_HUMAN	334	360	362	1170	1302	724	2086	5010	713	764	754	877
P08226	APOE_MOUSE	610	1149	455	913	1416	946	825	835	1148	839	562	870
P26644	APOH_RAT	206	160	171	2930	638	470	296	230	543	1186	261	419
P29975	AQP1_RAT	2922	1559	2942	5847	11754	6506	73578	10049	49482	11353	7032	9156
P56402	AQP2_MOUSE	471	4509	582	614	1495	873	805	40580	1138	720	618	957
Q15041	AR6P1_HUMAN	2261	2068	1826	2358	4709	6040	3474	2621	4077	3128	2476	51771
Q99PD4	ARC1A_RAT	236	298	278	4913	4142	15343	382	1003	7972	3563	1357	8430
O88656	ARC1B_RAT	1034	626	2746	8656	2524	11921	3313	2434	20232	8767	813	4396
P62330	ARF6_HUMAN	1766	2041	1952	313	5979	3838	5840	3427	10521	3699	3421	10514
A2AWP8	ARGAL_MOUSE	104	96	122	88	1380	9385	165	139	328	146	256	5121
P05089	ARGI1_HUMAN	1629	11882	5593	9747	1393	2630	2752	4448	2922	1260	1187	816
Q5BJT0	ARGL1_RAT	7326	7323	14199	9770	383193	219376	421951	69115	573786	529292	225301	342287
Q8C142	ARH_MOUSE	48	50	47	46	275	1734	94	67	150	67	109	977
O55043	ARHG7_RAT	298	2640	376	2417	4094	2304	977	1390	1371	723	366	523
Q5FWH6	ARHGF_MOUSE	36	36	86	216	427	101	529	50	666	384	158	458
Q96PE2	ARHGH_HUMAN	10435	4936	2496	5734	10091	3908	7931	6239	12961	3509	5477	5433
Q66HA6	ARL8B_RAT	238	199	208	293	2699	1897	2270	3086	515	346	2563	11235
P20673	ARLY_RAT	608	618	534	831	2255	1047	1195	881	1631	1022	923	1220
P61160	ARP2_HUMAN	1239	588	1843	11154	8665	22919	4812	4040	22466	8319	1647	13592
Q99JY9	ARP3_MOUSE	6003	2211	5818	21442	22490	55080	7986	10526	46386	19051	3995	28092
Q9D898	ARP5L_MOUSE	300	257	1022	470	2003	17500	916	663	6931	1892	813	6825
P85970	ARPC2_RAT	928	375	2955	1763	4349	41393	4870	2943	24955	14444	1816	21766
P59999	ARPC4_MOUSE	1981	1858	4196	3830	10468	44842	5985	4733	35289	17405	5632	26304
P29066	ARRB1_RAT	344	370	331	512	2547	37441	447	415	758	457	474	16211
P29067	ARRB2_RAT	115	153	109	63	430	1990	108	83	206	87	182	2219
P98203	ARVC_MOUSE	225	164	2190	181	2056	908	2248	521	3475	2751	806	6505
Q9D8Z1	ASCC1_MOUSE	165	65	248	552	1684	130	104	82	170	101	91	140
Q8BSY0	ASPH_MOUSE	675	874	818	1156	12499	69680	1721	959	1631	1767	1618	19873
Q8IZT6	ASPM_HUMAN	29	49	31	41	106	61	97	213	77	45	43	66
P09034	ASSY_RAT	14063	22880	20843	65881	125530	18760	47756	33624	84453	44967	27022	30581
Q80TI0	ASTRB_MOUSE	150	333	206	964	862	493	316	212	483	245	343	484
Q8K2X1	AT10D_MOUSE	416	267	431	49	154	130	151	164	143	65	103	141
Q9EPE9	AT131_MOUSE	96	230	199	156	1076	810	1263	563	1550	805	297	1148
P06685	AT1A1_RAT	27845	23360	26164	31631	76813	37849	732130	296803	870215	394137	246129	890621
P07340	AT1B1_RAT	14248	22747	10578	22359	30345	19519	500216	289722	666463	391897	141409	613056
Q63377	AT1B3_RAT	716	2255	568	183	2733	1374	4151	9187	22538	1039	2745	7672
O14983	AT2A1_HUMAN	104	115	122	131	330	195	178	140	257	168	137	206
P11507	AT2A2_RAT	5558	25158	11841	2896	18904	18706	16831	16766	28646	9223	6071	15622
P11505	AT2B1_RAT	5071	2329	7831	386	1218	560	5471	2683	9807	2489	1382	10807
P19511	AT5F1_RAT	9880	6703	23848	19084	126690	169043	10369	7600	17245	8799	18895	77887
Q505J9	ATAD1_RAT	379	373	1245	1432	2134	1477	7279	4206	14992	7792	1524	13621
Q3KRE0	ATAD3_RAT	10844	2216	7623	21877	17932	29713	40156	13125	69507	41355	17126	37120
Q03344	ATIF1_RAT	2942	3941	2884	3952	12771	165638	15842	5967	31299	15704	3397	42790
Q91YH5	ATLA3_MOUSE	643	2861	587	155	3463	2103	1966	1872	3635	160	982	2686
P29418	ATP5E_RAT	38517	5774	4876	8289	141514	354746	6968	6459	9657	7117	42729	67301
P31399	ATP5H_RAT	5738	6675	21045	1311	161751	155698	9943	1173	15553	1443	13498	83621
P29419	ATP5I_RAT	1811	3250	6627	1524	37868	90374	2667	1116	4088	1261	4330	14831
Q6PDU7	ATP5L_RAT	484	579	10786	1158	68989	119330	951	723	1422	822	8993	24009
P05504	ATP6_RAT	675	765	809	1112	23351	18048	1228	960	2001	1192	3881	15647
D3Z9R8	ATP68_RAT	3950	1795	8612	6196	29692	37499	20286	16482	19188	16182	37921	324931
P11608	ATP8_RAT	309	385	2632	558	15973	27686	450	423	641	456	4934	10938
O70228	ATP9A_MOUSE	23	26	29	30	76	44	185	94	58	65	32	207
P15999	ATPA_RAT	240137	224059	357374	510083	5433673	799826	526904	350347	907155	447252	995069	824805
P10719	ATPB_RAT	24230	24139	78337	27296	1062313	392310	24267	17734	44772	13311	143003	69763
Q9D3D9	ATPD_MOUSE	19719	1133	23416	30199	191111	216737	8873	8371	13945	14789	19237	63973
P35435	ATPG_RAT	52636	55322	105058	73543	638588	1660240	487433	249666	894433	304547	612760	5046099
D3ZAF6	ATPK_RAT	14435	10722	28404	31665	189386	164510	72711	43089	155611	43198	31905	196596
Q9JJW3	ATPMD_RAT	516	880	6449	1019	29861	70759	10603	6446	17530	6860	19831	124836
Q06647	ATPO_RAT	25081	17336	82097	19494	447024	1441725	118255	38571	224920	75876	246359	769207
Q9WUQ1	ATS1_RAT	35	36	231	39	179	304	385	202	357	45	283	1412
Q9R001	ATS5_MOUSE	102	31	215	232	117	169	53	46	281	48	48	119
F1LU71	AUHM_RAT	4416	4118	4725	3834	26794	626023	7026	5895	10465	6591	11644	196391
O75366	AVIL_HUMAN	27	509	380	376	72	49	40	213	60	43	30	45
P04919	B3AT_MOUSE	670	210	13	10	296	136	368	60	1253	311	126	137
P58158	B3GA3_MOUSE	146	141	140	435	903	257	512	175	329	204	184	6530
Q91Z92	B3GT6_MOUSE	84	51	64	69	418	2517	122	92	112	87	343	893
Q7TNY1	BACD2_RAT	262	241	1054	1234	661	422	386	306	7793	1185	290	465
Q7TPL3	BACD3_RAT	602	611	7146	4834	3043	973	1799	802	29745	4836	885	948
Q6GMN2	BAIP2_RAT	365	277	312	395	1910	23780	817	513	3112	760	558	10987
Q61335	BAP31_MOUSE	559	495	474	606	2407	2320	780	680	828	670	345	6503
P26453	BASI_RAT	327	352	463	455	868	555	2303	484	2163	566	353	1194
Q9ESS6	BCAM_RAT	1547	3635	919	501	1177	676	6717	22642	2219	725	542	794
Q00972	BCKD_RAT	4589	1599	1688	2881	520542	7573	3697	2395	6068	2198	111971	4684
Q8NFC6	BD1L1_HUMAN	16	27	16	24	77	44	61	68	316	221	36	26
P29147	BDH_RAT	480	499	864	500	2550	897	7599	4534	12970	3751	3099	8948
Q15582	BGH3_HUMAN	78	80	77	119	186	136	106	103	413	111	73	118
O08839	BIN1_RAT	172	196	200	248	548	318	292	236	413	272	226	337
P06761	BIP_RAT	329729	2424124	83236	31467	171092	185276	384058	2887189	182918	70723	57334	87343
P70645	BLMH_RAT	457	1714	776	1056	1658	980	1004	940	1422	711	513	992
Q8K2F0	BRD3_MOUSE	122	108	115	162	7899	5419	2168	301	1854	1604	1287	3758
Q5VTR2	BRE1A_HUMAN	20	18	19	19	315	359	557	144	1472	804	496	568
Q8BXV2	BRI3B_MOUSE	201	389	196	302	5009	3806	1140	985	4915	937	1235	32725
Q91VR8	BRK1_MOUSE	1127	1143	3675	1595	17374	105055	4703	1676	41120	8627	12079	64081
Q4QQT6	BRX1_RAT	107	86	81	79	503	268	159	115	541	370	192	275
Q96K17	BT3L4_HUMAN	1338	948	1067	973	20072	84903	2017	1594	3982	1505	32066	107093
Q8C726	BTBD9_MOUSE	111	112	762	450	368	201	156	133	743	150	152	214
Q64152	BTF3_MOUSE	597	373	460	293	15291	106453	577	820	6626	531	28263	136028
Q9WVA3	BUB3_MOUSE	240	256	244	377	3989	2156	1317	298	2333	1848	1697	2927
P31720	C1QA_RAT	189	5120	156	3811	25892	5914	308	2443	478	4002	4318	749
P31721	C1QB_RAT	1146	16435	1677	12271	36543	12088	757	4684	2718	9531	5373	2453
O35796	C1QBP_RAT	255	256	356	315	12911	3930	4092	12157	35414	1725	11573	15601
P31722	C1QC_RAT	456	517	477	3620	9605	799	533	416	797	724	512	664
P27653	C1TC_RAT	551	609	663	1863	9492	2664	2414	882	3003	1887	1688	2588
Q6UB35	C1TM_HUMAN	13	34	31	70	1560	55	19	16	51	34	362	57
Q7TPS5	C2CD5_MOUSE	85	113	91	100	466	4023	168	117	259	257	154	2986
Q8K1A6	C2D1A_MOUSE	22	24	26	29	73	676	38	30	1068	662	31	395
Q63514	C4BPA_RAT	7963	1563	3087	16235	12886	8976	18652	3964	15776	14111	3763	4714
Q63515	C4BPB_RAT	71	56	63	73	105	219	327	139	459	321	48	65
Q5XII8	CA043_RAT	76	648	77	80	366	210	207	106	660	114	153	220
Q91ZS3	CAB45_RAT	271	289	289	385	574	406	358	351	495	346	230	366
O88338	CAD16_MOUSE	875	1999	687	1643	695	328	5834	5582	4325	4159	1621	2319
Q9R0T4	CADH1_RAT	433	296	8308	683	7405	8623	985	563	34268	1869	5230	6251
Q9Z1Y3	CADH2_RAT	476	356	7997	495	2594	1363	879	814	18326	820	1909	1446
P55283	CADH4_HUMAN	25	33	29	74	71	47	41	39	57	40	30	45
P55284	CADH5_MOUSE	30	29	553	137	63	46	98	73	579	37	26	41
P97326	CADH6_MOUSE	471	519	15478	611	2740	1438	1569	628	30346	824	1355	1549
P27139	CAH2_RAT	442	231	50	78	123	83	735	296	94	69	49	74
P16015	CAH3_MOUSE	147	193	172	231	427	280	240	235	336	237	179	267
Q5RJQ8	CAHM2_RAT	31	19	148	19	289	140	448	620	572	499	116	307
Q9NZT1	CALL5_HUMAN	377	1213	107	403	313	194	843	2925	782	9750	132	211
P18418	CALR_RAT	139	1027	174	160	249	182	285	846	265	150	98	159
O35887	CALU_MOUSE	160	600	2252	211	660	367	304	422	1070	264	261	396
P35565	CALX_RAT	10966	60019	4671	2295	8646	11535	4019	12560	2886	1579	2277	2596
Q07009	CAN2_RAT	31	35	35	285	487	58	218	43	234	46	40	62
Q08163	CAP1_RAT	502	23678	568	1106	1671	1175	3039	25420	3147	3303	687	1039
O54960	CAPON_RAT	1825	5113	3942	2417	13150	39835	7919	6863	11032	2721	19662	84785
Q60865	CAPR1_MOUSE	435	383	439	1351	4799	20991	511	401	690	507	822	3825
Q5XI32	CAPZB_RAT	6151	2638	3483	39239	27301	8044	6859	3829	74125	37918	3838	10157
P02662	CAS1_BOVIN	83156	326	3344	42147	53402	18609	326969	144998	68538	110460	3115	25588
P02663	CAS2_BOVIN	55800	60099	98711	38296	8103	2684	111691	58128	93004	87760	3461	3529
P05814	CASB_HUMAN	111	112	105	100	619	356	206	148	336	145	245	366
P31944	CASPE_HUMAN	1302	3345	1816	3735	2231	934	5679	5091	2569	3518	594	1297
P04762	CATA_RAT	3971	6433	4867	18750	52787	14474	7002	2849	5164	9711	16797	11401
P07339	CATD_HUMAN	481	1257	735	1556	946	601	824	827	532	716	389	295
P41350	CAV1_RAT	431	432	437	1076	1666	1145	6072	2880	2269	7373	2674	9498
P85125	CAVN1_RAT	3102	3405	3142	2983	15024	260632	31227	15673	49033	24101	5809	243094
Q66H98	CAVN2_RAT	1573	2868	4808	4103	14645	196371	16115	10437	28239	19617	4229	148279
Q9Z1H9	CAVN3_RAT	136	148	146	218	355	2406	226	198	293	259	143	2652
B2GUZ5	CAZA1_RAT	1118	689	734	1815	15812	2295	2136	2701	27437	8695	3029	2445
Q3T1K5	CAZA2_RAT	2434	728	4864	3628	29637	6835	6515	4189	59261	22348	2448	8345
Q641K1	CBPC1_MOUSE	10	12	11	18	25	18	14	13	20	14	10	16
Q7TS56	CBR4_RAT	94	79	84	84	4396	647	147	108	240	113	1769	1155
Q8N715	CC185_HUMAN	108	110	106	159	497	21859	1003	150	275	149	99	3364
Q8C9S4	CC186_MOUSE	64	47	52	49	316	193	100	76	193	70	136	184
Q8VEK0	CC50A_MOUSE	95	108	1714	127	304	173	162	133	225	142	127	590
Q8IX12	CCAR1_HUMAN	340	417	370	347	11818	12450	4383	1377	3428	4998	8112	14137
Q5U2X6	CCD47_RAT	1183	935	1993	841	11113	58662	14062	4000	27186	4967	3166	85772
Q6QD51	CCD80_RAT	1206	635	674	757	41239	35087	3233	1896	4139	2899	34144	38234
Q9R1E9	CCN2_RAT	188	197	216	267	951	4979	1221	1608	2634	961	1389	13621
Q8BGN2	CD033_MOUSE	1088	1755	4098	4519	27010	618593	37134	81	40667	39880	4324	356211
O95400	CD2B2_HUMAN	65	85	76	99	3189	798	968	610	1319	105	1793	708
P60766	CDC42_MOUSE	3674	8803	3644	3959	23438	50614	47739	39440	84731	38385	41112	250839
Q99459	CDC5L_HUMAN	111	121	126	353	3279	3304	1926	515	3253	2356	1766	2690
Q9JIK1	CDHR5_RAT	34	34	35	42	158	339	156	49	366	179	65	345
P70500	CDIPT_RAT	364	3139	340	349	1834	3070	5660	4837	5742	618	5617	20418
Q00537	CDK17_HUMAN	41	36	40	44	9993	48	57	50	72	49	4360	44
Q03114	CDK5_RAT	48	2354	23	21	269	1383	191	40	381	172	110	1651
Q91XU8	CDS2_RAT	212	2988	290	299	1437	2697	488	3840	6126	275	409	11322
Q15517	CDSN_HUMAN	415	690	1766	2475	1421	182	173	162	221	178	122	188
O15078	CE290_HUMAN	93	18	176	15	177	219	125	373	162	35	76	121
Q9CXS4	CENPV_MOUSE	228	153	405	327	5298	2433	1608	184	5046	1826	3004	5648
Q6AW69	CGNL1_MOUSE	563	638	771	1646	2430	1195	940	794	2295	1553	1087	1275
Q09426	CGT_RAT	263	273	79	101	193	325	335	1211	150	117	83	668
P26772	CH10_RAT	370	373	397	548	30919	2746	567	459	939	548	9694	5751
P63039	CH60_RAT	3070	2445	3885	12334	303601	21024	3274	2434	10096	5705	54403	7798
O15335	CHAD_HUMAN	110	119	122	151	315	399	234	159	239	197	132	435
Q6PDQ2	CHD4_MOUSE	219	204	213	261	5970	5909	545	285	1860	926	2589	4111
Q9P2D1	CHD7_HUMAN	22	16	19	42	100	59	384	29	71	808	41	64
Q8BJ64	CHDH_MOUSE	164	35	277	343	1771	825	214	43	369	57	373	474
Q7LBR1	CHM1B_HUMAN	1609	1847	1817	2419	4673	50941	2661	2202	3773	2537	1982	2997
Q9DB34	CHM2A_MOUSE	865	751	846	2228	3973	7321	4036	2407	12908	11511	2108	17381
Q9H444	CHM4B_HUMAN	217	177	168	568	458	251	764	230	3160	2895	186	271
P61022	CHP1_MOUSE	63	60	57	53	325	188	2714	1177	191	2135	135	1529
Q9Y3Y2	CHTOP_HUMAN	372	459	413	526	1370	1056	965	552	4534	2623	1988	1948
P59242	CING_MOUSE	441	447	426	653	1041	623	586	718	1084	775	463	616
B0K020	CISD1_RAT	699	583	812	666	6417	6556	2139	894	1241	787	11208	54063
Q9CQB5	CISD2_MOUSE	263	798	309	322	800	4750	1436	905	806	379	1032	18877
B1AR13	CISD3_MOUSE	811	925	927	1057	18304	4541	2572	1147	2816	2058	10913	12089
Q8VHF5	CISY_RAT	215	235	1024	1573	14163	1560	809	287	1527	722	2623	2497
Q96SN8	CK5P2_HUMAN	22	26	27	325	66	33	37	30	56	39	26	32
Q8BMK4	CKAP4_MOUSE	5171	2536	5204	6742	66055	108382	112641	41606	205637	127832	25386	41167
P49301	CLC10_RAT	3025	138230	3382	5464	8397	10048	4337	334834	6453	4557	3337	4915
P08081	CLCA_RAT	1192	1248	1524	11353	13672	1673	2803	1418	3610	2027	1757	1787
P08082	CLCB_RAT	568	903	551	3708	2163	975	1204	744	1310	847	629	1007
P51799	CLCN7_RAT	82	70	75	87	376	203	197	96	213	197	167	221
D3ZQJ0	CLD15_RAT	7012	6415	10045	237	590	346	312	1899	449	279	247	375
Q68FD5	CLH1_MOUSE	7037	2458	3863	55898	51332	7405	6598	3886	9605	5628	8100	6877
Q9Z0W7	CLIC4_RAT	80	79	82	1011	1148	2332	2381	100	9685	2437	725	1755
Q9EPT8	CLIC5_RAT	733	415	680	6025	4018	2089	7509	6688	30108	11440	769	6726
Q9JK25	CLIP1_RAT	637	719	409	585	1959	1044	841	513	1259	608	748	1074
Q8C5W0	CLMN_MOUSE	59	28	61	127	248	132	47	59	1395	109	77	118
Q8BXA5	CLP1L_MOUSE	113	388	128	149	533	1144	311	164	1375	182	227	11594
Q9JHS4	CLPX_MOUSE	1375	742	1254	5682	36086	2681	1253	432	2536	1165	7520	2536
Q9ESG3	CLTRN_RAT	57	31	35	28	4657	5073	60	68	9989	52	5926	396
Q8BH59	CMC1_MOUSE	458	318	443	794	1326	727	14197	4585	11989	7122	2004	5164
Q9QXX4	CMC2_MOUSE	608	353	1985	3130	6136	2261	30118	7839	24410	12518	3286	12616
Q9QXT4	CMLO1_RAT	123	159	142	228	358	2686	191	178	283	195	154	1863
Q9JIY6	CMLO6_RAT	81	60	70	65	686	1436	120	1419	4391	295	1513	359
P13233	CN37_RAT	613	703	922	647	4828	6947	1973	1443	4238	2369	702	10872
Q6Q0N1	CNDP2_RAT	180	199	376	238	622	454	343	246	471	269	260	392
P02454	CO1A1_RAT	10	13	12	15	29	163	16	16	22	17	12	19
P08649	CO4_RAT	10104	240	2325	18273	27010	18672	16655	1209	15674	13292	24308	29077
Q3UMF0	COBL1_MOUSE	52	55	56	97	182	2201	141	101	138	129	77	448
Q9UH73	COE1_HUMAN	341	343	366	506	900	579	522	423	794	505	386	604
P39061	COIA1_MOUSE	197	64	200	178	591	413	941	391	2290	1514	247	237
P22734	COMT_RAT	148	280	136	214	823	1046	200	184	273	194	126	207
Q8CIE6	COPA_MOUSE	465	180	1046	1443	4902	3626	1620	400	1793	710	952	4353
D4ABY2	COPG2_RAT	22	23	23	34	56	32	602	13135	912	41	10601	36
Q5BJQ0	COQ8A_RAT	84	86	105	133	1248	157	153	124	216	142	119	242
Q91ZN1	COR1A_RAT	732	370	406	7026	967	532	1120	681	5007	6285	339	588
O89046	COR1B_RAT	523	365	1321	13342	3084	1859	2883	911	4911	7445	795	1604
Q9WUM4	COR1C_MOUSE	2236	1082	2664	36673	4835	3187	7561	4265	43049	41265	1743	1702
Q8BH44	COR2B_MOUSE	14838	1838	7094	108539	30315	3170	11645	4074	72715	97733	1606	2814
Q8BJ03	COX15_MOUSE	313	430	360	563	1202	776	4788	3800	6363	4363	2130	34156
P00405	COX2_MOUSE	4632	1358	6337	5460	134102	1948	29574	18249	23723	1835	25693	37374
P10888	COX41_RAT	1375	721	1763	2074	44731	3200	7529	5350	9549	3262	8150	17683
P11240	COX5A_RAT	1025	941	1095	1485	38006	1812	1737	1502	3535	1662	3191	4334
Q80VN0	CP100_MOUSE	31	122	223	3490	707	57	52	179	74	362	137	60
P24470	CP2CN_RAT	1335	1486	3911	3016	15884	23826	14700	6211	29378	10126	5812	19998
P05182	CP2E1_RAT	191	160	169	164	877	555	287	212	1191	294	325	7521
P20816	CP4A2_RAT	3387	1459	5032	28206	25857	16685	15078	9166	29974	12971	5321	17502
P24464	CP4AC_RAT	943	498	1311	4274	12458	17238	1417	985	1039	1306	1589	23691
P20817	CP4AE_RAT	474	324	1684	451	20834	19197	3710	1012	12551	1660	1741	10272
Q6NVF9	CPSF6_MOUSE	198	182	144	172	1304	1692	9553	281	22164	1697	1373	706
P32198	CPT1A_RAT	1423	1165	2737	2248	7153	6026	61463	16958	41297	16196	13295	160588
Q9JLL0	CRIM1_MOUSE	70	34	33	43	81	52	49	1024	63	50	35	53
Q8CJ40	CROCC_MOUSE	876	1337	1344	1418	4173	2124	3199	1661	3183	2587	1751	2593
Q80YA8	CRUM2_MOUSE	24	27	28	37	87	51	188	489	67	42	35	203
P23928	CRYAB_RAT	123	135	130	175	313	187	193	180	741	204	130	199
P18395	CSDE1_RAT	45	50	50	59	188	103	84	65	173	74	74	110
Q60737	CSK21_MOUSE	2627	2377	2507	2477	112751	350896	4215	3177	7139	3240	100237	555160
O54833	CSK22_MOUSE	189	189	198	193	6381	11335	359	268	398	259	3374	13847
P67870	CSK2B_HUMAN	448	390	418	1083	9455	19011	6390	2224	1067	690	11851	54450
Q62915	CSKP_RAT	658	3616	1411	711	3591	912	2539	3505	3465	1899	795	2027
P97314	CSRP2_MOUSE	199	572	229	2558	1376	1896	2086	308	5485	673	2175	2806
Q9P2B4	CT2NL_HUMAN	19	20	19	29	45	1430	26	26	36	57	18	966
B4F795	CTL2_RAT	11339	6999	779	654	991	664	4435	2175	2266	798	405	875
P26231	CTNA1_MOUSE	5914	1315	174829	8054	45090	23034	39956	8980	148312	12817	19244	19893
Q61301	CTNA2_MOUSE	60	83	55	61	732	1267	184	72	2175	693	198	140
Q65CL1	CTNA3_MOUSE	63	69	574	91	221	108	100	95	118	102	105	120
Q02248	CTNB1_MOUSE	3239	2444	135985	10417	22993	10036	9111	5536	244754	10187	14062	13879
P30999	CTND1_MOUSE	2936	2516	67326	4557	19564	30461	10296	3691	79796	9950	10385	14684
O70244	CUBN_RAT	59	61	59	85	3070	117	92	83	131	87	1191	373
P56391	CX6B1_MOUSE	528	589	601	807	9275	1007	2838	741	3133	997	2087	954
P11951	CX6C2_RAT	3614	1023	1649	2203	55101	1943	7958	2057	2875	1781	9969	10337
Q9D0M3	CY1_MOUSE	986	857	963	1441	6215	2811	49164	24170	78911	23200	21528	399335
P00173	CYB5_RAT	310	242	257	917	9990	8285	446	818	589	435	296	1167
P62898	CYC_RAT	753	966	925	1435	13248	4525	7708	7264	15832	1439	5070	1631
Q7TMB8	CYFP1_MOUSE	2112	1593	16436	6262	42682	223474	22253	7038	45392	11522	9626	78987
Q5SQX6	CYFP2_MOUSE	177	190	795	213	772	15930	280	231	451	367	346	5334
P01040	CYTA_HUMAN	1069	4478	2625	3705	1011	629	7902	5826	5099	5288	385	2393
Q15828	CYTM_HUMAN	371	105	627	121	329	191	164	3224	244	140	136	206
Q9Y4D1	DAAM1_HUMAN	336	86	82	100	239	128	745	690	2273	1215	100	137
Q80U19	DAAM2_MOUSE	4224	1351	4600	445	864	566	3615	2620	7977	2671	463	2092
P98078	DAB2_MOUSE	144	132	131	245	1915	20799	246	195	399	278	774	5463
P61804	DAD1_MOUSE	2701	11534	1635	998	17373	61345	12990	8789	19772	12158	6106	50824
Q8R1Q8	DC1L1_MOUSE	42	50	51	66	157	239	475	59	123	582	65	159
Q6PDL0	DC1L2_MOUSE	129	174	87	865	308	321	501	220	416	958	125	347
P81605	DCD_HUMAN	35478	56589	74805	34484	30194	17845	97954	171564	115137	1029228	26873	8368
Q920F5	DCMC_RAT	248	317	514	2789	43485	1432	835	676	1429	1374	13819	1139
P28023	DCTN1_RAT	266	195	143	1611	2114	465	402	195	384	199	226	596
Q641Y8	DDX1_RAT	6829	794	17496	22151	35242	5879	9722	2586	18482	8874	5196	4509
Q92841	DDX17_HUMAN	1587	831	5248	5170	11496	10865	27850	9545	50488	33820	6690	8374
Q8K363	DDX18_MOUSE	73	79	79	107	3957	4081	119	110	208	380	673	2796
Q3B8Q1	DDX21_RAT	531	314	3654	5020	6171	2453	5606	2086	7893	4376	830	2172
Q9BUQ8	DDX23_HUMAN	662	571	721	1521	62449	23573	20296	3639	20396	24034	33552	26257
Q62167	DDX3X_MOUSE	234	256	3098	369	24756	1280	867	317	16760	603	999	1350
Q91VN6	DDX41_MOUSE	970	5450	2890	1397	27860	20080	1823	1764	5958	1733	17501	20544
Q62780	DDX46_RAT	202	473	149	528	42	28	563	680	575	473	17	26
Q61656	DDX5_MOUSE	10485	3350	20088	18182	71038	48005	165653	70060	368215	221317	19723	25716
P54823	DDX6_MOUSE	205	231	824	268	2524	1193	4920	2493	18548	4942	514	912
Q64591	DECR_RAT	1005	607	780	1180	12483	255981	1479	1284	3381	1535	3551	5503
Q9Z2M4	DECR2_RAT	803	675	781	2039	9502	20934	6011	2985	3138	7762	4130	28575
Q6AXS3	DEK_RAT	869	948	680	960	53026	89542	6557	1816	13944	6519	19634	109246
Q91VV4	DEN2D_MOUSE	65	45	51	46	612	5404	90	80	179	74	165	6709
P50617	DEND_RAT	24064	15759	51074	6029	6449	3320	23819	21600	93851	4412	2921	2840
Q9Y315	DEOC_HUMAN	35	27	29	29	30	12	36	39	39	24	13	13
P17661	DESM_HUMAN	346	372	393	6454	1338	643	841	699	723	6815	439	573
P15924	DESP_HUMAN	3338	19904	8938	21426	2014	1430	4680	4379	2771	2037	697	1041
O75907	DGAT1_HUMAN	59	63	59	57	352	708	107	84	118	83	157	3510
Q80UP3	DGKZ_MOUSE	34	104	28	116	228	1756	518	294	176	134	270	1184
Q6AYS8	DHB11_RAT	243	223	211	193	1732	1725	6381	3373	12815	2659	950	13538
Q6P7R8	DHB12_RAT	1590	2086	1770	1984	10053	29289	11116	10154	17332	3673	6955	402647
P97852	DHB4_RAT	22604	5868	26705	72797	146550	29022	41463	9820	55677	90302	20115	13383
P50171	DHB8_MOUSE	183	184	196	271	9423	814	280	226	551	270	2838	1751
Q9Z2Z8	DHCR7_RAT	319	359	347	534	3327	7148	10079	5703	17516	8437	3303	14584
P10860	DHE3_RAT	9270	5939	32313	7348	805519	96735	30032	7675	57748	21627	179727	108256
P16232	DHI1_RAT	151	278	136	136	961	2062	2015	1485	2988	1281	498	3246
P50233	DHI2_RAT	426	423	876	596	4087	6820	27928	7678	39328	12925	8960	36000
Q99L04	DHRS1_MOUSE	279841	356	555	53	73	54	53	175809	68	47	32	48
Q8VID1	DHRS4_RAT	444	401	388	1543	12002	68396	2691	1186	7026	4397	3847	54270
Q4KLP0	DHTK1_RAT	670	556	585	1139	411191	3852	1757	865	2908	2151	99405	2408
O43143	DHX15_HUMAN	767	684	3406	4193	12092	4367	11419	2231	10870	10986	4802	3154
Q5BJS0	DHX30_RAT	2302	328	4313	4535	8668	1898	1367	561	3496	1678	1800	2086
O70133	DHX9_MOUSE	6206	237	273	6862	3102	478	3859	344	722	3475	629	467
Q9QZD8	DIC_MOUSE	568	502	707	738	8645	1379	26821	11916	39452	13017	8377	19942
Q3USZ8	DIK2A_MOUSE	210	202	215	299	916	1161	3283	1134	5111	2775	380	8311
Q8BWT5	DIP2A_MOUSE	346	173	109	157	748	3135	825	134	1407	776	102	1993
Q3UH60	DIP2B_MOUSE	745	442	865	541	3398	39808	1024	890	1968	786	1014	11543
Q9Y2E4	DIP2C_HUMAN	529	244	1035	377	2826	19397	1112	326	1391	437	511	6169
Q6TUG0	DJB11_RAT	8462	19007	4763	5518	23651	62813	11019	14636	14412	5706	4043	51416
Q498R3	DJC10_RAT	710	2785	1201	639	3924	1377	2348	1853	2629	1618	756	1600
Q5U458	DJC11_MOUSE	354	297	335	1164	1401	661	10673	2940	6220	2406	883	3331
O75165	DJC13_HUMAN	40906	1709	28165	125321	66434	5809	11447	4395	18806	20087	13514	11327
Q5FVM7	DJC16_RAT	97	338	105	145	383	1823	224	271	1469	656	153	3383
Q9H1X3	DJC25_HUMAN	119	278	119	179	864	1970	2248	1344	4488	2264	1075	14517
P40615	DKC1_RAT	3312	1028	5298	4360	50456	36774	111500	45533	179788	133484	14425	33981
Q9QYZ8	DKK2_MOUSE	105	115	111	144	274	174	166	155	211	170	696	1779
Q6P6R2	DLDH_RAT	1290	1295	1504	7657	643551	4694	2503	1708	3882	4255	140715	3785
Q62696	DLG1_RAT	145	3606	359	217	2686	1317	731	3978	1565	132	590	891
P11532	DMD_HUMAN	2934	2771	2148	4631	4805	1784	5775	2626	5624	3384	2237	1736
P63037	DNJA1_MOUSE	1063	921	830	2781	8856	10051	4309	1757	6375	4828	1745	3577
Q9QYJ0	DNJA2_MOUSE	205	204	374	1249	3096	3875	1476	1051	2756	1752	256	1844
Q99M87	DNJA3_MOUSE	4847	3589	4245	4066	47768	3741	9514	4518	8521	6295	11011	4069
Q9R0T3	DNJC3_RAT	3363	27333	1232	856	3395	14383	1841	5190	1402	831	869	5218
O89107	DNSL3_RAT	344	381	401	484	2078	35944	1009	1892	1996	1106	1363	40182
Q8BUR4	DOCK1_MOUSE	152	140	219	269	684	4450	475	220	6814	338	271	2196
B2RY04	DOCK5_MOUSE	38	19	20	20	105	1103	194	26	81	71	64	457
Q8VDR9	DOCK6_MOUSE	409	307	141	1628	2016	237	673	247	1104	991	285	317
Q8R1A4	DOCK7_MOUSE	4275	2920	1483	18404	13720	3859	8710	2475	9517	10853	2888	3466
Q8C147	DOCK8_MOUSE	59	36	52	164	401	132	229	65	281	173	105	144
Q8BIK4	DOCK9_MOUSE	130	92	160	571	824	6630	610	187	849	257	313	3450
P31430	DPEP1_RAT	100	87	147	101	401	503	1571	599	3483	1004	254	1130
O70152	DPM1_MOUSE	554	499	485	558	3754	2340	24019	7125	36913	15204	13932	88495
P14740	DPP4_RAT	5234	3434	8366	6981	12453	5337	33575	19611	47105	17249	12144	17862
O08553	DPYL2_MOUSE	2550	15483	9650	21494	95116	58443	12125	9942	17681	7333	21166	52181
Q8NEX9	DR9C7_HUMAN	39	302	126	40	214	112	76	107	120	53	88	119
Q9Y295	DRG1_HUMAN	303	1429	240	224	12769	13762	5222	2722	17393	4571	2517	5999
Q5RJY4	DRS7B_RAT	750	896	899	1024	3028	2659	3290	1758	9807	3555	3454	85008
Q08554	DSC1_HUMAN	3360	18991	8103	21166	1058	1030	3380	4214	2290	1439	331	489
Q14574	DSC3_HUMAN	44	902	441	198	224	117	361	57	96	63	93	127
Q02413	DSG1_HUMAN	5467	22339	14962	25001	5152	6019	11928	10447	4489	2280	1731	1909
Q9D2N4	DTNA_MOUSE	266	114	117	147	425	221	581	525	2262	135	170	219
P84060	DTNB_RAT	5700	3869	3867	9801	5987	1118	9858	5090	17211	10694	2811	2063
Q8IVF4	DYH10_HUMAN	1416	402	456	5	89	18	741	618	651	191	44	19
P38650	DYHC1_RAT	66	71	71	138	3565	886	142	102	287	139	686	969
Q78P75	DYL2_RAT	2765	2131	594	10735	1715	4407	12321	9424	15451	22350	11662	10115
P50570	DYN2_HUMAN	72	57	89	367	406	216	134	227	499	273	672	460
Q9ESD7	DYSF_MOUSE	832	621	933	2983	25697	43840	14391	3623	19976	10527	12131	39998
Q96AV8	E2F7_HUMAN	28	232	22	23	27	14	41	30	38	29	13	15
Q9WTP0	E41L1_RAT	2910	2591	2809	1584	36305	209481	3653	4045	11181	4433	34828	385914
O70318	E41L2_MOUSE	270	376	744	515	6834	39613	1926	717	2980	1640	5843	102877
Q9WV92	E41L3_MOUSE	8982	10280	16535	5262	348674	962900	52996	24537	78111	42293	375314	2523997
Q5FVG2	E41L5_RAT	6012	3927	9799	4896	107910	237117	44372	21103	126104	36370	139297	503333
B2RYE5	E41LB_RAT	120	89	96	118	787	5481	170	156	352	147	2997	13116
P51907	EAA3_RAT	98	62	71	62	862	421	538	123	630	115	354	7525
Q62651	ECH1_RAT	521	518	836	1164	7076	37479	1284	990	3439	3857	3580	6993
Q64428	ECHA_RAT	27798	19461	25018	103110	1031978	262382	41985	16542	62523	25607	203622	281770
Q60587	ECHB_RAT	20781	16638	18380	26195	224066	93577	53084	35160	88267	30300	40796	139789
P14604	ECHM_RAT	522	638	618	592	35005	7801	890	862	4499	1915	16261	13144
P07896	ECHP_RAT	6062	2161	7486	8973	24925	30766	11577	3480	16243	6398	5723	11646
P23965	ECI1_RAT	215	143	164	167	20023	3013	1066	308	2012	387	4850	3755
Q5XIC0	ECI2_RAT	223	251	209	396	3317	366	333	264	514	332	2150	1086
Q61508	ECM1_MOUSE	29	36	31	51	1558	54	42	40	60	43	634	47
Q3ZAV8	EDC4_RAT	613	200	916	2106	18791	14330	229	183	324	188	295	375
P21451	EDNRB_RAT	81	83	72	101	197	100	676	97	1798	122	130	3444
Q8BL66	EEA1_MOUSE	766	1091	1141	1708	4873	2658	1238	1395	2880	1970	2043	2013
P10126	EF1A1_MOUSE	2071	1257	1454	1256	329180	16353	2556	2605	233782	2182	112399	220879
Q05639	EF1A2_HUMAN	1737	1789	1822	2072	4331	2894	2467	2489	3410	2552	1722	2639
Q68FR9	EF1D_RAT	522	259	285	357	3860	6096	1651	325	2870	1770	479	670
Q68FR6	EF1G_RAT	137	209	126	183	2531	3700	1390	732	2084	374	619	324
P05197	EF2_RAT	753	690	1659	3724	6537	8148	5271	2161	8315	5198	2935	7880
Q8BGQ6	EFC14_MOUSE	63	64	56	78	152	78	497	75	116	94	120	150
Q07803	EFGM_RAT	109	261	123	1053	15829	653	409	145	256	164	3151	558
P52795	EFNB1_MOUSE	683	790	506	123	503	312	245	2648	360	161	214	335
Q8BG67	EFR3A_MOUSE	539	1201	591	411	1867	436	4510	9750	6153	2758	1487	5948
P85834	EFTU_RAT	5264	15485	11757	22459	535723	18369	16338	13965	42498	18253	132436	18865
Q4VBE4	EGFLA_MOUSE	24	7	20	352	83	40	50	13	28	49	36	40
Q641Z6	EHD1_RAT	1872	580	3820	6461	19943	24745	12201	5071	13535	7554	6973	24391
Q9NZN4	EHD2_HUMAN	375	364	316	928	785	3141	1055	258	1305	816	322	1561
Q8R491	EHD3_RAT	8415	31043	16720	28178	289260	427926	70795	28231	42455	42433	65753	161741
Q9EQP2	EHD4_MOUSE	414	550	345	1484	2469	13690	3524	1175	4500	1326	714	6312
Q4KM77	EI24_RAT	72	195	79	130	186	790	724	613	963	107	191	1161
Q1JU68	EIF3A_RAT	1289	262	357	1556	7613	4884	3202	529	2873	2704	557	1554
Q8JZQ9	EIF3B_MOUSE	326	189	197	209	8472	5288	2542	259	2675	2117	1805	1805
Q6AYK8	EIF3D_RAT	42	48	48	55	136	1189	71	60	100	973	57	471
Q641X8	EIF3E_RAT	1614	451	158	2081	8278	5070	1790	1627	3546	3280	1473	2164
Q9DCH4	EIF3F_MOUSE	2122	422	428	479	20511	8736	9367	3290	13627	8799	3391	3875
Q6P9U8	EIF3H_RAT	695	237	174	1158	3971	2496	313	920	383	2429	196	710
B0BNA7	EIF3I_RAT	234	117	108	563	3424	2215	360	150	2114	1452	798	1177
Q9Y262	EIF3L_HUMAN	4535	255	544	6143	13635	9698	5487	1030	5028	3897	1908	2581
Q7L2H7	EIF3M_HUMAN	150	97	70	72	1878	1398	152	193	162	928	662	900
Q8BHL5	ELMO2_MOUSE	44	36	34	33	803	2827	498	54	591	175	80	521
P70290	EM55_MOUSE	251	267	357	372	924	551	489	387	735	3689	406	9333
Q5SQM0	EMAL6_MOUSE	205	27	28	100	410	35	113	56	50	154	289	32
Q8C7X2	EMC1_MOUSE	832	826	2677	751	18839	31044	4864	2279	5388	3115	2418	15525
B0BNG0	EMC2_RAT	845	523	1073	561	9031	23076	4554	3289	6347	4267	1919	13231
Q99KI3	EMC3_MOUSE	293	787	376	254	3563	7176	1932	1091	978	1907	1116	6904
Q5FVL2	EMC8_RAT	162	108	126	115	3618	10552	230	203	2680	193	622	7539
Q9H4I9	EMRE_HUMAN	149	92	122	84	651	264	146	190	161	136	276	10304
Q8C522	ENDD1_MOUSE	182	690	92	46	247	128	773	516	814	497	102	1023
P06733	ENOA_HUMAN	655	476	546	476	1948	1237	1177	4625	7942	1209	829	3809
P21550	ENOB_MOUSE	1067	1208	1407	1526	2946	1579	1681	1584	2048	1483	1130	1714
P08113	ENPL_MOUSE	1083	3393	1141	1255	4561	116449	2640	3339	2791	1874	2046	69075
B0BND0	ENPP6_RAT	63	52	55	55	273	149	90	80	161	75	119	160
Q99KN9	EPN4_MOUSE	204	215	252	3485	665	378	348	303	494	367	281	414
F1M3L7	EPS8_RAT	162	334	145	225	890	262	1194	871	3428	666	161	274
Q9JJ22	ERAP1_RAT	82	502	71	66	165	98	110	385	125	81	68	110
P06494	ERBB2_RAT	77	56	90	64	175	144	132	102	182	118	72	110
Q80TH2	ERBIN_MOUSE	321	377	363	72	410	133	790	420	550	69	166	693
Q6PH08	ERC2_MOUSE	20	17	3544	495	88	318	31	23	699	197	39	51
P84090	ERH_HUMAN	536	657	668	833	2505	1453	9478	5069	16017	10814	10191	1533
Q5FVR4	ERI1_RAT	137	168	171	214	530	3520	265	202	405	234	218	6658
Q8VEH8	ERLEC_MOUSE	268	3221	2721	114	463	261	191	828	292	149	190	263
Q91X78	ERLN1_MOUSE	1546	3196	17133	1210	8268	2535	2404	1955	139651	1980	3492	4779
B5DEH2	ERLN2_RAT	5777	18470	98138	2580	11858	6708	14668	21801	868581	10652	6666	10526
Q6UPR8	ERMP1_RAT	650	2652	270	167	4509	7811	1217	971	1025	680	536	1886
P56571	ES1_RAT	344	373	336	554	49164	1393	502	451	818	498	13794	4488
Q99K30	ES8L2_MOUSE	24	25	29	26	776	553	198	163	1720	164	150	445
Q9Z1X1	ESYT1_RAT	1053	1855	657	1572	4373	3342	1379	500	1399	350	258	1495
Q3TZZ7	ESYT2_MOUSE	453	1015	196	772	1580	1616	1602	881	1588	840	299	1682
P13803	ETFA_RAT	616	828	883	3227	25080	978	2785	823	5296	2884	9243	978
Q68FU3	ETFB_RAT	599	1049	632	2483	38194	1643	3008	801	5964	3679	10734	1978
Q6UPE1	ETFD_RAT	3394	774	4010	5156	15346	5169	1147	1180	1748	1228	971	1024
O95571	ETHE1_HUMAN	185	169	177	183	7998	7716	336	248	1249	268	6379	4105
P97366	EVI5_MOUSE	379	130	113	1968	2160	594	1000	341	851	1343	278	590
Q2M3D2	EX3L2_HUMAN	8610	522	8458	12919	17823	20968	19006	19108	31431	21300	4982	10451
Q8R3S6	EXOC1_MOUSE	37	36	35	42	1099	1406	58	45	108	51	68	152
O54921	EXOC2_RAT	114	119	217	749	1848	5749	310	152	471	236	213	335
O60645	EXOC3_HUMAN	86	99	218	898	1022	2920	142	118	201	135	106	209
Q62824	EXOC4_RAT	144	175	136	621	2403	6758	227	275	325	181	215	717
O54922	EXOC7_RAT	102	131	117	232	697	4516	156	147	434	166	228	424
O54924	EXOC8_RAT	113	139	128	251	469	256	214	165	320	181	189	216
P31977	EZRI_RAT	34259	31593	56686	47641	522361	12375846	618499	177089	1099984	581017	58239	2786492
Q6A0A9	F120A_MOUSE	1687	500	3455	2430	15309	13142	8694	2990	12184	7568	2263	2980
Q8C729	F126B_MOUSE	60	35	37	33	3003	9521	114	73	161	60	256	292
Q642A7	F151A_RAT	125	112	102	119	585	850	1873	150	2251	150	245	134
P19112	F16P1_RAT	2596	3919	8490	9157	153354	130708	22402	13672	72336	11531	67390	148549
Q0KK56	F184B_MOUSE	29	22	25	121	420	127	78	38	91	160	168	134
Q01469	FABP5_HUMAN	461	6815	2227	4888	929	2271	10152	563	21604	741	770	2007
Q66H50	FACR1_RAT	71	77	79	112	253	157	547	153	201	168	110	1251
Q5BK32	FAF2_RAT	58	456	256	53	266	143	715	565	1502	461	118	156
Q6AYQ8	FAHD1_RAT	107	106	111	112	8944	275	197	157	298	158	3192	278
B2RYW9	FAHD2_RAT	250	190	219	229	27805	1196	779	342	828	705	9450	847
P34152	FAK1_MOUSE	136	137	133	173	1081	4617	208	177	352	197	351	1507
F1LYQ8	FARP1_RAT	691	495	1293	1949	12363	58020	7699	4992	10576	5888	15327	210538
Q91VS8	FARP2_MOUSE	184	134	151	159	962	3630	332	287	699	242	685	14908
Q6V0I7	FAT4_HUMAN	8	34	29	8	71	11	522	457	1044	385	29	282
Q9WVH8	FBLN5_RAT	25	15	18	16	229	108	32	32	892	27	91	321
Q2HWF0	FBP1L_RAT	381	166	149	190	354	1555	3214	1230	4777	3457	149	243
P22509	FBRL_RAT	1323	1259	4236	9061	70247	54931	135972	17842	248934	146364	62992	118498
P0C2W1	FBSP1_HUMAN	118	129	138	139	723	227	194	178	384	190	217	212
Q6ZVX7	FBX50_HUMAN	730	535	608	680	1437	602	2874	865	1107	809	612	585
D3ZYR1	FCHO2_RAT	319	397	387	525	9778	69650	1538	495	3148	542	7491	44182
Q9WTS8	FCN1_RAT	292	277	289	2353	11809	3311	3188	7000	1786	2451	5687	2419
Q3USJ8	FCSD2_MOUSE	39	42	41	55	129	588	53	48	69	50	33	382
Q8CIB5	FERM2_MOUSE	198	409	610	1095	2291	5714	1820	848	2390	1400	528	2982
Q80UZ0	FGD5_MOUSE	6	6	6	6	7	2	7	8	7	4	3	3
Q9WUH4	FHL1_RAT	381	389	338	473	922	469	612	456	703	572	364	498
O70433	FHL2_MOUSE	1653	1690	4286	9824	8197	1947	10890	8885	33573	11438	2332	2732
P06399	FIBA_RAT	115	78	131	152	477	196	139	168	598	191	189	175
Q9JI19	FIBP_MOUSE	491	490	399	549	4386	47213	1204	634	2642	807	1581	24651
P20930	FILA_HUMAN	26	21	23	23	25	11	38	34	30	237	12	10
Q5D862	FILA2_HUMAN	297	892	695	962	804	490	591	3100	647	637	348	448
P04937	FINC_RAT	8	9	9	10	369	133	16	13	203	181	136	22
Q3B7U9	FKBP8_RAT	86	392	76	89	1205	3680	133	141	1712	112	316	3423
Q9JJ28	FLII_MOUSE	251	73	483	1849	1719	1032	449	85	973	656	415	898
Q8BTM8	FLNA_MOUSE	223	194	264	1435	6258	3650	1689	734	2298	2763	2584	5145
Q9Z1E1	FLOT1_RAT	3281	2217	2841	1170	5791	3128	62957	42320	74443	70460	8833	10835
Q60634	FLOT2_MOUSE	1545	1092	1218	775	3426	1521	24811	17388	33389	21746	8174	10639
D3ZTV3	FLRT2_RAT	112	97	86	111	246	140	753	1315	333	147	101	145
Q96PY5	FMNL2_HUMAN	322	158	1174	867	976	2631	1133	704	3396	1441	214	1144
Q6ZPF4	FMNL3_MOUSE	1386	589	1839	4256	5585	6869	2636	1375	2668	1904	536	4577
P36365	FMO1_RAT	627	1107	3646	5345	34577	29370	2703	755	6286	3413	4363	12714
Q9EQ76	FMO3_RAT	547	467	1614	2871	12974	7527	4683	4009	9526	3786	3363	9240
Q8K4B7	FMO4_RAT	222	208	189	218	559	552	2845	2005	10153	2524	954	4540
Q8K4C0	FMO5_RAT	48	47	165	50	399	456	292	70	132	361	87	477
Q80WE1	FMR1_RAT	441	80	351	1020	1441	156	2043	513	2385	1308	189	157
Q53EP0	FND3B_HUMAN	40	107	208	53	329	53	59	48	78	70	255	650
P97376	FRG1_MOUSE	88	88	89	91	460	833	163	119	266	326	193	805
P97807	FUMH_MOUSE	709	294	327	476	6270	1400	514	401	727	474	1784	1304
Q5BJS4	FUND1_RAT	76	44	55	35	801	2744	70	99	124	65	355	33324
P56959	FUS_MOUSE	570	939	897	1397	26020	17368	11876	1211	33061	14658	13612	14100
Q62994	FUT4_RAT	76	78	509	96	524	158	1326	99	2389	98	93	425
Q5XI81	FXR1_RAT	2324	356	514	9249	6383	957	19173	6144	18627	10945	1343	1892
Q9WVR4	FXR2_MOUSE	156	24	326	495	218	38	164	32	463	152	22	34
Q62844	FYN_RAT	3967	1324	3511	338	821	431	2285	2177	4314	350	315	405
Q9JIP6	FZD2_MOUSE	2884	3320	182	225	547	582	273	425	423	280	225	361
P04797	G3P_RAT	37843	52572	29028	58883	90075	42733	42635	40808	85262	32712	36005	42826
P43428	G6PC_RAT	580	349	2881	437	26697	90159	7965	6186	41031	551	15702	187830
P06745	G6PI_MOUSE	369	356	325	467	970	524	449	434	630	447	422	499
O43826	G6PT1_HUMAN	174	167	178	281	3105	11821	7864	6617	10249	5807	3657	25455
P50554	GABT_RAT	189	111	136	335	18147	1611	181	247	353	168	5639	3622
Q5XIG6	GALK2_RAT	38	34	36	37	188	98	63	46	101	48	80	105
Q8BHN3	GANAB_MOUSE	63	620	181	79	297	122	144	794	299	126	83	186
Q9H4G4	GAPR1_HUMAN	566	550	548	686	3902	15351	855	778	2008	750	2132	54670
Q6AYA1	GAR1_RAT	1010	1013	5781	3708	77760	67092	199452	70800	282923	147704	82532	136427
Q9D964	GATM_MOUSE	810	671	1320	2797	150945	37068	3842	1943	5561	3075	34595	27510
P54311	GBB1_RAT	725	154	478	217	1533	225	1795	2000	3798	1533	159	3673
P54313	GBB2_RAT	269	254	246	336	4076	352	2855	324	8178	431	262	7032
D3ZZL9	GCC2_RAT	11	15	13	16	31	21	18	17	24	18	13	20
Q60759	GCDH_MOUSE	1832	600	5008	7195	91985	4088	5624	4671	18409	1166	20820	10474
Q921G8	GCP2_MOUSE	35	33	32	370	380	46	53	42	67	56	34	48
P58854	GCP3_MOUSE	53	8	9	167	144	69	39	17	90	14	58	66
Q91W43	GCSP_MOUSE	1962	1554	2737	7011	183749	31311	4823	2628	6270	3900	43374	24288
P16261	GDC_RAT	33	34	32	31	188	244	502	256	103	444	294	656
P07092	GDN_RAT	255	222	234	231	1169	12157	394	297	683	306	490	5354
Q68FP1	GELS_RAT	6230	1232	5409	58658	30629	2970	5817	3317	34941	28611	2107	2812
O75223	GGCT_HUMAN	228	1290	246	523	660	404	354	334	471	395	272	404
P07314	GGT1_RAT	1449	1024	2060	2427	4041	2955	6341	1494	15670	4694	2155	10460
Q5XIA8	GHITM_RAT	456	346	1129	691	1912	931	2940	2303	4718	2659	1937	13917
Q9Z0G0	GIPC1_MOUSE	465	16081	350	348	395	190	438	23998	560	434	181	211
Q9Z2H7	GIPC2_MOUSE	121	2742	135	173	334	228	190	3521	258	199	140	220
Q9Z272	GIT1_RAT	2454	3325	1518	4966	18076	14013	7487	5327	16914	10466	2314	3163
Q0VGK3	GLCTK_RAT	159	160	154	628	12090	300	271	214	364	242	2546	298
P09606	GLNA_RAT	1035	841	896	2050	18963	5516	6242	1892	14093	6324	6560	2654
O35952	GLO2_RAT	246	470	154	206	2036	321	389	617	161	84	1027	408
P32189	GLPK_HUMAN	875	804	840	1191	3392	1983	1290	1022	1975	1276	1350	1940
D3Z7P3	GLSK_MOUSE	103	52	50	211	1215	97	122	67	125	72	329	246
Q5PQT3	GLYAT_RAT	306	439	831	432	8781	2478	1789	586	3376	418	3289	3128
P34897	GLYM_HUMAN	37	41	41	340	1980	729	209	142	484	428	877	711
Q03113	GNA12_HUMAN	2826	1448	1432	623	2744	5751	25368	12087	28682	17514	1695	32015
P08752	GNAI2_MOUSE	1228	1237	250	270	909	1931	3811	5676	9277	4562	2502	6189
P08753	GNAI3_RAT	302	337	656	282	1017	1362	2418	409	5559	1906	1499	5569
P09471	GNAO_HUMAN	944	108	582	152	268	157	1126	840	2111	184	111	175
P82471	GNAQ_RAT	631	600	391	227	337	481	864	128	1183	143	139	813
Q811S9	GNL3_RAT	74	58	62	82	174	288	107	81	219	104	198	106
P55937	GOGA3_MOUSE	634	1175	593	50469	2012	1099	872	1525	2409	26887	759	1021
Q5U4E6	GOGA4_RAT	487	543	560	632	1934	1185	971	727	1346	810	818	1218
Q9QYE6	GOGA5_MOUSE	89	84	81	116	225	123	134	107	171	142	86	123
Q14789	GOGB1_HUMAN	21	29	30	41	58	91	70	53	52	54	24	42
Q8BXA1	GOLI4_MOUSE	529	1416	418	583	1010	990	2130	2034	1589	332	1006	11736
P97564	GPAT1_RAT	119	108	114	114	641	327	939	426	905	341	787	9385
P13707	GPDA_MOUSE	191	184	176	255	471	254	285	233	374	296	180	272
P35571	GPDM_RAT	279	305	272	331	1381	806	662	394	699	424	578	819
P04041	GPX1_RAT	251	179	207	178	49368	21752	2898	287	14784	451	19030	33830
P23764	GPX3_RAT	967	1408	839	533	2421	1325	4416	4330	7982	3012	4220	6443
Q9JHZ4	GRAP1_RAT	36	37	36	52	169	91	61	50	99	50	68	97
Q62833	GRK5_RAT	141	148	147	214	731	10125	231	186	424	213	518	4124
O70293	GRK6_MOUSE	177	211	208	238	734	23927	347	264	519	300	312	8098
P48721	GRP75_RAT	4482	5008	6704	32576	260808	14425	9898	5948	13932	8995	75514	8820
Q4QQU7	GRTP1_RAT	157	131	157	151	916	5859	317	614	1882	219	360	2134
Q96QA5	GSDMA_HUMAN	376	1636	1633	2890	1172	1735	1250	2221	1488	457	481	2700
Q61543	GSLG1_MOUSE	860	562	827	2854	8523	26824	7842	3300	14709	6324	1561	17586
Q99L20	GSTT3_MOUSE	1959	424	1247	3768	1212	3930	4904	3530	12079	6681	2257	822
P11166	GTR1_HUMAN	174	179	182	190	794	5084	4491	3306	7094	4283	646	12332
P12336	GTR2_RAT	308	293	306	372	1115	677	6561	5534	12411	5027	1775	13971
Q9UGQ3	GTR6_HUMAN	29	26	25	24	735	838	50	36	86	36	61	89
Q5PQS4	GULP1_RAT	1152	651	1562	4437	5106	17277	7100	3883	10900	7448	4175	28991
P43278	H10_RAT	9229	8679	13274	11711	193237	433460	98467	29003	125833	77363	266134	1183144
D4A3K5	H11_RAT	3719	2774	4230	3999	141720	141100	21769	4354	46588	22798	151536	385463
P15864	H12_MOUSE	8352	9863	16341	19623	636329	369576	72902	27365	167221	78761	374444	2161326
P43277	H13_MOUSE	31542	25677	27070	35896	698154	98268	47042	31945	90219	15401	873231	2474750
P15865	H14_RAT	11473	10129	10774	39559	123810	136139	43056	27000	56427	53789	60982	345162
D3ZBN0	H15_RAT	1737	1675	2092	5237	309334	125581	9165	5472	31045	20684	232769	511367
Q02874	H2AY_RAT	534	441	522	1323	7785	9199	3477	662	10710	7218	5277	12303
Q71DI3	H32_HUMAN	3098	1811	2302	1523	118144	127587	2815	3846	3636	2576	209937	428026
P62804	H4_RAT	6838	6777	7073	16361	320658	202947	295759	61087	1322303	517083	278798	938274
P15978	HA11_RAT	56	64	63	72	181	282	105	1691	836	348	93	420
Q9D3B1	HACD2_MOUSE	199	133	158	136	2999	6304	957	258	1782	233	1331	16690
Q8K2C9	HACD3_MOUSE	395	2797	422	522	1653	3284	6916	3954	8884	3038	892	21121
Q07523	HAOX2_RAT	1418	1381	1452	448	49627	17378	6426	1715	16856	7787	16647	17777
O35387	HAX1_MOUSE	50	29	36	23	719	265	46	65	81	42	231	256
P69905	HBA_HUMAN	1076	1014	383	533	943	1407	1625	1293	5441	615	1047	1491
P68871	HBB_HUMAN	207	129	136	152	382	226	768	160	5242	723	162	246
Q6AXM7	HBS1L_RAT	85	61	148	58	601	3500	133	101	411	91	251	3564
O70351	HCD2_RAT	5625	8674	7350	3394	179449	17594	3712	2699	23252	3689	55926	27824
Q9WVK7	HCDH_RAT	6057	222	2229	243	30542	17914	2427	318	3464	6849	1546	22349
Q92769	HDAC2_HUMAN	67	77	1191	89	1223	153	126	295	2018	110	779	163
Q925G1	HDGR2_RAT	325	287	284	334	9383	7478	4794	1260	4978	4541	1368	1549
Q9Y3E1	HDGR3_HUMAN	342	282	299	312	1077	581	667	357	667	509	3306	632
P22315	HEMH_MOUSE	53	41	44	58	700	291	188	51	108	177	57	89
O95714	HERC2_HUMAN	96	21	48	249	320	61	39	25	56	26	46	62
P10247	HG2A_RAT	296	270	26506	291	1436	797	440	396	84598	405	608	829
Q96QV1	HHIP_HUMAN	49	64	57	106	1015	2023	678	71	432	79	70	1866
Q9D0S9	HINT2_MOUSE	55	32	34	27	9937	7959	60	65	1398	53	11250	9190
Q8VD75	HIP1_MOUSE	68	70	71	74	250	147	267	213	397	825	103	143
Q9JKY5	HIP1R_MOUSE	159	201	150	1790	1232	311	940	192	1270	954	239	308
Q61666	HIRA_MOUSE	23	22	23	28	221	29	32	28	40	27	167	468
Q91W97	HKDC1_MOUSE	35	35	34	53	7565	94	46	159	66	47	5315	97
Q8NDA2	HMCN2_HUMAN	216	269	673	17	79	7	449	422	1241	18	56	8
P63159	HMGB1_RAT	12188	11414	12646	13554	234218	2109132	218142	41348	798539	340343	169688	2419139
P52925	HMGB2_RAT	1965	1543	1095	1538	29338	153202	10528	1338	37699	14301	13333	104447
P97519	HMGCL_RAT	766	594	682	684	137274	2777	1102	1040	1901	1050	50812	3366
Q9Z204	HNRPC_MOUSE	1624	462	4181	1255	9209	8185	4260	1710	23266	4306	4961	9465
Q9JJ54	HNRPD_RAT	275	255	557	321	2985	619	1834	1057	3127	2526	537	614
P61979	HNRPK_MOUSE	2709	1910	5488	10183	83033	45686	139207	47089	165012	115721	35269	43919
Q9D0E1	HNRPM_MOUSE	306	385	923	1814	3810	2106	5179	623	14093	604	546	3033
O60506	HNRPQ_HUMAN	1350	1101	1665	1574	82832	72730	73843	15854	120216	56912	17373	9073
O43390	HNRPR_HUMAN	3031	1213	7361	3423	149252	91529	154026	21270	251772	139670	60280	60200
Q8VEK3	HNRPU_MOUSE	16302	6060	52372	37076	93223	83634	323033	82952	313680	208676	48697	51500
Q9DCU9	HOGA1_MOUSE	1215	738	1951	1894	21357	5575	3860	2413	8909	2169	4617	5378
Q86YZ3	HORN_HUMAN	1132	10626	10774	18834	810	800	10759	10084	3648	7088	558	413
Q6P747	HP1B3_RAT	1512	2863	4391	10181	108485	87288	71885	12639	117947	82969	56581	261311
Q99PS8	HRG_RAT	325	338	353	484	46347	687	12478	4530	13769	10282	24761	989
Q8K0U4	HS12A_MOUSE	39505	16736	43747	16774	25854	24435	44296	17095	79876	19223	7590	18190
Q9CZJ2	HS12B_MOUSE	2715	2132	6070	14582	12888	8188	18074	8078	44599	24444	5296	16793
Q8R3H7	HS2ST_MOUSE	88	67	69	65	504	261	137	105	266	107	176	4491
P82995	HS90A_RAT	303	91	94	136	225	1160	305	127	188	194	92	146
P08238	HS90B_HUMAN	467	505	697	3269	8560	4333	4309	698	7232	3001	1855	2987
Q8BTX9	HSDL1_MOUSE	57	75	67	87	162	108	93	90	1393	92	69	103
P63017	HSP7C_MOUSE	26849	31869	45152	117364	116059	86697	68761	41947	102282	48802	37768	60231
P04792	HSPB1_HUMAN	249	510	231	220	1785	771	1824	325	769	620	543	1453
Q9QZK5	HTRA1_RAT	136	245	180	88	621	395	929	646	1143	1151	126	418
P05708	HXK1_RAT	939	667	797	1228	4139	2515	1753	1322	1535	1295	1774	3029
Q9BYI3	HYCCI_HUMAN	25	14	16	12	366	3128	26	30	61	23	144	692
Q80W93	HYDIN_MOUSE	13	14	14	20	1789	21	21	20	28	24	401	334
P07687	HYEP_RAT	1077	810	1326	3767	18007	13743	3906	1367	3238	1560	2147	17919
Q63617	HYOU1_RAT	702	10682	2300	779	3721	2030	3259	12245	5286	1435	992	2312
Q2V057	HYPDH_RAT	980	449	494	2916	19490	3701	5209	3226	12062	2554	5970	9940
Q99NA5	IDH3A_RAT	1284	1350	1186	5924	82099	3198	1646	1886	2856	1653	19341	5069
Q68FX0	IDH3B_RAT	3167	3406	2901	4854	48368	7573	8077	5637	11876	5130	13679	13862
P41562	IDHC_RAT	388	395	401	401	1787	921	790	549	1206	611	747	1195
P56574	IDHP_RAT	38416	31197	48394	44031	808167	77598	69415	50841	123551	44380	160568	110824
P47813	IF1AX_HUMAN	3563	3128	3331	3418	63869	29024	5853	4238	9366	4485	71575	94140
P68101	IF2A_RAT	3784	2737	4196	3062	105056	599183	12487	5685	33097	17128	33795	489935
Q99L45	IF2B_MOUSE	1531	1184	1762	1715	30807	146265	3580	2208	8430	3787	12121	146780
P81795	IF2G_RAT	3227	12201	11861	5216	300814	1150675	23142	4982	90711	40808	63448	889689
C9WPN6	IF2H_RAT	1757	1734	2020	2408	18297	128848	3204	2580	4136	3808	8791	99883
Q91YJ5	IF2M_MOUSE	53	43	74	61	1011	612	513	160	783	426	279	480
B2GUV7	IF2P_RAT	1027	1047	1182	1450	136207	97175	3262	1344	4819	2627	21782	30278
Q3B8Q2	IF4A3_RAT	728	319	1422	1157	11953	3303	3202	397	5574	4604	4349	3246
P26376	IFM3_RAT	327	343	335	481	821	537	518	411	732	477	352	14459
Q5EAJ6	IKIP_RAT	187	238	201	275	1187	3219	3682	310	8304	4615	663	912
Q12905	ILF2_HUMAN	284	198	357	238	1813	1161	10333	4623	22499	11135	787	1430
Q9JIL3	ILF3_RAT	201	228	235	255	523	352	5625	898	6619	3812	336	342
Q99J82	ILK_RAT	22157	33287	24483	56601	59302	13552	35126	32416	36484	22652	15010	13625
Q8BU33	ILVBL_MOUSE	103	279	84	100	892	2262	1386	148	5732	287	428	6425
Q63ZW7	INADL_MOUSE	17	14	14	19	40	23	23	17	33	23	17	26
Q3MHC2	INT11_RAT	20	20	67	35	36	27	28	24	35	24	16	24
Q91VM9	IPYR2_MOUSE	83	90	93	130	3533	185	142	163	225	146	1111	196
Q8R0S2	IQEC1_MOUSE	213	176	177	233	879	6531	1400	431	2800	911	291	3066
Q9JKF1	IQGA1_MOUSE	20191	4869	15085	19705	95258	453054	43185	12970	48723	20962	19893	220779
Q3UQ44	IQGA2_MOUSE	1970	1639	2980	5083	15287	211731	12920	5872	10466	5364	5456	87586
Q568Z6	IST1_RAT	117	129	125	1597	301	239	180	168	228	188	128	196
Q61739	ITA6_MOUSE	16	17	19	24	59	34	56	38	98	89	24	37
P43406	ITAV_MOUSE	487	691	593	79	417	115	415	837	420	86	81	124
P49134	ITB1_RAT	934	1844	674	98	360	810	552	2941	1049	372	145	223
Q14624	ITIH4_HUMAN	1176	30	31	40	95	56	3612	36	75	43	39	60
Q5XIE8	ITM2B_RAT	8212	23355	1454	848	3577	2086	42124	183981	19767	2823	2913	4972
Q5PQL7	ITM2C_RAT	153	328	62	60	362	205	681	1946	194	86	142	207
Q922B9	ITPI2_MOUSE	64	87	69	807	292	99	102	74	166	111	70	106
Q14643	ITPR1_HUMAN	59	250	189	335	1316	837	591	507	645	514	481	1207
Q14571	ITPR2_HUMAN	4	3	33	3	3	2	48	5	5	3	33	2
Q63269	ITPR3_RAT	839	1668	203	393	1151	2009	1796	1801	1917	1613	778	3057
Q9NZM3	ITSN2_HUMAN	161	58	58	80	176	1944	531	79	400	104	64	964
P12007	IVD_RAT	89	99	95	132	4586	151	136	111	207	131	1354	157
P52332	JAK1_MOUSE	612	432	2359	1828	1096	1270	4469	1813	6821	3973	895	4766
A2AAE1	K1109_MOUSE	4	30	5	6	15	9	7	6	12	18	6	10
P00568	KAD1_HUMAN	810	592	711	770	1843	1321	1165	1037	1339	982	784	1186
P29411	KAD3_RAT	516	172	82	216	3918	240	135	156	638	143	1534	566
Q9WUS0	KAD4_RAT	8717	5017	2433	4887	23518	2575	4294	2877	9068	2127	8078	7134
Q14678	KANK1_HUMAN	27	29	29	43	99	61	58	38	79	45	42	66
P12368	KAP2_RAT	220	194	206	8538	476	285	414	260	1062	364	196	314
P27791	KAPCA_RAT	225	207	219	3403	1463	825	333	264	924	323	600	831
Q8BK63	KC1A_MOUSE	2601	2088	3042	2344	21720	197766	8393	2629	13477	4181	8172	67592
P48730	KC1D_HUMAN	132	90	107	93	1634	10084	193	174	1725	156	476	1752
P15791	KCC2D_RAT	102	99	102	1540	2380	272	917	183	298	2146	803	216
P49655	KCJ10_RAT	200	208	222	262	1547	7110	2773	262	1078	476	1209	28952
Q91ZF1	KCJ15_RAT	360	442	412	560	1390	4886	3856	1722	2427	1687	2075	43932
P52191	KCJ16_RAT	2237	1409	1497	1961	6453	19275	7709	5917	9720	6881	4911	112659
Q62976	KCMA1_RAT	17	19	19	28	45	26	3690	1511	5268	3243	1475	3245
P06732	KCRM_HUMAN	1823	2007	2022	2272	5715	3401	3017	2409	3932	2807	2342	3808
P30275	KCRU_MOUSE	422	194	247	219	1486	26548	915	284	687	354	640	743
Q9EQG6	KDIS_RAT	353	316	452	270	1392	638	3064	1966	3680	2093	1492	6459
Q60749	KHDR1_MOUSE	231	229	551	1416	979	1253	10509	1395	22525	10781	414	301
Q9D2Z8	KIF12_MOUSE	66	59	149	949	151	93	127	57	810	285	64	100
P28740	KIF2A_MOUSE	182	222	225	933	2254	7795	1919	601	5304	3156	456	5734
Q2PQA9	KINH_RAT	642	535	448	954	5612	2776	2018	968	3141	2311	458	1056
Q6X936	KIRR1_RAT	219798	91375	1724881	6615	11059	4569	93934	66866	1093148	14798	9208	10818
Q9NRX6	KISHB_HUMAN	484	494	497	527	2098	1145	940	674	1431	677	860	52283
Q5PQM2	KLC4_RAT	80	88	85	114	282	122	126	117	233	133	275	130
P05696	KPCA_RAT	105	92	107	99	4718	10870	171	137	404	164	708	11132
P09215	KPCD_RAT	103	100	100	108	556	318	218	134	345	212	224	327
Q62074	KPCI_MOUSE	33	55	39	148	133	77	401	50	448	208	54	83
P23298	KPCL_MOUSE	398	360	483	510	1725	753	1277	823	1936	975	539	1749
P11980	KPYM_RAT	1992	1803	2149	6860	6764	2338	3445	3179	8469	3955	1598	1471
P30613	KPYR_HUMAN	104	74	88	79	446	21154	159	131	323	78	359	38
Q6S5J6	KRIT1_MOUSE	101	91	79	91	1708	205	957	222	1241	839	216	286
Q86UP2	KTN1_HUMAN	114	110	324	1131	1290	3028	944	147	758	795	495	495
Q3TJ91	L2GL2_MOUSE	1825	342	2200	2825	10805	8242	6010	1638	5762	3210	1807	5528
Q91YP0	L2HDH_MOUSE	192	109	175	240	4010	232	290	189	286	307	1499	266
P32067	LA_MOUSE	237	227	308	289	625	402	7996	1110	14486	15465	268	6081
Q9EP89	LACTB_MOUSE	29132	1831	18025	74366	21630	138281	7017	4807	43655	15200	18055	106071
P11279	LAMP1_HUMAN	190	1743	908	2209	386	248	223	267	338	216	168	304
Q5XI01	LARP7_RAT	168	171	155	191	1804	5440	341	209	1458	537	2090	6487
Q99MZ8	LASP1_RAT	47	33	129	310	401	833	157	136	486	56	172	194
Q8CGA3	LAT4_MOUSE	546	709	1460	1048	4698	2126	14559	6391	18182	3957	3332	32429
Q7TNC4	LC7L2_MOUSE	993	1226	1199	1586	7404	12085	13591	3124	48387	14731	14820	14238
O95232	LC7L3_HUMAN	305	353	315	507	1513	4974	3561	1684	5408	4907	5079	6972
Q5T752	LCE1D_HUMAN	409	2640	887	857	14014	464	9465	1265	1095	784	426	381
P04642	LDHA_RAT	827	966	951	1265	3713	1497	2459	1152	2766	1327	1045	1568
P42123	LDHB_RAT	396	482	466	652	2746	894	2433	803	3424	1485	921	783
Q7TNG8	LDHD_MOUSE	716	1517	1283	4210	32972	531	368	1690	4014	2444	9832	1654
P47929	LEG7_HUMAN	92	1915	6472	118076	28446	143	8392	2087	36458	50143	100	157
Q8CBY3	LENG8_MOUSE	172	164	166	195	774	640	5240	1730	14875	4980	318	510
Q5XIN6	LETM1_RAT	108	83	143	192	1353	643	497	210	1462	482	555	1989
Q07797	LG3BP_MOUSE	1976	34	242	2530	4669	2659	2520	37	4050	3134	3512	3872
Q91YX5	LGAT1_MOUSE	109	172	70	70	282	553	2141	958	2935	289	140	3615
F1LR10	LIMA1_RAT	324	211	364	8303	2367	405	374	268	874	1056	297	742
Q99JW4	LIMS1_MOUSE	6844	7773	7736	15350	17873	6374	18686	14605	39556	24847	5987	7953
Q91XD2	LIMS2_MOUSE	166	1956	173	241	398	214	1215	3027	576	198	180	220
Q792I0	LIN7C_RAT	2852	15125	1545	1095	7055	7813	1133	8669	1472	1302	3404	11226
Q06000	LIPL_RAT	127	934	129	569	312	1872	498	3459	257	186	127	2386
Q62902	LMAN1_RAT	437	1531	152	161	1479	2446	213	1677	1267	311	1332	1489
Q9DBH5	LMAN2_MOUSE	552	381	102	71	665	1132	114	544	164	94	99	170
A1L1J9	LMF2_RAT	241	2005	270	214	1791	9513	5755	3063	3131	3822	1426	11432
P48678	LMNA_MOUSE	1089	1073	1071	6651	6669	5061	12861	6875	25291	24938	3279	4292
P14733	LMNB1_MOUSE	150	284	227	1373	560	274	1438	834	1898	2134	185	369
Q924S5	LONM_RAT	40025	40502	53148	373894	5428053	347232	92971	47703	146385	75192	889197	199488
Q3MIB4	LONP2_RAT	130	238	2162	2911	1257	1047	654	318	1424	1057	358	664
Q9BYJ1	LOXE3_HUMAN	64	72	73	82	233	145	112	87	177	101	99	156
Q5SGE0	LPPRC_RAT	186	164	195	524	7146	783	755	221	400	464	1648	598
Q8TF66	LRC15_HUMAN	86	60	63	64	528	293	2186	104	201	85	224	305
Q9C0I9	LRC27_HUMAN	101	113	125	132	321	187	7269	1966	4009	1959	132	205
Q5RJR8	LRC59_RAT	5053	7303	10224	9565	137763	588132	212759	43692	595599	206188	130740	2549832
Q80WG5	LRC8A_MOUSE	865	228	614	617	2452	20861	3069	812	1954	2008	796	8508
Q5U308	LRC8D_RAT	1974	548	3868	5850	13146	82385	8619	1605	9213	7066	2596	31646
Q8BVU0	LRCH3_MOUSE	198	55	57	159	644	190	335	244	429	427	224	188
Q921G6	LRCH4_MOUSE	104	27	25	220	223	42	36	34	47	326	108	154
P98158	LRP2_RAT	58	70	63	150	2888	177	136	133	195	102	1303	1126
Q80VQ1	LRRC1_MOUSE	96	81	86	86	515	234	150	110	1351	115	211	248
Q9WU74	LSR_RAT	5138	1559	3577	355	870	484	1007	1689	7197	465	355	505
Q924L1	LTMD1_MOUSE	198	204	202	226	1867	1174	270	259	915	256	805	40303
Q9CYI4	LUC7L_MOUSE	171	155	174	181	994	489	1469	207	3909	234	420	1067
O75342	LX12B_HUMAN	156	1094	773	1742	557	320	624	776	422	227	229	346
Q9Z1W6	LYRIC_RAT	219	530	454	108	6743	30446	6850	4120	21809	6491	3976	49447
P61626	LYSC_HUMAN	107	118	635	153	1423	154	144	1168	2147	1165	2111	1280
P00697	LYSC1_RAT	865	7617	4100	783	24439	52694	7726	9576	2550	7303	126834	53627
Q9CQ33	LZTR1_MOUSE	12	8	9	27	89	46	17	14	35	13	38	46
A2AHG0	LZTS3_MOUSE	134	106	920	193	435	254	882	181	5328	2344	339	274
Q8IYB1	M21D2_HUMAN	1622	975	6299	868	121616	239407	1805	2098	7212	1684	55375	211709
Q9CR62	M2OM_MOUSE	1773	1305	2509	2165	28266	4272	153267	80262	336025	111773	158398	735007
O95819	M4K4_HUMAN	105	137	112	145	331	1007	1298	141	246	164	280	2271
Q9UPN3	MACF1_HUMAN	32	29	29	166	516	65	135	168	203	81	111	90
Q96QZ7	MAGI1_HUMAN	702	224	6560	21	21	10	154	302	3172	23	10	11
O88382	MAGI2_RAT	26291	26037	63273	3594	11676	5643	26498	20147	80376	8233	5277	5168
Q5TCQ9	MAGI3_HUMAN	282	28	33	193	62	51	960	525	2083	306	25	40
Q9CQY5	MAGT1_MOUSE	373	3117	655	423	4753	22057	15371	7448	28779	12792	3871	41425
Q6AY04	MAIP1_RAT	227	253	262	523	3914	701	575	303	630	398	1975	2267
P14873	MAP1B_MOUSE	52	51	54	74	54	288	70	64	93	191	21	31
P38062	MAP2_RAT	106	106	113	156	2222	8936	162	131	293	164	1064	3255
O88994	MARC2_RAT	1062	1390	2449	2464	6499	4891	12019	6671	15118	6100	13220	98249
P43243	MATR3_HUMAN	207	213	721	291	6620	10961	1517	326	8768	4133	2371	9718
O35821	MBB1A_RAT	103	73	95	79	979	2325	171	142	368	285	386	2185
Q9Z2E1	MBD2_MOUSE	170	150	160	226	966	1033	255	202	393	254	402	459
Q5FVN0	MBOA5_RAT	139	141	138	205	2019	4448	2278	1319	3921	986	183	2365
O43324	MCA3_HUMAN	84	76	81	82	425	1857	142	104	225	112	180	1387
P97521	MCAT_RAT	154	52	55	263	1312	193	1385	994	1632	850	297	624
Q5I0C3	MCCA_RAT	6880	5118	5721	64307	589971	14385	11873	5048	17251	9685	164803	10148
Q5XIT9	MCCB_RAT	8531	13123	15293	71211	1267914	26021	15657	14246	42858	35535	352746	23974
Q8NE86	MCU_HUMAN	487	401	413	451	3035	1212	13520	7631	18411	9955	10059	170356
O88989	MDHC_RAT	177	181	320	267	451	582	276	243	769	317	410	304
P04636	MDHM_RAT	1007	769	935	2942	52798	2612	2197	1407	4009	1797	17327	2057
Q9Z2D6	MECP2_MOUSE	73	173	83	116	735	2744	677	102	1921	130	1089	2280
Q64230	MEP1A_RAT	4680	2836	11802	7481	7495	7415	151511	26085	187153	37398	18316	118876
P28826	MEP1B_RAT	5017	2196	9399	5014	6985	7929	141139	29244	138106	23111	13811	156719
P46662	MERL_MOUSE	550	674	1025	3894	8754	86691	1961	870	2979	2810	1834	83407
P57097	MERTK_RAT	8508	3480	7290	934	1459	1295	3183	1621	4762	630	636	1256
O08574	MESP2_MOUSE	1603	3021	1848	3372	7879	5721	2827	2267	3706	3052	5959	4204
Q9H8H3	MET7A_HUMAN	255	1469	137	131	779	3111	2931	1269	5224	1588	1596	4746
Q562C4	MET7B_RAT	617	616	1578	2494	7745	8033	20950	6692	28203	11728	9479	41950
Q80U63	MFN2_MOUSE	243	1276	99	414	806	273	1093	1115	1007	136	245	291
Q80T22	MFS4B_RAT	85	91	98	596	306	178	6444	853	5484	2615	1451	6372
P08011	MGST1_RAT	123	106	113	114	10582	17101	199	144	321	151	6176	33487
Q9CPU4	MGST3_MOUSE	373	399	935	557	18906	9809	6446	493	9712	1451	53109	368337
Q8R4G6	MGT5A_MOUSE	493	710	114	96	438	277	707	569	318	167	178	463
B2RYW8	MIC10_RAT	515	580	561	862	1389	765	828	743	1110	968	541	26937
Q9CRB9	MIC19_MOUSE	1001	1340	1026	3121	3603	2203	18455	17237	43326	34721	16417	27090
Q3KR86	MIC60_RAT	7523	7258	8339	40532	32122	10375	159111	97507	277042	185491	117605	100492
Q6P6Q9	MICU1_RAT	475	534	546	616	2224	35863	2582	1847	7725	3679	1813	39388
Q8CD10	MICU2_MOUSE	370	273	312	295	2521	49800	2042	482	4664	1018	2870	47857
Q9CTY5	MICU3_MOUSE	149	110	121	102	891	3314	233	177	443	163	367	8288
F1LP90	MINK1_RAT	110	87	182	382	855	1854	463	82	345	629	393	3833
Q8BG51	MIRO1_MOUSE	670	446	697	853	1621	1012	5838	2687	8679	1984	2329	6425
Q7TSA0	MIRO2_RAT	155	157	167	197	761	419	2218	323	1808	274	1013	1763
Q5RKI8	MITOS_RAT	193	184	172	205	544	316	699	215	677	303	225	341
Q9R1S9	MK_RAT	406	458	460	511	2609	6508	678	1366	936	602	13358	30487
Q5FVQ4	MLEC_RAT	1614	9393	1504	864	10104	32890	6152	8334	14063	5166	1295	15206
Q99KX1	MLF2_MOUSE	752	171	439	2632	424	250	592	842	2131	1281	177	279
P04466	MLRS_RAT	1615	580	587	748	3107	1635	1125	792	1740	852	1276	1724
P51667	MLRV_MOUSE	798	391	924	1160	701	2094	411	392	591	430	681	459
Q8C7H1	MMAA_MOUSE	208	203	205	274	5206	8216	396	279	705	343	1085	516
Q02253	MMSA_RAT	8133	9345	8806	38714	494762	21193	12082	10681	22441	11065	92917	19404
Q8NEH6	MNS1_HUMAN	399	233	411	576	7158	18323	7177	328	15021	2773	1329	31658
Q5RKZ7	MOCS1_MOUSE	255	79	227	317	17615	315	906	306	2962	1249	5262	594
O35763	MOES_RAT	16394	23132	45567	62608	267791	8959468	324719	130153	588883	298759	44840	3995861
O88941	MOGS_RAT	2527	1714	5291	4516	22665	38583	13364	3378	17168	10743	6452	22338
P53987	MOT1_RAT	603	474	537	623	886	587	18790	15695	33085	12524	2529	10319
Q63344	MOT2_RAT	673	584	596	844	5048	5372	111319	67757	95852	26516	21088	773383
Q8R0M8	MOT5_MOUSE	331	194	237	178	4049	2012	18809	8133	30156	13648	3942	102725
Q9Y5U8	MPC1_HUMAN	132	164	145	988	2183	2022	4751	1829	7155	195	3391	7361
P38718	MPC2_RAT	1454	1400	1921	2358	9802	4381	73327	21917	134943	41399	65060	171100
Q8VEM8	MPCP_MOUSE	3549	2222	3039	6074	22442	5626	110456	87337	177932	84365	92123	427299
B4F7E7	MPP5_RAT	2787	2887	2899	767	2406	5300	12469	6739	18095	4808	1256	13566
Q9ERE6	MPRIP_RAT	127	204	103	704	824	290	500	265	608	339	128	313
Q5BK62	MPV17_RAT	108	121	134	140	348	204	5279	146	7883	3910	146	891
O54874	MRCKA_RAT	120	121	242	254	1615	13598	1125	152	925	629	463	4707
Q7TT49	MRCKB_RAT	539	484	791	2939	7331	56466	5930	951	7867	4149	1044	8674
P23749	MRGRF_RAT	87	51	64	43	602	279	79	107	102	72	265	9601
Q8CG09	MRP1_RAT	196	57	196	41	74	48	146	153	257	41	38	46
Q63120	MRP2_RAT	213	224	222	291	1052	745	502	364	541	462	468	13948
O15438	MRP3_HUMAN	11	13	12	19	27	20	16	15	22	16	11	17
O15439	MRP4_HUMAN	775	9	146	1043	1123	573	1274	12	1801	1086	956	997
Q9UKD2	MRT4_HUMAN	629	239	1456	618	1120	2939	462	349	717	295	475	4922
Q9CWP6	MSPD2_MOUSE	44	44	44	65	98	1180	255	60	566	58	40	1931
O94776	MTA2_HUMAN	44	55	49	80	513	136	65	61	106	66	46	145
Q791T5	MTCH1_MOUSE	239	267	328	322	1084	570	1912	448	3513	1413	458	3426
Q791V5	MTCH2_MOUSE	439	455	1641	1548	5315	1752	3463	2312	4513	9227	4000	22316
Q8BT35	MTLN_MOUSE	274	300	297	391	520	385	373	339	473	330	226	5189
Q6AXQ4	MTM1_RAT	209	188	226	289	1211	1763	387	288	544	350	316	998
Q13614	MTMR2_HUMAN	73	90	169	299	773	3895	136	106	387	541	243	1677
Q9Y217	MTMR6_HUMAN	61	20	25	253	1492	935	130	180	44	35	1049	1849
Q7TPM9	MTMRA_MOUSE	71	70	74	73	368	2767	124	94	210	95	118	1245
Q3V1L6	MTMRB_MOUSE	110	126	157	177	367	250	208	195	295	178	148	229
Q9JLN9	MTOR_MOUSE	109	109	2243	176	640	284	169	146	639	159	190	264
Q8R1S4	MTSS1_MOUSE	213	281	249	375	1226	23705	335	310	693	345	536	19310
Q13505	MTX1_HUMAN	51	58	56	86	139	76	83	74	111	97	54	85
O88441	MTX2_MOUSE	77	78	80	107	164	115	401	206	139	99	322	775
P16332	MUTA_MOUSE	212	239	201	1316	11510	3141	506	321	1107	1285	2452	1103
Q62667	MVP_RAT	16078	9171	43665	33796	54538	22954	17577	8521	18359	16699	23757	14628
Q9JMH9	MY18A_MOUSE	417	498	330	10436	6244	1376	2046	606	2298	4987	665	1060
Q8IUG5	MY18B_HUMAN	1326	230	579	1907	23	398	1533	662	5197	1985	910	1013
Q6VBQ5	MYADM_RAT	5643	8869	47455	1352	4099	10609	27828	40027	330761	19234	6069	12614
Q7TPH6	MYCB2_MOUSE	286	87	430	1008	1032	152	159	110	339	139	145	230
P02144	MYG_HUMAN	71	88	87	101	283	162	140	112	211	119	116	176
Q61879	MYH10_MOUSE	857	580	593	23405	10026	1311	907	726	5794	12271	1400	1415
O08638	MYH11_MOUSE	22	15	17	15	192	92	92	28	227	119	79	90
Q7Z406	MYH14_HUMAN	324	322	156	4327	878	297	281	459	845	1380	445	547
Q9Y2K3	MYH15_HUMAN	13	8	10	11	14	8	19	15	18	14	6	8
Q8VDD5	MYH9_MOUSE	16235	2446	7923	436757	139293	9293	15599	9227	110777	144797	8882	10146
P05977	MYL1_MOUSE	485	343	387	352	3734	1901	730	577	1442	545	1604	1918
Q60605	MYL6_MOUSE	3559	716	781	23423	123172	61782	22799	9378	152901	113938	23134	87470
D3ZJP6	MYO10_RAT	76	57	60	83	212	1829	129	82	448	205	93	1518
Q05096	MYO1B_RAT	2663	646	1721	27651	9967	1693	3720	1639	17871	13914	1298	1654
Q63355	MYO1C_RAT	70882	11496	43224	793754	618510	56595	64614	24479	456454	326218	37331	52772
Q63357	MYO1D_RAT	33959	5723	33637	361407	168213	12031	25939	11609	154709	111964	15378	14816
Q63356	MYO1E_RAT	8170	1268	8101	73611	33293	3343	10431	3396	20951	9958	2043	8524
Q99104	MYO5A_MOUSE	705	727	764	7720	2242	1946	961	872	2899	2597	582	2869
P70569	MYO5B_RAT	846	358	457	8081	3178	832	680	474	3465	3135	296	599
Q9NQX4	MYO5C_HUMAN	545	128	440	2877	1272	293	447	233	1892	1576	297	318
Q64331	MYO6_MOUSE	22420	3924	17476	246559	180056	15162	18590	9304	97531	79421	9956	12944
P97479	MYO7A_MOUSE	6030	1969	6353	60444	73090	12140	14057	4683	32062	26759	7212	10721
Q99MZ6	MYO7B_MOUSE	6195	1523	5580	23377	13347	12981	21837	8385	25492	13925	3007	8492
Q69ZN7	MYOF_MOUSE	37179	7548	31612	4116	19932	64251	11768	5253	17653	6851	5573	18181
Q9WUJ3	MYOME_RAT	517	253	265	8055	775	481	377	296	616	1385	329	521
Q00872	MYPC1_HUMAN	18	21	21	27	58	34	31	25	44	29	24	36
Q5XKE0	MYPC2_MOUSE	62	66	64	92	163	96	85	74	120	77	69	105
Q80UM3	NAA15_MOUSE	122	135	148	64	385	2669	207	161	292	186	157	1310
Q9QXT3	NAT8_RAT	318	259	273	362	6575	6414	440	322	3614	439	768	3433
P20070	NB5R3_RAT	154	172	313	192	1003	3981	1123	209	798	226	426	358
A0JPP1	NC2A_RAT	150	87	107	68	1571	7196	138	195	243	127	697	6659
P55161	NCKP1_RAT	2032	2113	11811	6792	24759	208747	19697	6300	39082	11322	7815	68651
Q5XIA1	NCLN_RAT	1008	943	981	981	7373	23261	651	1221	3398	1370	966	1354
Q91W39	NCOA5_MOUSE	1551	741	1090	1965	4298	2340	34332	13963	49577	37305	1647	1194
P37040	NCPR_MOUSE	72	51	51	349	2315	2891	68	68	183	66	112	184
Q62425	NDUA4_MOUSE	3531	3796	3285	848	51328	27388	38663	24594	108539	18341	101681	242327
Q63362	NDUA5_RAT	85	49	54	42	18541	489	94	102	217	83	10578	7233
Q5BK63	NDUA9_RAT	315	265	302	332	7658	505	5289	366	8460	4623	565	561
Q561S0	NDUAA_RAT	182	255	207	290	5897	413	344	323	520	295	1057	335
Q66HF1	NDUS1_RAT	950	1006	2189	4181	40895	2256	12497	4278	10080	6281	12189	4527
Q641Y2	NDUS2_RAT	638	438	801	1355	11713	767	4817	1119	5647	4291	4412	2270
Q9DCT2	NDUS3_MOUSE	261	317	460	178	4548	638	3789	2630	5063	2420	2202	710
Q9DC70	NDUS7_MOUSE	55	52	49	46	283	226	930	478	1019	714	982	168
Q91YT0	NDUV1_MOUSE	452	426	412	1071	11504	777	5102	2548	4506	4131	4191	1332
P19234	NDUV2_RAT	197	256	236	178	4761	357	2734	1127	2192	1713	3182	1581
Q8CCP0	NEMF_MOUSE	207	223	326	307	4872	9291	1691	420	2908	2367	2545	9592
P07861	NEP_RAT	253	259	252	601	1199	1199	3434	1478	5246	1979	1031	3269
O09118	NET1_MOUSE	2001	363	5188	4606	10132	14256	679	465	2612	577	4699	16774
Q99KK2	NEUA_MOUSE	1623	803	2076	2247	13180	13625	47227	21325	99650	66926	4061	7070
Q99P39	NFS1_RAT	2292	466	2018	8219	34775	2669	4261	1718	8433	5706	9964	2884
Q9D0T1	NH2L1_MOUSE	1156	1123	1234	1322	20649	24725	22553	10165	33120	23821	19303	63053
Q9JJ19	NHRF1_RAT	3999	2375	2943	5262	13689	193165	74843	37945	138355	78156	5582	39519
Q920G2	NHRF2_RAT	24236	17463	22172	15086	118238	1755367	290012	89370	662039	313251	29123	724150
Q9JJ40	NHRF3_RAT	863	448	953	1749	5269	13660	7326	1487	8279	4851	2342	16240
Q8CGU6	NICA_RAT	25715	5357	23221	3007	2207	1173	783	579	2498	1212	933	1273
B5DFC9	NID2_RAT	49126	8552	4810	11014	20304	8404	42165	12863	32206	23082	20342	6604
P70617	NINJ1_RAT	238	874	257	438	6878	3620	342	18513	3852	367	2824	388
Q6KCD5	NIPBL_MOUSE	673	1678	487	2559	9	117	9	8	44	41	21	6
O55125	NIPS1_MOUSE	19781	8327	8432	6403	174150	114994	28816	28085	81532	12215	84436	146140
O75323	NIPS2_HUMAN	7851	4280	3276	4564	40025	8663	5797	4231	9360	4182	16009	7977
Q5FVQ8	NLRX1_RAT	789	496	876	2788	12654	1215	6463	1841	5452	3539	5488	3502
P11915	NLTP_RAT	395	440	249	2382	8278	1063	363	306	1088	394	1942	585
Q9EPA7	NMNA1_MOUSE	731	144	793	1123	809	271	232	182	340	218	184	301
Q8K1Q0	NMT1_RAT	373	260	292	272	6435	35471	735	459	3109	2509	2926	19452
Q61941	NNTM_MOUSE	1511	632	3297	3645	11108	1726	5394	2140	4395	3073	3300	1976
Q8BHB0	NOD1_MOUSE	1035	279	1122	218	1158	269	1425	665	2378	511	198	794
Q62609	NOE1_RAT	61	302	69	76	189	113	99	426	140	90	78	122
Q99P77	NOG1_RAT	24	33	29	45	74	43	171	36	57	40	182	42
Q6GQT9	NOMO1_MOUSE	309	523	662	517	5315	13688	587	450	478	509	293	544
Q15233	NONO_HUMAN	109	144	129	173	4935	1503	179	175	4546	346	2349	769
Q9NPE3	NOP10_HUMAN	1849	2121	2088	2779	7859	18425	33259	2530	67707	38516	14236	29202
Q1RP77	NOP16_RAT	526	540	583	652	2133	6889	1055	742	1509	971	3526	6111
Q9D6Z1	NOP56_MOUSE	1580	769	2628	3458	33800	43123	69964	19598	70270	62273	15607	50718
Q9QZ86	NOP58_RAT	511	460	413	1572	21342	26513	11059	1646	15771	11346	7711	19455
Q62600	NOS3_RAT	304	819	2001	1328	1546	1788	1974	2133	2677	2200	893	1965
Q5I0D6	NOSTN_RAT	4381	884	5813	6373	8504	14692	1335	863	6451	1408	1319	12013
Q9JHI8	NOX4_MOUSE	90	108	111	143	341	201	599	135	806	251	141	3161
Q9Z2G8	NP1L1_RAT	120	166	456	85	19280	14009	2264	383	861	148	4447	14392
Q5U2Z3	NP1L4_RAT	58	69	68	78	241	2866	423	87	170	535	509	2129
Q9R044	NPHN_RAT	3362168	1405614	211868	8375	24203	18161	3200974	1676971	136301	19514	13581	20056
Q6UXI9	NPNT_HUMAN	287	1806	175	295	871	539	447	4525	1525	229	238	497
Q06496	NPT2A_RAT	394	403	754	1257	1353	3132	14736	7290	13872	7342	3315	26586
Q8K4R8	NPT2C_RAT	27	19	21	19	229	111	514	33	893	32	315	1304
P47971	NPTX1_RAT	1171	15764	425	581	1328	690	960	11299	899	744	581	645
Q9BQI9	NRIP2_HUMAN	64	72	65	107	158	1417	92	87	130	94	911	102
Q9QUL6	NSF_RAT	4846	2926	4103	9089	13114	2807	8533	5532	11994	6463	2544	3971
P03889	NU1M_RAT	126	134	126	121	734	416	1880	542	2397	1815	289	421
P11661	NU5M_RAT	294	212	311	529	4411	267	1557	1421	2124	1338	1535	1295
Q63083	NUCB1_RAT	1929	1556	2678	3576	12827	3878	3729	2156	9414	5045	1541	7159
Q9JI85	NUCB2_RAT	149	143	160	186	387	224	199	159	313	262	157	250
P13383	NUCL_RAT	2217	2092	3234	2467	20532	6202	99001	30491	177755	86844	6681	10956
Q9DCN1	NUD12_MOUSE	106	121	121	165	341	203	178	150	251	264	143	223
Q14980	NUMA1_HUMAN	45	35	37	50	88	50	64	49	103	63	37	54
Q9QZS3	NUMB_MOUSE	344	599	901	476	3718	25429	1595	1373	4816	1872	1132	18126
Q8NGZ3	O13G1_HUMAN	244	312	7725	348	685	460	1634	366	2587	404	284	442
G3V645	OASL1_RAT	119	104	959	668	580	302	195	141	289	149	246	325
Q5XIG4	OCAD1_RAT	258	260	270	367	520	395	342	315	457	926	215	351
Q6P6T5	OCLN_RAT	100	101	829	139	281	159	147	128	2680	138	117	252
P53395	ODB2_MOUSE	70897	26401	2528	352681	7511032	23728	27784	12294	21760	67705	3231889	11361
P11960	ODBA_RAT	8946	3883	1332	35970	1651780	9633	4724	2801	5466	7209	570634	4925
P35738	ODBB_RAT	6555	5070	1391	5857	2020957	12097	10650	6757	6555	20873	904042	11794
Q5XI78	ODO1_RAT	6494	6367	4826	43780	8236449	42567	15866	8653	19274	23027	1740738	19135
Q01205	ODO2_RAT	8667	12855	6177	53214	16506864	80928	33621	17402	39230	51830	3479828	116335
P08461	ODP2_RAT	9439	4037	2767	174220	6265053	20831	22000	8693	14954	63046	2175736	11049
P26284	ODPA_RAT	4203	2690	5554	51651	4016527	7532	8189	4051	15099	22015	921882	7713
P29803	ODPAT_HUMAN	44	42	44	43	223	117	77	56	128	57	93	126
P49432	ODPB_RAT	2333	1482	1698	24079	3114454	8166	5741	3332	6532	18714	825886	10045
Q8BKZ9	ODPX_MOUSE	295	310	319	3844	160174	1032	1096	377	1549	3223	45236	474
Q9ULD0	OGDHL_HUMAN	124	109	112	222	20230	233	192	147	284	153	3855	210
Q4KLH3	OGRL1_RAT	97	105	100	127	263	1753	149	136	195	156	109	2264
Q2TA68	OPA1_RAT	1501	6024	1075	3957	6805	4339	12286	9392	13858	8633	4230	12370
Q505D7	OPA3_MOUSE	153	175	173	224	634	346	3863	3326	2788	2246	1541	47702
Q8K3K8	OPTN_MOUSE	7303	194	37	61	87	62	1617	730	139	50	35	55
A0A0G2K309	ORNT1_RAT	335	383	379	435	1390	759	12878	6722	11794	3967	4569	13729
Q9ER64	OSBL5_MOUSE	156	155	118	328	370	1541	609	111	726	64	170	1172
B9EJ86	OSBL8_MOUSE	507	451	435	3752	14476	17914	960	432	1717	607	1156	3482
P22059	OSBP1_HUMAN	560	103	100	489	540	4647	200	143	318	665	245	6923
Q641Y0	OST48_RAT	1698	18312	4187	2691	27825	114328	20031	13523	35756	21536	4819	56927
B0K025	OSTC_RAT	198	1111	85	76	5523	18305	3533	1812	6377	1137	5201	38935
Q8BGA9	OXA1L_MOUSE	51	52	51	76	118	79	924	70	1545	70	47	73
O35078	OXDA_RAT	641	468	651	3755	6687	5261	2850	801	6220	5849	6530	8388
Q61194	P3C2A_MOUSE	84	79	91	196	620	4590	199	106	245	167	201	708
Q6AY23	P5CR2_RAT	757	1843	476	1138	12566	746	785	1030	438	834	933	706
Q9Z110	P5CS_MOUSE	60	63	61	105	2643	125	90	72	146	70	557	128
Q6AYD3	PA2G4_RAT	425	428	429	538	1109	22167	2660	1573	4506	2362	559	1141
Q9EPH8	PABP1_RAT	1871	624	2104	3940	7558	953	1084	876	1521	6314	599	1137
Q13310	PABP4_HUMAN	188	187	195	354	872	497	522	270	864	274	359	513
Q66H28	PACC1_RAT	101	45	50	44	631	1732	344	266	480	72	258	11793
Q9Z0W5	PACN1_RAT	157	180	575	623	818	10061	1056	839	1050	254	381	459
Q9QY17	PACN2_RAT	3045	2674	4838	1839	16544	1033107	12986	4798	22875	12519	2489	405663
Q99JB8	PACN3_MOUSE	599	510	368	490	2785	24679	1171	1324	3537	1733	1058	36169
Q9CY58	PAIRB_MOUSE	31	33	33	46	1054	1991	41	38	55	1568	741	961
Q9D0D3	PAPD1_MOUSE	45	28	32	29	2049	7818	58	58	279	50	555	2308
Q6TCG2	PAQR9_MOUSE	83	113	98	152	253	147	130	122	2405	1364	102	143
Q9CSB4	PAR3L_MOUSE	1467	630	3252	937	6896	6344	6412	2708	12343	5619	1373	1743
Q9JK83	PAR6B_MOUSE	1462	316	933	1313	3291	3363	169	1029	2883	1684	810	4015
Q3B8P0	PARL_RAT	326	251	1472	208	1466	673	7662	431	13935	356	625	1416
E9PYK3	PARP4_MOUSE	18	11	12	23	60	33	27	18	34	18	24	34
Q9HB97	PARVA_RAT	2774	9964	1784	2734	6861	5744	25226	21028	56986	27415	3889	11621
Q9ES46	PARVB_MOUSE	352	1710	320	373	977	499	1526	1459	3342	2359	306	461
A2VD12	PBIP1_RAT	1111	398	1731	1300	43208	24928	11700	2156	30020	9109	11652	14647
Q1HAQ0	PCAT1_RAT	60	60	64	89	158	102	92	74	1417	89	68	106
P60335	PCBP1_MOUSE	701	1725	1515	1508	9293	7833	2094	1749	3004	1629	4231	5577
P14882	PCCA_RAT	593	763	1131	6806	67703	1553	1361	783	2011	1693	19370	1138
Q99MN9	PCCB_MOUSE	458	566	724	2315	77413	2129	734	397	2547	2268	20118	1463
Q8BFV2	PCID2_MOUSE	168	131	139	185	923	452	3599	1920	5029	4072	279	831
Q8BH04	PCKGM_MOUSE	245	461	267	1581	46062	565	677	330	835	439	9175	643
Q9R0L6	PCM1_MOUSE	14	10	10	199	59	34	20	17	34	24	24	35
P48725	PCNT_MOUSE	44877	27094	24834	681088	89034	26197	43213	33164	71287	199532	27110	29082
O08628	PCOC1_RAT	87	899	103	125	286	162	783	2054	213	140	119	173
Q01062	PDE2A_RAT	34	27	31	35	50	33	48	41	57	40	23	32
P09103	PDIA1_MOUSE	419	3304	691	171	769	456	1008	1834	1017	202	400	1408
P11598	PDIA3_RAT	8376	55559	3965	2770	11067	18494	9717	65311	14830	5212	3150	9850
P38659	PDIA4_RAT	34	448	76	49	138	79	288	511	262	222	57	85
Q5I0H9	PDIA5_RAT	1751	1936	4077	2256	8983	752574	5441	2450	9876	5595	3081	203565
Q63081	PDIA6_RAT	5623	75321	2101	1005	7750	4248	5344	43922	4948	1257	2330	2978
Q91VA6	PDIP2_MOUSE	84	124	104	110	5306	438	144	111	583	268	1270	648
Q64536	PDK2_RAT	571	301	612	2080	21132	987	527	403	753	1237	4934	667
Q62920	PDLI5_RAT	629	446	554	1757	2307	404	2948	1967	8037	3430	918	1056
Q3UV70	PDP1_MOUSE	251	200	237	229	1582	426	370	293	567	350	308	450
Q7TSQ8	PDPR_MOUSE	28	22	25	22	1490	110	45	41	86	37	519	115
Q9CZG9	PDZ11_MOUSE	117	84	95	84	788	403	191	139	5174	136	307	393
Q9WVK3	PECR_RAT	405	347	566	3150	9770	40378	5893	13902	8265	3463	2929	34176
P05164	PERM_HUMAN	101	989	468	103	213	117	149	922	176	136	600	565
P54777	PEX6_RAT	177	107	134	706	390	182	839	509	1104	974	553	268
P30835	PFKAL_RAT	77	52	59	53	640	253	233	91	942	89	185	270
P47857	PFKAM_MOUSE	428	380	606	1858	3226	654	792	385	1752	414	497	692
O70250	PGAM2_MOUSE	618	814	704	1713	1822	1180	1000	971	1445	1006	769	1118
Q562B5	PGAM5_RAT	2900	1155	4370	7121	4341	1333	5188	3931	11747	4654	3123	7147
Q765A7	PGAP1_RAT	281	297	288	357	1673	4708	491	370	570	470	722	34774
Q8BWM0	PGES2_MOUSE	203	179	170	164	446	302	551	463	2233	267	428	816
P00558	PGK1_HUMAN	425	392	416	418	1068	634	576	533	1022	560	817	583
Q9D0F9	PGM1_MOUSE	238	216	229	300	647	376	352	274	511	342	263	402
P70580	PGRC1_RAT	637	4014	689	1127	13165	12924	1060	945	1471	1041	1437	5586
P28653	PGS1_MOUSE	37	20	23	152	6824	193	177	44	95	37	1088	187
P04176	PH4H_RAT	79	133	92	203	1173	310	137	109	518	327	149	257
P67779	PHB_RAT	7451	5930	29192	6738	36737	11759	49597	49637	74826	61887	39164	62558
Q5XIH7	PHB2_RAT	9715	8084	50192	17212	43384	12361	84004	72636	100742	85698	33951	53484
Q9WTU0	PHF2_MOUSE	104	51	55	165	4858	3414	171	168	240	213	1675	2022
Q8K1N2	PHLB2_MOUSE	8	19	7	37	40	271	13	45	37	9	16	270
Q9R0I8	PI42A_RAT	319	257	296	280	2293	44735	1514	418	1159	414	803	25751
O88377	PI42B_RAT	131	99	105	98	302	3577	208	159	406	159	140	2686
O88370	PI42C_RAT	197	218	226	313	1843	22937	352	514	2083	528	571	13860
O08662	PI4KA_RAT	1652	1741	2383	3671	13414	48733	5971	1887	7172	3894	2966	15226
P70182	PI51A_MOUSE	123	133	135	151	740	5812	243	178	336	200	156	6153
Q5I6B8	PI51C_RAT	87	107	109	136	525	2446	168	129	257	148	221	4145
Q7M6Y3	PICAL_MOUSE	818	196	208	975	3752	9833	3309	262	3952	317	2998	6347
E2JF22	PIEZ1_MOUSE	83	22	59	21	127	62	167	33	274	130	51	572
Q9H307	PININ_HUMAN	137	128	139	156	394	208	2374	739	2332	769	589	1599
P12273	PIP_HUMAN	749	6698	4038	3677	8764	6474	4214	8560	14818	4416	2305	10808
D3ZAW2	PISD_RAT	77	83	90	111	269	161	246	206	208	138	111	301
Q9HAU0	PKHA5_HUMAN	20	22	268	53	69	42	36	28	511	36	28	47
Q7TQG1	PKHA6_MOUSE	323	402	3656	604	1288	1202	1020	597	13381	992	479	987
Q3UIL6	PKHA7_MOUSE	158	160	2734	596	829	369	611	324	4594	1163	329	375
Q91WB4	PKHF2_MOUSE	193	172	194	171	1563	7696	331	271	1364	291	628	7383
Q9ULL1	PKHG1_HUMAN	210	306	261	90	48	28	281	240	474	215	19	260
Q8VCE9	PKHH3_MOUSE	36	38	133	65	94	56	128	53	75	64	39	61
Q13835	PKP1_HUMAN	154	531	175	218	205	125	943	801	403	112	88	119
Q99959	PKP2_HUMAN	8303	3701	12310	1141	1878	1660	5512	6058	17563	1507	1300	1785
Q68FH0	PKP4_MOUSE	4073	1732	18601	2025	5071	3052	5035	3145	83102	3112	2739	5497
P14923	PLAK_HUMAN	9569	59086	51653	71422	11048	5572	19236	13395	42042	8462	4710	5891
P10687	PLCB1_RAT	489	528	476	629	2368	48504	998	688	2359	955	945	14317
Q99JE6	PLCB3_RAT	324	274	267	309	1522	16772	788	638	1431	410	495	5267
Q9QW07	PLCB4_RAT	35	43	43	50	113	943	65	55	103	58	195	1397
Q9D517	PLCC_MOUSE	63	71	78	82	263	583	107	84	2136	1016	83	1902
Q9D1E8	PLCE_MOUSE	43	56	50	82	847	80	66	62	1603	639	276	1208
P70496	PLD1_RAT	409	89	90	106	213	144	331	142	340	207	85	2951
P97813	PLD2_MOUSE	183	127	187	152	839	466	2770	495	756	538	342	749
P30427	PLEC_RAT	910	866	869	3140	2721	1401	1251	759	2188	3033	1037	1501
P06765	PLF4_RAT	163	186	189	219	525	13917	279	229	1474	808	557	11355
Q3TRM4	PLPL6_MOUSE	404	229	512	1132	1631	1681	2738	376	3665	1784	585	1712
P97544	PLPP3_RAT	702	410	521	391	4622	1551	12099	5029	3316	4102	1969	72873
P58195	PLS1_RAT	11772	6358	7037	4177	236	1014	129	8329	6107	7394	3080	566
Q3V0K9	PLSI_MOUSE	91	109	61	1503	226	123	214	79	394	89	89	132
Q9WV78	PLVAP_RAT	9706	2301	1511	13220	13597	4050	136594	42943	11382	152848	28665	6162
B2RXS4	PLXB2_MOUSE	355	142	125	113	246	142	763	524	490	179	91	184
O43808	PM34_HUMAN	61	48	48	45	342	181	310	74	183	74	315	2574
Q69ZP3	PNKD_MOUSE	3504	7895	3582	454	8997	14134	12045	14014	16573	8296	4708	49368
P00491	PNPH_HUMAN	36	219	29	27	285	140	234	44	307	44	120	463
Q8K4G9	PODO_RAT	49302	29887	68078	26423	258235	136770	337354	308737	1077253	282275	713676	1359962
Q9WTQ2	PODXL_RAT	19457	7854	48679	1375	5349	50649	10835	5188	19062	3568	1912	10649
Q8WVV4	POF1B_HUMAN	90	1328	213	757	141	79	102	225	112	92	55	86
Q6AXM8	PON2_RAT	313	3480	1096	309	3713	7060	1511	2805	4425	416	1008	2826
P62138	PP1A_RAT	555	464	1230	434	2706	4869	3523	683	1557	642	1108	1533
P36873	PP1G_HUMAN	431	459	1825	293	8454	6389	6211	3714	37358	4657	4702	1892
P29288	PPA5_RAT	124	91	102	93	772	37335	200	152	392	151	307	57723
P09923	PPBI_HUMAN	46	44	46	53	79	57	1996	3710	81	56	36	53
P08289	PPBT_RAT	221	253	251	327	1253	843	1382	306	3395	1074	792	1258
P24368	PPIB_RAT	4026	13285	7356	2254	91767	993632	8680	9313	17246	6756	46186	400797
O55035	PPIG_RAT	80	88	90	125	5785	4540	1111	106	1100	3114	2303	5476
Q8BXN7	PPM1K_MOUSE	59	35	43	27	5691	265	54	76	82	49	235	262
Q4FK66	PR38A_MOUSE	53	48	51	52	257	143	521	71	146	469	1894	149
Q6AXY7	PR38B_RAT	1998	2378	6194	2849	18370	62020	43304	5364	48716	77009	55548	58078
Q9R1C7	PR40A_MOUSE	359	265	441	841	70743	42058	26687	5627	31070	23678	30019	39122
Q80W14	PR40B_MOUSE	96	106	249	120	2245	458	2728	707	3427	1961	134	201
Q63716	PRDX1_RAT	3837	16923	4667	13779	45020	26386	16932	13595	31799	18064	22438	44889
P32119	PRDX2_HUMAN	1235	7984	2342	6689	1540	2646	4109	1715	7763	869	1957	932
Q9Z0V6	PRDX3_RAT	1302	2012	14129	15259	312694	9167	5646	3204	63514	10796	158832	10677
Q9R063	PRDX5_RAT	229	137	164	128	23398	1648	257	298	502	203	14967	3435
O35244	PRDX6_RAT	60	68	68	140	250	236	516	87	459	97	100	144
Q9WTV0	PREB_RAT	435	1228	187	226	2642	3344	3451	1602	5485	2382	1350	10933
Q9JK53	PRELP_MOUSE	26	18	21	19	676	2204	58	33	79	31	88	507
O75569	PRKRA_HUMAN	780	69	456	1054	950	650	1560	327	2842	742	1952	3290
P53813	PROS_RAT	627	288	326	881	1005	565	1534	409	872	560	412	626
Q9DC48	PRP17_MOUSE	22	18	20	19	1987	695	34	25	57	87	647	673
Q9JMJ4	PRP19_RAT	197	211	229	266	9492	9927	4356	1562	5293	5378	2948	2846
Q5RKH1	PRP4B_RAT	153	144	167	161	2548	3589	1546	190	2445	121	1735	3925
A1A5S1	PRP6_RAT	371	354	297	876	9229	5584	4442	738	4203	3793	3794	4304
Q6P2Q9	PRP8_HUMAN	2006	1397	2475	4988	207970	52204	32274	5913	28240	20595	110531	57476
P62198	PRS8_RAT	175	563	169	96	3172	641	1454	565	1414	1433	435	516
Q2PFD7	PSD3_MOUSE	46	46	48	65	93	966	80	56	81	57	38	504
Q4FZT9	PSMD2_RAT	18	73	94	376	684	192	288	145	310	244	85	32
Q61115	PTC1_MOUSE	60	18	18	20	64	36	29	22	118	25	25	38
Q14C51	PTCD3_MOUSE	142	59	293	364	2609	406	262	24	317	275	751	408
P25961	PTH1R_RAT	1659	569	4759	317	751	474	435	349	657	391	326	514
Q8BKG3	PTK7_MOUSE	55	35	37	36	124	83	74	260	102	48	50	77
P63090	PTN_RAT	984	725	811	739	9237	19720	1574	1212	1939	1204	14445	47149
Q64512	PTN13_MOUSE	298	355	579	326	5110	13460	703	441	1475	1261	925	19195
Q62130	PTN14_MOUSE	28	19	22	20	239	1465	39	35	77	33	107	1461
Q62728	PTN21_RAT	161	163	637	189	600	2158	2237	1642	3238	2695	400	1057
Q641Z2	PTN9_RAT	103	99	102	126	437	287	340	140	289	148	175	253
P0C089	PTPM1_RAT	121	100	106	139	1231	620	173	126	236	169	810	1499
P23467	PTPRB_HUMAN	291	197	316	293	26	16	14	247	1489	12	11	17
Q64487	PTPRD_MOUSE	239	273	60	79	171	447	548	1023	482	86	69	434
Q15262	PTPRK_HUMAN	82	90	465	136	421	169	886	263	2426	890	505	628
E9Q612	PTPRO_MOUSE	21617	9621	9675	716	3300	2667	17427	9057	16658	1886	2156	4410
Q99LH2	PTSS1_MOUSE	279	305	258	234	1194	2649	2063	2341	17565	2720	1721	10164
B2GV22	PTSS2_RAT	341	3285	111	95	710	389	1070	729	1862	780	360	3989
Q3UEB3	PUF60_MOUSE	101	181	78	263	843	1149	4882	1892	4906	7308	753	1631
Q562C7	PUM3_RAT	31	35	37	51	116	70	56	44	92	55	49	133
P51583	PUR6_RAT	230	254	269	484	6870	6467	2797	1475	5655	3173	3061	6908
Q00577	PURA_HUMAN	3476	417	4707	7104	16927	5885	6038	583	10539	6754	3138	2131
A2ADA5	PUSL1_MOUSE	3505	464	2295	4306	7065	1347	3584	2566	11213	7785	3717	580
Q3UQ28	PXDN_MOUSE	385	75	368	883	2411	676	504	116	487	359	639	201
Q8BX57	PXK_MOUSE	218	247	252	292	982	11203	384	305	558	327	379	6917
Q07066	PXMP2_RAT	85	87	89	93	388	219	251	130	1273	389	457	3787
P59382	PXMP4_RAT	2642	938	2103	2568	5019	13632	4505	7261	7765	3203	13277	97541
P52873	PYC_RAT	60713	22365	34236	411673	4271829	74983	62998	26807	76258	83994	1061982	63156
Q9WUB3	PYGM_MOUSE	673	698	590	883	1846	990	1013	1270	1494	1157	734	1026
B2RQC6	PYR1_MOUSE	76	30	29	323	580	69	61	35	71	107	64	70
Q68FT3	PYRD2_RAT	52744	3830	13540	22276	98043	34992	15656	4130	19379	11738	27756	42027
Q68FY0	QCR1_RAT	2130	576	1983	5185	24713	1409	17925	4881	11213	6699	6270	2723
P32551	QCR2_RAT	2643	1926	3657	5967	36720	3814	59749	25290	54928	34107	11029	5760
Q5M9I5	QCR6_RAT	1086	1097	1022	977	6050	2783	4189	2582	4197	1415	2399	96157
Q7TQ16	QCR8_RAT	1646	2032	1826	2327	5763	3152	101465	2444	209082	105770	111652	806976
Q6AYT0	QOR_RAT	71	122	89	127	2863	184	185	105	209	280	1122	189
B0BNC9	QORL2_RAT	729	591	592	1199	55611	3523	4182	1318	2489	1405	19023	5607
Q9NXS2	QPCTL_HUMAN	97	104	105	145	256	11245	158	145	203	173	106	166
P61026	RAB10_HUMAN	10535	8626	6610	1238	9377	10084	20672	15694	42223	13386	16691	89153
P35284	RAB12_RAT	337	479	511	404	1364	870	7712	2479	13858	4027	3264	10100
Q91V41	RAB14_MOUSE	588	725	582	509	3803	3225	9929	7800	19482	4232	4817	17349
Q9NP72	RAB18_HUMAN	2082	1913	1009	452	3155	2124	7852	6207	16062	4083	4364	15126
P62820	RAB1A_HUMAN	1336	790	1031	730	5057	3729	15645	15522	17208	7342	8072	20153
Q9D1G1	RAB1B_MOUSE	575	610	650	560	4012	1920	15735	18841	55526	6700	10713	30981
P35282	RAB21_MOUSE	1264	1026	270	395	1455	399	7178	5551	9870	5370	2580	12794
P05712	RAB2A_RAT	166	190	189	220	1298	1176	2410	1203	2827	960	1831	3665
Q5U316	RAB35_RAT	1129	1133	633	825	3140	1529	10922	15468	8835	4856	9677	86526
M0RC99	RAB5A_RAT	1227	1088	602	222	908	651	4803	3045	5350	1880	1463	5371
P35278	RAB5C_MOUSE	2591	3346	1824	382	1317	5213	8369	8803	14659	3659	6850	18551
P09527	RAB7A_RAT	1194	1174	1075	978	16003	12202	8677	9416	20921	4747	21845	62292
Q91YQ1	RAB7L_MOUSE	164	134	142	197	798	822	1662	1992	4478	1005	685	3868
P35280	RAB8A_RAT	374	335	291	471	2393	1367	2183	1620	1496	1856	2448	10884
Q9D4V7	RABL3_MOUSE	267	1159	77	85	211	125	339	93	156	101	89	134
Q6RUV5	RAC1_RAT	2181	2243	2289	2685	29944	57684	17995	10556	50932	3625	41305	317851
P63245	RACK1_RAT	181	202	211	214	554	365	1059	256	2383	314	243	394
P26043	RADI_MOUSE	11672	8474	13951	15937	84094	2203019	133030	21677	208191	151600	15374	670095
O08603	RAE1B_MOUSE	43	46	46	61	9882	198941	57	56	79	17812	976	72059
Q8C570	RAE1L_MOUSE	131	139	315	251	492	222	182	161	638	163	158	241
Q5U312	RAI14_RAT	458	565	508	4140	2475	1262	1093	680	1624	1880	627	776
Q3U0S6	RAIN_MOUSE	154	48	136	1012	1313	189	247	184	836	337	147	201
P63321	RALA_MOUSE	2453	1186	1002	1137	2824	15182	2102	1585	2156	1244	4402	55921
P36860	RALB_RAT	625	567	604	696	7888	13638	2120	762	6218	747	8066	55942
Q64012	RALY_MOUSE	509	172	1128	1017	1609	1619	1804	681	3166	1973	661	2416
P62836	RAP1A_RAT	429	862	378	407	3059	5353	5963	3474	1311	3203	7324	51454
Q62636	RAP1B_RAT	2467	549	1336	636	4161	5864	11262	11417	13561	1442	8976	42092
Q63713	RASA2_RAT	45	54	56	72	166	1597	85	64	129	78	68	595
P32883	RASK_MOUSE	3817	3635	3769	5221	54399	108773	55323	24169	39097	26056	104957	769111
O08989	RASM_MOUSE	1162	762	864	780	6286	23549	6482	1336	31679	1393	2498	72121
Q99MI1	RB6I2_MOUSE	983	986	998	4441	2867	3416	3093	1406	3842	2835	1075	1694
Q4V7D7	RBM22_RAT	225	253	245	351	2450	334	362	324	485	393	236	518
B2RY56	RBM25_MOUSE	2040	3121	3166	4039	37484	15982	38071	6544	38570	30752	17381	16904
Q8VH51	RBM39_MOUSE	811	566	2343	1643	40207	83800	18700	6144	35131	17394	95684	128234
Q62796	RBP1_RAT	345	355	382	438	16969	18501	3406	922	2930	3351	4348	8658
Q9ERU9	RBP2_MOUSE	112	44	157	498	225	82	196	64	191	199	55	85
Q6P798	RCBT2_RAT	4844	243	302	6888	2972	317	456	419	540	409	236	351
Q05186	RCN1_MOUSE	1794	12142	27065	1571	4507	1016	2781	8771	35950	1966	1128	1133
Q8BP92	RCN2_MOUSE	334	584	15627	258	1885	992	535	411	20302	408	837	1075
P50170	RDH16_RAT	103	99	105	146	4185	2403	694	582	683	151	806	2614
P15252	REF_HEVBR	1675630	3410082	2471375	1884722	4001466	1246805	5709738	9532524	4786972	3268631	2693134	2713077
Q8K2J7	RELL1_MOUSE	1363	253	797	335	1139	648	24365	10202	48963	24191	4914	9530
Q9EPU0	RENT1_MOUSE	12	11	11	702	55	29	738	428	1156	775	68	290
Q9CQU3	RER1_MOUSE	504	1517	528	587	1877	5418	8310	3596	15161	4406	4553	87766
Q8VHE9	RETST_RAT	1716	1470	4815	2862	8485	24783	23632	4991	40609	17642	7667	41164
Q8R361	RFIP5_MOUSE	82	92	95	125	222	3861	126	110	229	121	82	2923
Q6Y5D8	RHG10_MOUSE	333	204	197	264	1183	12542	300	422	631	679	765	5641
Q99N37	RHG17_RAT	158	150	151	185	377	286	326	184	743	236	152	222
Q8K0Q5	RHG18_MOUSE	142	130	131	127	907	8607	253	188	416	195	332	9939
Q69ZH9	RHG23_MOUSE	258	143	691	163	522	285	1512	468	2673	1365	280	233
Q6ZQ82	RHG26_MOUSE	268	270	268	283	1393	25107	449	337	780	369	542	6359
Q5PQJ5	RHG29_RAT	108	142	127	182	424	6580	207	169	321	174	187	5024
P61589	RHOA_RAT	19779	16144	3658	3976	32242	28251	135151	72521	139245	47545	59978	304143
P84096	RHOG_MOUSE	2577	3401	2526	1348	7293	4867	23855	15452	37666	14160	11312	39953
Q61085	RHPN1_MOUSE	5124	2547	11239	2910	4469	3630	14989	5865	25635	6943	1712	3375
Q9Y4F9	RIPR2_HUMAN	15	16	15	24	37	28	1116	21	31	23	15	24
P27635	RL10_HUMAN	28217	15927	55029	53010	432113	112972	124766	17586	388635	72994	231318	415178
P62907	RL10A_RAT	47700	8284	53029	36935	40742	4610	22432	8075	112487	22488	24450	19494
Q9CXW4	RL11_MOUSE	24738	8821	19201	15214	76059	124898	50986	25118	51985	30961	55576	146871
P23358	RL12_RAT	44440	18068	101794	16330	175765	42583	66800	52450	383241	69835	75179	107951
P41123	RL13_RAT	77113	5927	104999	155395	91308	57600	95235	55045	307202	148560	91523	130758
P19253	RL13A_MOUSE	44415	5080	103814	168427	543051	66816	89290	41429	429745	144181	226391	219327
Q63507	RL14_RAT	200600	18397	246064	264642	307080	84103	114412	62961	587541	121829	230825	219538
P61314	RL15_RAT	24618	1937	24577	24702	50591	28571	9067	8309	73237	23255	36295	60750
Q9CPR4	RL17_MOUSE	5871	3450	20407	37147	128810	91272	104335	46017	245071	132953	75136	179821
P12001	RL18_RAT	12485	3680	43202	50184	54940	21046	9322	5305	86192	26868	73988	44724
P62717	RL18A_MOUSE	7335	1917	22420	30397	182212	17335	10452	7711	127254	27082	56702	50954
P84098	RL19_HUMAN	41501	2656	55801	69723	113719	49818	61429	27188	225937	58385	76755	102630
O09167	RL21_MOUSE	17838	2627	22593	43616	340079	36054	30867	19859	182382	54350	71027	103371
P35268	RL22_HUMAN	30459	37897	35338	22592	493384	5288254	251998	351874	596136	312264	1202574	10273366
Q9D7S7	RL22L_MOUSE	5138	6030	8189	5720	124551	434207	32672	28403	59622	29182	146944	1034890
P62829	RL23_HUMAN	5184	2089	12823	4747	99782	84669	41138	22830	76408	35984	61598	116803
P62752	RL23A_RAT	25168	8766	67568	95893	3655130	3200911	1179144	430707	1747733	1387537	4540370	5796149
Q8BP67	RL24_MOUSE	18911	2894	42085	59360	276260	190981	116888	68942	437825	137603	162400	379272
P61254	RL26_HUMAN	2474	2143	2339	2642	5396	3908	3440	2992	4304	2574	1706	19564
P61354	RL27_RAT	45659	4863	71858	68337	174756	72862	94108	36286	221054	109585	97410	133868
P18445	RL27A_RAT	2783	2791	8172	12021	306643	42000	67532	19865	134388	100542	37026	85586
P41105	RL28_MOUSE	24864	2573	38884	74771	134442	51182	51816	61213	220664	75325	72253	94164
P25886	RL29_RAT	511	514	534	727	166143	17321	678	639	905	1534	2032	5839
P21531	RL3_RAT	11736	2451	47197	79203	330679	92545	29914	12461	244510	28539	91691	171542
P62890	RL30_RAT	44076	6674	54075	32996	205358	90878	72196	30759	214660	57116	159205	166806
P62900	RL31_MOUSE	4567	3521	12465	19388	266000	289359	27351	7845	144404	46273	552425	1199632
P62910	RL32_HUMAN	861	296	287	2687	6671	9438	3331	2546	9761	2939	2747	4218
P49207	RL34_HUMAN	3367	727	4994	8577	79657	16959	11817	6885	58898	14520	21468	51911
P42766	RL35_HUMAN	3012	3276	12405	4110	1214848	1028127	57118	30218	210921	81588	851677	1774724
P18077	RL35A_HUMAN	67402	6723	119946	133648	346796	42485	44691	25354	283064	63917	127254	128946
Q9Y3U8	RL36_HUMAN	2334	2340	2419	3632	71661	26677	11874	3796	68476	3298	31193	49089
P83883	RL36A_RAT	14801	17687	17751	20229	223595	127694	126480	85207	185736	114385	218082	159973
Q9JJI8	RL38_MOUSE	2970	12151	12054	4469	195626	804160	86827	60426	443658	104270	250275	1330653
P50878	RL4_RAT	44670	3654	90083	143886	242623	39571	33199	17248	278810	60404	95459	60083
P62986	RL40_RAT	1040	920	1004	1127	3208	2240	1452	1274	1822	1246	1303	1999
P47962	RL5_MOUSE	314	285	906	1190	11812	3409	889	680	6226	1888	2804	6785
P21533	RL6_RAT	7200	2533	39707	49480	294887	33603	23393	8395	195665	56590	59869	65493
P05426	RL7_RAT	155768	13986	240338	259762	485834	70001	78283	30880	454218	87049	244249	211907
P62424	RL7A_HUMAN	7656	2107	20475	27039	330557	41434	33554	9636	193210	72317	123209	136822
P62917	RL8_HUMAN	36856	4055	75126	164412	336280	49426	71122	21507	386754	127709	111876	123766
P17077	RL9_RAT	20577	6253	26110	11697	191266	804204	23454	10601	116338	40208	82941	1371709
P19945	RLA0_RAT	234604	42702	374946	263692	440643	33428	116538	63235	694685	100762	120596	81427
P19944	RLA1_RAT	395	232	264	487	7903	2816	402	478	73980	366	3155	2838
P02401	RLA2_RAT	16193	1266	25318	2661	4178	1652	2068	2917	41012	1928	5546	2689
Q498T4	RM02_RAT	280	303	300	445	11438	6998	6559	467	13266	6922	3771	12778
Q641X9	RM09_RAT	120	108	112	156	342	1821	1582	140	301	146	1292	345
Q9CPR5	RM15_MOUSE	145	106	172	113	3006	2112	1648	201	4355	1294	330	3789
Q5M818	RM16_RAT	489	387	1985	532	5180	7013	8295	743	12007	5815	2824	16188
Q9D1N9	RM21_MOUSE	256	93	337	734	4958	2356	1627	112	2321	1414	2145	2835
Q9D1B9	RM28_MOUSE	114	124	128	180	4209	250	1084	152	1105	799	2190	3902
Q6AXT0	RM37_RAT	282	218	605	556	10114	2223	2205	503	3351	1212	2534	3252
Q5PQN9	RM38_RAT	147	181	707	1055	7238	4019	1544	614	3421	2001	2532	4529
Q9JKF7	RM39_MOUSE	18	12	13	12	1976	803	25	23	227	21	484	1144
P83565	RM40_RAT	398	162	1036	497	7428	19384	4160	1364	7671	3869	4650	26497
Q5RK00	RM46_RAT	755	737	1109	1005	14992	19105	5872	917	12180	6126	6328	34480
Q8JZS9	RM48_MOUSE	225	260	254	299	3430	7829	715	329	6164	371	2138	13636
Q4G069	RMD1_RAT	157	144	150	213	456	260	231	183	1013	615	189	1473
Q498D5	RMD2_RAT	56	56	60	83	774	95	85	69	640	82	230	1323
Q8CI78	RMND1_MOUSE	54	63	70	62	334	171	129	249	158	101	130	292
Q8CBG9	RN170_MOUSE	518	2384	7437	549	2711	1168	1573	600	194103	628	1247	1941
Q9H1E1	RNAS7_HUMAN	88	87	91	92	398	226	162	129	245	130	161	228
Q99M28	RNPS1_MOUSE	129	148	146	168	1320	760	440	188	716	309	524	11123
Q62191	RO52_MOUSE	3978	40453	691	7877	5271	1398	1565	20821	1842	14576	2081	1464
Q7TPD3	ROBO2_MOUSE	1011	454	1102	128	369	288	853	1134	378	176	155	474
Q63644	ROCK1_RAT	842	799	858	1005	2213	1594	1310	1179	1676	1153	1001	1430
Q62868	ROCK2_RAT	635	719	712	835	2209	1253	943	961	1496	965	888	1454
Q9Z1C8	RPGF3_RAT	5547	1683	8776	5976	8925	16458	20748	8051	22210	13321	3684	30846
P07153	RPN1_RAT	2203	23993	5902	6297	31855	120708	35009	8038	36981	18690	6173	60354
P25235	RPN2_RAT	1039	28285	3949	1281	35408	155692	31035	9301	37204	18057	7818	62362
Q8N122	RPTOR_HUMAN	42	35	38	38	188	104	373	410	1770	284	80	109
D3Z8L7	RRAS_RAT	23610	13503	9190	1416	4938	2652	62494	47898	107381	51166	14291	46165
P62070	RRAS2_HUMAN	17410	13893	11789	1690	8623	5804	31960	21719	57288	9595	9335	49058
Q99PL5	RRBP1_MOUSE	306	208	675	1084	10824	8142	3248	713	5666	2559	1305	2170
Q6NS46	RRP5_MOUSE	8	7	18	37	68	91	14	10	23	10	34	83
P46783	RS10_HUMAN	1003	590	2264	602	2285	124516	4807	3479	69861	7102	24006	43410
P62280	RS11_HUMAN	16957	13704	60852	38759	123194	73779	45192	72414	160841	53930	45535	75096
P63324	RS12_RAT	218	194	192	220	967	1319	810	248	544	889	2081	4113
P62277	RS13_HUMAN	49611	6346	73776	103651	201569	72799	69488	35643	235684	99799	49594	98458
P62264	RS14_MOUSE	7745	2869	13042	16791	144476	155582	61202	35662	118855	61325	130205	236686
P62843	RS15_MOUSE	453	274	352	243	28024	60812	444	579	1027	399	9801	104422
P62244	RS15A_HUMAN	32529	5977	41171	31118	158799	333024	36553	20803	68729	32629	60484	420344
P62250	RS16_RAT	57615	9526	74731	28624	298090	297937	109513	37177	218681	110886	150127	281223
P04644	RS17_RAT	3285	1846	3350	2330	24062	97913	11495	9621	16682	9404	27178	301985
P62269	RS18_HUMAN	17491	2896	25501	39435	253757	308761	426698	191066	692200	406635	224411	823766
Q9CZX8	RS19_MOUSE	10264	7242	13303	5173	45789	79689	30206	17960	61317	35447	43517	65839
P27952	RS2_RAT	8781	8753	16597	39582	140692	165091	252936	72946	692420	541071	226619	412343
P60866	RS20_HUMAN	30763	12894	24465	25884	149492	234781	62953	9464	127618	67961	96913	243055
P62266	RS23_HUMAN	2815	1347	2929	8080	94538	55337	48208	3698	138605	68978	36235	147756
P62850	RS24_RAT	2971	3232	3128	4056	524777	167607	18881	8940	101225	16566	110886	515790
P62853	RS25_RAT	56401	5953	94357	69982	3674185	2906536	4093877	1108832	6611877	4135728	4058890	4214554
P62854	RS26_HUMAN	1768	987	2645	961	333365	130249	29474	47190	951798	28388	155510	28876
P62982	RS27A_RAT	10350	6320	7621	8060	152229	264895	21958	20817	44860	23392	427484	663015
P62857	RS28_HUMAN	748	569	1987	109	22284	15189	627	181	450	188	3136	4479
P62275	RS29_RAT	17706	5379	12993	5111	28873	41802	7111	13376	29010	6248	24225	47875
P62909	RS3_RAT	36243	23556	35174	28898	142388	386460	62245	32206	100164	46357	34437	185339
P62861	RS30_HUMAN	4356	5577	5543	6444	687453	215038	12094	6919	17589	12124	12022	10985
P49242	RS3A_RAT	20657	7578	49358	70785	470807	655159	219745	129066	381573	257020	324981	805790
P62703	RS4X_RAT	34707	7825	48394	67724	705379	366393	771748	275520	1634567	1049646	649555	1381459
P24050	RS5_RAT	4229	9011	10643	6689	83362	90312	7360	5377	15188	7240	12251	53624
P62755	RS6_RAT	15146	3052	35859	53473	72533	93696	39199	19876	116794	23287	68358	189981
P62083	RS7_RAT	15208	10406	36042	30013	265632	1761865	132995	95933	293117	106209	234860	3009837
P62243	RS8_RAT	5059	1516	11562	13951	325585	39400	36080	14271	183381	42925	101395	315893
Q6ZWN5	RS9_MOUSE	36759	4938	68044	86869	75290	240041	110437	39432	340515	146651	164953	411469
P38983	RSSA_RAT	503	509	814	1193	24318	13191	985	681	1576	1579	12925	20630
Q99N87	RT05_MOUSE	168	172	171	864	6887	1479	229	292	1506	386	1621	2082
Q5I0K8	RT07_RAT	210	213	1373	168	14558	2091	1765	287	2950	280	4811	4074
Q9CXW2	RT22_MOUSE	159	179	933	200	8190	2485	265	218	2589	164	2716	3365
Q9EPJ3	RT26_RAT	580	321	1311	451	17394	4358	1312	486	2988	638	5356	5128
Q8BK72	RT27_MOUSE	1025	943	2545	2485	16445	2664	1557	424	3010	503	3912	3817
Q9CY16	RT28_MOUSE	121	186	502	73	5203	1600	505	334	1657	462	2079	1981
Q9ER88	RT29_MOUSE	777	322	1422	2178	13437	3060	1395	991	4026	1545	3778	3556
B0BN56	RT31_RAT	43	44	45	445	2003	64	56	56	194	197	771	59
Q9JIK9	RT34_MOUSE	251	272	1657	1936	19140	3031	601	362	965	2328	5120	5415
Q9CQX8	RT36_MOUSE	962	1248	1130	1478	30145	1839	1572	1525	2223	1555	1160	1724
Q99LF4	RTCB_MOUSE	9098	1762	19343	19862	35480	12615	10432	4339	21545	5688	6856	10205
Q6RJR6	RTN3_RAT	298	1552	174	217	1665	1049	822	41	80	607	38	62
Q9Y224	RTRAF_HUMAN	2272	648	4460	2868	5734	1863	3448	1078	7655	2565	1669	2980
Q62376	RU17_MOUSE	1704	1549	2281	2550	8097	28211	54785	18325	126824	90300	47350	60546
P57784	RU2A_MOUSE	2136	1443	2979	1744	70554	57591	141120	28521	225439	159947	51280	89350
P08579	RU2B_HUMAN	3510	2369	2720	2491	41039	72330	129311	20564	157660	83713	38514	64162
P62304	RUXE_HUMAN	4072	3346	4515	2603	199688	218373	172221	25862	274306	155464	288686	295363
P62306	RUXF_HUMAN	1179	1226	1234	1676	38676	41923	32092	14914	21620	16395	80686	78549
Q91ZZ5	RXFP2_MOUSE	945	159	619	114	433	254	996	883	685	125	178	240
P05109	S10A8_HUMAN	2761	7068	458	1383	6886	5725	2908	5357	24360	5576	18251	10059
Q9D2Q8	S10AE_MOUSE	977	3276	1176	3659	501	328	520	1686	450	289	217	352
P55016	S12A1_RAT	630	530	695	608	4888	14570	7910	2749	8933	6250	3144	30359
P55011	S12A2_HUMAN	438	427	570	69	179	1172	984	436	1316	674	292	1576
Q63632	S12A4_RAT	516	325	25365	456	1361	748	956	1098	7735	542	555	1022
Q9WVL3	S12A7_MOUSE	42	44	44	47	428	384	669	89	120	237	242	3055
Q9Z0Z5	S13A3_RAT	200	195	185	621	997	570	11434	2482	8548	3729	4360	27498
P51574	S15A1_RAT	26	28	28	38	56	40	35	34	48	34	22	156
Q63424	S15A2_RAT	214	219	209	268	573	360	4514	2004	5290	2404	618	8737
Q9WUW9	S1C2A_RAT	193	232	214	251	9253	2524	298	286	3406	315	320	573
P48303	S1PR1_RAT	56	55	58	59	266	152	104	79	158	83	110	3817
Q63089	S22A1_RAT	126	85	99	104	556	305	927	229	1322	369	234	497
Q9R0W2	S22A2_RAT	671	410	476	1017	3624	4545	26278	8622	18305	12075	16339	219335
O35956	S22A6_RAT	1008	501	1596	2488	5809	1619	24930	11829	20902	13640	5486	9115
Q9R1U7	S22A8_RAT	219	216	218	467	597	871	1623	1296	1973	920	257	1345
Q3ZAV1	S22AC_RAT	108	110	109	121	618	336	251	225	1441	324	305	715
Q6AY78	S22AI_RAT	117	128	135	152	381	225	1448	159	281	1048	161	245
Q9WTW7	S23A1_RAT	90	104	105	420	485	255	1452	124	2080	575	199	269
Q5SWT3	S2535_MOUSE	131	85	88	121	274	170	1118	137	1286	156	563	802
Q8R0Y8	S2542_MOUSE	165	140	154	266	493	237	216	230	4378	1918	865	4474
Q8CFJ7	S2545_MOUSE	428	360	380	368	1814	964	8124	8534	14186	5730	4140	11350
P45380	S26A1_RAT	194	148	133	219	982	504	2105	515	2411	721	438	1954
P97849	S27A1_RAT	109	433	106	254	503	638	2152	780	1874	772	493	2703
P97524	S27A2_RAT	3137	1433	4806	5971	11328	19737	14687	2418	14928	6408	4218	23651
Q91VE0	S27A4_MOUSE	199	1338	265	430	710	2338	4214	1771	2259	446	500	4240
Q62674	S28A1_RAT	87	86	123	130	328	191	168	429	245	154	234	2117
Q62773	S28A2_RAT	159	171	172	239	423	247	254	236	329	276	174	4615
Q31125	S39A7_MOUSE	253	149	184	117	12265	544	231	328	353	212	16810	29840
Q80VA5	S3TC2_MOUSE	69	23	147	24	92	56	50	41	99	50	40	54
Q5I0E9	S47A1_RAT	416	536	479	553	1722	1264	25525	14548	34948	14715	9852	31135
Q9JI66	S4A4_RAT	6130	5652	8774	11067	73265	74680	226864	57538	277129	131917	82151	225344
P61621	S61A1_RAT	4684	16427	6719	7171	75076	299764	11695	20277	36580	11066	35471	253697
Q9JLR1	S61A2_MOUSE	261	158	202	140	6458	27848	246	333	303	229	3008	26029
O88576	S6A18_MOUSE	46	56	55	63	184	218	834	73	2362	78	161	953
Q2A865	S6A19_RAT	50	52	56	260	214	118	1669	977	2014	606	87	125
Q5RKI7	S7A13_RAT	136	145	139	356	1219	378	6454	5092	9051	3820	539	4878
Q9ES21	SAC1_RAT	2297	7560	1281	2363	5542	6744	5832	6852	7376	5693	1428	5425
Q9NZJ4	SACS_HUMAN	2	1	1	1	16	8	2	2	5	2	6	7
Q96HN2	SAHH3_HUMAN	554	528	693	1246	3212	45734	1476	701	2613	1309	1568	17386
Q6AXV4	SAM50_RAT	575	560	1160	2264	1929	1079	14174	11297	37032	25216	14010	21098
O55128	SAP18_MOUSE	786	524	655	5856	9647	4001	11094	4820	19802	13423	12564	12970
Q5RK30	SBDS_RAT	341	344	381	405	3256	21367	1318	535	1010	899	1542	8840
Q9Y2G9	SBNO2_HUMAN	5617	1553	126	160	346	201	2690	2769	244	172	143	213
Q9R0P6	SC11A_MOUSE	493	1917	114	130	2652	6076	3098	1837	4207	139	974	8083
Q4KM74	SC22B_RAT	333	4630	298	451	2733	3987	2099	1880	4168	428	1191	6408
Q01405	SC23A_MOUSE	106	87	19	375	643	21	31	26	35	25	156	194
Q9D662	SC23B_MOUSE	354	111	316	647	726	352	603	152	742	259	252	401
O95487	SC24B_HUMAN	44	29	37	32	363	184	62	54	129	56	162	191
Q9Z2Q1	SC31A_RAT	63	78	55	551	4040	250	99	81	196	82	227	154
Q3TZ89	SC31B_MOUSE	13	18	16	23	40	25	21	21	31	22	17	24
P53792	SC5A2_RAT	766	695	717	1127	2806	1951	45304	16777	35215	11249	9348	45422
Q5SWY8	SC5AA_MOUSE	77	79	338	428	872	521	1193	872	2873	1777	370	552
P60468	SC61B_HUMAN	1248	1285	1308	1761	3230	68208	1843	1736	2493	7206	15102	63465
P60059	SC61G_HUMAN	359	1582	615	182	6333	49400	873	434	3396	577	2507	36980
Q8VBW1	SC6A8_MOUSE	99	104	101	106	248	162	942	192	951	373	106	558
Q7TSH6	SCAF4_MOUSE	187	187	193	273	5696	3529	1016	227	1841	264	6328	9773
P13521	SCG2_HUMAN	199	17	259	127	1906	9767	538	21	895	612	615	17866
A0A286YF60	SCGR3_HUMAN	227048	194204	204626	927028	2374687	774298	1430821	549318	347422	254129	1041498	1212127
A0A286YEV6	SCGR4_HUMAN	24111	33304	21637	23679	26787	18995	28949	34226	29225	19779	14404	17504
A0A286YF77	SCGR6_HUMAN	129955	104963	113723	114883	991641	401782	258811	214542	154897	71835	361964	362019
A0A286YF01	SCGR7_HUMAN	5163836	5756608	6856671	7284428	25903787	5397827	10111379	9254348	9119549	3683303	8261933	31515357
A0A286YFG1	SCGR8_HUMAN	225017	723953	585450	399355	1792829	595955	979796	939853	1068765	556776	948428	681557
A0A286YEX9	SCGRX_HUMAN	131527	85417	105753	90313	140669	75250	168831	153559	150998	113586	102703	68320
Q8BMD8	SCMC1_MOUSE	584	217	442	577	2929	573	4096	2351	6025	3751	753	2953
Q5SUC9	SCO1_MOUSE	74	259	181	117	1203	907	3402	688	7903	2951	1385	2445
Q6AY30	SCPDL_RAT	165	188	187	947	1037	2480	371	236	369	240	177	11518
Q80U72	SCRIB_MOUSE	500	298	484	53	358	79	793	293	1644	145	229	530
O35988	SDC4_MOUSE	132	147	156	542	2151	257	226	179	328	215	875	286
P40224	SDF1_MOUSE	350	584	623	617	8185	3854	5617	3322	9230	5086	1275	9697
Q9DCT5	SDF2_MOUSE	215	333	238	256	938	4283	423	507	623	352	287	4939
Q9ESP1	SDF2L_MOUSE	154	326	183	211	592	3858	305	366	454	261	249	4591
Q920L2	SDHA_RAT	1639	1060	5404	8700	30832	12412	3885	1895	4964	2414	8104	10713
P21913	SDHB_RAT	745	403	430	406	10987	2582	1881	523	2757	1414	3380	6615
Q80Z70	SE1L1_RAT	109	727	102	144	283	178	162	129	250	162	120	192
Q99442	SEC62_HUMAN	1037	3266	2284	1085	12120	69549	26541	14311	44376	22508	16467	553509
Q8VHE0	SEC63_MOUSE	987	1104	1143	1148	23738	82135	6262	2749	24629	7156	18730	112731
Q9JHW4	SELB_MOUSE	511	298	525	1061	2087	12331	1300	382	1172	705	518	6498
Q8VHV8	SELS_RAT	99	3357	93	105	155	112	142	119	172	120	71	103
Q62177	SEM3B_MOUSE	198	90	443	353	956	453	679	503	719	723	201	718
Q4LFA9	SEM3G_MOUSE	6966	13300	8649	4076	48605	112317	40421	45297	52164	25637	9505	39904
B3GNI6	SEP11_RAT	1052	1310	837	3643	9470	5598	8448	4240	13881	9540	2155	3931
Q91Y81	SEPT2_RAT	1717	1535	1299	1317	26974	14482	15286	8074	31194	11331	6908	14279
O43236	SEPT4_HUMAN	58	56	30	97	326	37	228	75	53	36	88	34
O55131	SEPT7_MOUSE	1957	1440	1408	2731	12688	6815	10514	4596	16467	11083	3318	2764
B0BNF1	SEPT8_RAT	434	107	107	368	1778	999	1263	177	1312	216	567	1120
Q9QZR6	SEPT9_RAT	1060	665	717	2103	4547	2385	4305	1980	6318	4155	1572	2539
O08651	SERA_RAT	854	202	200	743	2043	1516	766	245	1680	905	857	351
P19324	SERPH_MOUSE	13225	78654	65796	5768	24171	24726	21371	67343	110181	11943	10938	20316
Q9D554	SF3A3_MOUSE	44	44	43	358	101	71	58	58	852	723	41	351
O75533	SF3B1_HUMAN	284	203	950	871	12803	2365	1755	375	737	1714	3416	1954
Q921M3	SF3B3_MOUSE	637	330	1146	2149	11039	2277	1463	219	1365	1416	3100	1592
P23246	SFPQ_HUMAN	4515	338	357	6718	15308	2427	8357	2762	20563	13341	3622	1253
Q8C4U3	SFRP1_MOUSE	567	607	567	548	4590	15434	1457	1091	1777	1112	22003	94010
Q63965	SFXN1_RAT	477	517	1047	883	10610	3540	47268	17838	59981	29669	5851	11707
Q925N2	SFXN2_MOUSE	53	43	44	42	269	150	1901	1612	2100	1067	109	2214
Q9JHY2	SFXN3_RAT	465	505	501	516	2318	958	19956	12366	28103	9751	5962	16169
Q8CHN6	SGPL1_RAT	5353	4486	12735	7950	24188	239231	11403	5783	10506	5973	10449	317841
Q921I6	SH3B4_MOUSE	37	33	51	97	67	35	129	65	135	66	27	34
O35180	SH3G3_RAT	90	38	37	44	3228	76	2260	955	3708	54	54	2757
Q4ACU6	SHAN3_MOUSE	35	40	36	57	192	469	450	45	2153	700	82	259
Q6AYI5	SHOC2_RAT	157	111	130	120	833	9412	219	202	566	901	283	1544
A0MZ66	SHOT1_HUMAN	28	37	32	46	83	54	46	45	46	46	35	51
Q8TF72	SHRM3_HUMAN	2106	3414	6302	15765	17486	6869	9051	4812	10328	8879	6417	5399
Q6P6S4	SIL1_RAT	28	801	22	20	239	114	38	301	77	32	107	119
Q60520	SIN3A_MOUSE	27	24	256	36	108	148	39	31	412	39	29	139
A2AQ25	SKT_MOUSE	8	10	36	12	31	18	15	12	327	40	13	19
P48764	SL9A3_HUMAN	62	64	63	98	371	190	1717	1496	4127	2373	166	1895
Q64319	SLC31_RAT	2333	1166	7288	9209	8229	9914	98610	54678	94368	38850	15544	59823
O08815	SLK_RAT	301	292	367	507	1952	11656	1859	1055	5281	2284	765	14517
P0C7P3	SLN14_HUMAN	2923	1669	1756	2717	71	38	4378	3583	2667	1082	27	41
O35182	SMAD6_MOUSE	542	155	351	41	256	147	1664	1120	1614	61	105	1006
Q9Z1M9	SMC1A_RAT	198	191	760	1028	2992	4065	1086	295	540	367	280	2563
P97690	SMC3_RAT	190	176	301	975	1664	2829	772	291	1090	732	367	2068
Q3TKT4	SMCA4_MOUSE	38	35	37	71	193	684	559	67	360	229	192	587
O60264	SMCA5_HUMAN	146	161	215	275	775	3784	1634	457	3042	1694	1082	3022
P62314	SMD1_HUMAN	2730	1968	2062	2721	460488	391034	537823	28945	1173053	62432	552987	717470
P62316	SMD2_HUMAN	5053	5479	5664	6273	197607	188566	295157	133782	460599	252104	339624	396552
P62320	SMD3_MOUSE	5567	4646	7188	2529	236463	230958	368287	65090	807579	225276	356326	351856
Q8C1Q6	SMIM4_MOUSE	343	360	358	500	688	513	452	412	596	410	2977	17877
Q9BQ49	SMIM7_HUMAN	548	445	504	578	1555	892	783	659	2038	646	846	90359
P54921	SNAA_RAT	476	306	360	399	1652	1345	1587	676	1230	992	1156	1872
Q9CWZ7	SNAG_MOUSE	390	374	451	497	1164	695	839	531	922	779	493	735
Q6PE01	SNR40_MOUSE	372	295	329	340	31802	9894	14256	3822	17797	18913	19623	16325
P09012	SNRPA_HUMAN	201	204	197	306	19545	17005	43653	22831	68823	46212	40700	47372
Q13424	SNTA1_HUMAN	1395	1173	894	2188	662	194	146	179	3347	151	136	212
Q13884	SNTB1_HUMAN	205	87	91	168	97	64	268	45	173	407	42	69
Q61235	SNTB2_MOUSE	97883	59443	54876	132735	84445	17081	107469	83692	208643	156115	24172	18439
Q13573	SNW1_HUMAN	149	158	167	232	4239	1346	927	292	1916	1178	2054	343
Q91ZR2	SNX18_MOUSE	159	94	117	87	814	8438	179	200	371	146	344	7981
Q91VH2	SNX9_MOUSE	515	843	1245	1694	8143	92130	3662	1561	9178	2778	1820	72599
Q9CQN4	SOSD1_MOUSE	249	281	432	484	2341	3723	1391	509	3202	1890	1988	8755
Q920B9	SP16H_MOUSE	213	270	477	483	11936	10687	1748	582	3039	2127	5442	7668
Q5RJT2	SPB1_RAT	50	54	95	72	175	104	87	69	135	89	72	824
Q96P63	SPB12_HUMAN	2020	22678	7532	13689	712	408	3984	3006	3967	1368	289	724
O75635	SPB7_HUMAN	822	6786	292	4369	88	56	834	1187	78	51	38	60
Q6ZWQ7	SPCS3_MOUSE	224	929	221	504	1686	9190	1133	1043	1485	1009	709	7970
Q0D2L3	SPEB_RAT	343	369	372	5454	25128	536	558	514	987	614	11459	588
Q8JZX4	SPF45_MOUSE	43	45	46	115	81	60	302	53	305	494	164	53
Q7TT47	SPG7_RAT	524	538	558	773	2045	1217	1748	1098	2667	1518	2111	2623
Q62740	SPP24_RAT	140	404	143	199	947	434	213	171	322	206	160	252
Q8NCJ5	SPRY3_HUMAN	232	58	58	64	177	105	90	70	320	77	74	112
P08032	SPTA1_MOUSE	20	20	20	28	102	87	34	26	55	106	41	155
P11277	SPTB1_HUMAN	80	38	67	51	124	74	62	49	96	746	51	82
Q62261	SPTB2_MOUSE	12608	5299	927768	142122	303003	51764	23159	17876	1277472	86703	48413	35648
D4A2H2	SPTC1_RAT	130	3544	162	190	388	226	1227	2244	1121	199	154	703
Q3B7D2	SPTC2_RAT	354	3659	215	240	624	388	1397	2502	1425	601	252	1405
P16086	SPTN1_RAT	12812	8765	1078500	187794	405433	63325	22411	17230	1134459	144795	60802	45054
Q9QWN8	SPTN2_RAT	419	372	2095	5899	2678	821	631	489	3597	1887	493	808
Q9R112	SQOR_MOUSE	3253	3367	5068	7080	50418	3379	11793	6970	24138	9262	10977	5441
O15042	SR140_HUMAN	422	489	432	526	17253	7321	8891	3594	10351	12969	6677	6513
Q5RJP9	SR1IP_RAT	346	355	338	520	17431	4501	969	474	1063	473	10372	9584
Q497V5	SRBD1_MOUSE	15	11	12	11	284	340	56	18	123	18	33	294
Q9BX66	SRBS1_HUMAN	15	9	11	7	132	66	13	19	1722	12	59	65
O35413	SRBS2_RAT	236	22618	273	290	1014	608	1051	25011	2142	1052	325	673
Q9JKL7	SREK1_RAT	177	146	149	170	1298	848	706	212	3740	801	543	2026
Q7Z6B7	SRGP1_HUMAN	100	98	105	282	939	3548	534	145	1110	651	268	1877
D4A208	SRGP2_RAT	132	141	147	165	863	7785	287	193	446	337	240	3430
P49962	SRP09_MOUSE	141	107	113	105	1767	12981	224	171	436	171	332	20744
P16254	SRP14_MOUSE	408	353	385	435	807	11733	586	493	709	493	590	10990
O76094	SRP72_HUMAN	1171	1276	1208	1790	25698	42653	10350	2384	18160	11107	13147	45297
O70551	SRPK1_MOUSE	282	253	257	239	12090	9206	863	419	4523	677	12276	23010
P78362	SRPK2_HUMAN	194	216	226	241	3651	783	3603	263	4692	2445	1273	5096
Q9DBG7	SRPRA_MOUSE	87	66	66	87	438	180	877	110	1598	295	52	147
Q4FZX7	SRPRB_RAT	780	4996	1349	449	8549	9380	5640	2224	17405	7180	2058	13721
Q52KI8	SRRM1_MOUSE	249	261	259	376	7537	6021	1912	327	1190	491	3065	3755
Q9R0U0	SRS10_MOUSE	421	443	448	621	6415	2115	8062	2037	8802	9610	2991	775
Q07955	SRSF1_HUMAN	1059	972	1265	1104	65753	13916	98283	33374	124479	109603	33270	23028
Q01130	SRSF2_HUMAN	3682	4738	2951	2728	185445	83629	197049	72134	145440	215359	113762	138583
P84104	SRSF3_MOUSE	7433	8404	9563	10684	436975	204637	627880	242132	1146319	755045	356440	298353
O35326	SRSF5_MOUSE	2044	2265	2310	2936	50807	14782	66544	15484	55794	77912	30543	48877
G3V6S8	SRSF6_RAT	223	234	237	266	19231	8104	3677	1048	1711	8137	7463	5726
Q8BL97	SRSF7_MOUSE	1190	1254	1398	1571	50367	15706	53860	10696	53274	85643	27286	26420
P28042	SSBP_RAT	13869	1002	1005	24242	14067	2097	4227	1242	2085	3444	4829	1849
Q9CY50	SSRA_MOUSE	2219	4410	3064	128	36905	107069	272	325	607	257	6127	26452
Q62186	SSRD_MOUSE	247	2220	734	178	24471	74032	2521	1802	8130	1866	8341	26600
Q08943	SSRP1_MOUSE	237	264	261	267	25576	17930	2610	333	3858	1345	7946	15289
Q8K031	STAR8_MOUSE	28	24	26	26	127	67	43	33	674	33	53	73
Q8NFT2	STEA2_HUMAN	39	35	38	38	201	353	67	50	107	53	85	993
E9PTG8	STK10_RAT	98	102	103	171	1473	5465	1231	138	2743	1810	423	5785
O00506	STK25_HUMAN	36	25	28	24	331	154	408	46	1483	257	136	309
Q4FZT0	STML2_RAT	668	850	1713	1477	10554	2740	1288	3150	3208	948	10707	12331
P54116	STOM_MOUSE	452	509	492	728	2063	1025	1074	4079	1605	849	5340	4656
B2RQL2	STOX1_MOUSE	21	23	22	30	164	154	33	31	42	35	121	127
Q4QR83	STRA6_RAT	129	154	145	224	374	229	6304	3233	4986	1966	1303	7474
P46978	STT3A_MOUSE	677	1355	423	292	1516	5475	839	817	195	107	146	1362
Q3TDQ1	STT3B_MOUSE	510	330	492	596	2593	21471	12406	1862	14119	8105	1572	20883
Q62753	STXB2_RAT	911	143	728	375	1671	1893	2123	3781	2173	1411	963	2749
Q60770	STXB3_MOUSE	1071	681	1054	827	4065	33188	9032	2145	6884	6312	1792	22701
P13086	SUCA_RAT	1620	3504	1895	2164	21203	14287	37026	17839	85325	40400	12593	20687
Q9Z2I9	SUCB1_MOUSE	10024	14871	11575	49055	376733	19709	13289	12028	31531	17216	67926	17312
Q9Z2I8	SUCB2_MOUSE	2940	3472	3804	2997	143297	5888	3894	3005	8893	4042	24790	4784
Q15431	SYCP1_HUMAN	433	4457	2159	2516	161	116	1025	1495	1465	1177	70	94
P15178	SYDC_RAT	701	706	700	2039	14279	39666	6185	2903	10555	7089	2506	12291
Q9DBZ9	SYDE1_MOUSE	71	53	62	57	292	187	106	91	2477	93	126	161
Q8CGC7	SYEP_MOUSE	412	507	1144	1552	6549	26543	5210	706	6943	1929	1816	5526
Q505J8	SYFA_RAT	1704	1564	3819	2100	9321	5524	3806	3823	7940	4121	1984	6327
Q9WUA2	SYFB_MOUSE	198	170	171	517	1844	360	1526	282	1485	1065	307	1034
Q8BU30	SYIC_MOUSE	44	166	61	354	842	1929	408	249	426	434	218	845
Q8BIJ6	SYIM_MOUSE	227	3431	151	192	14507	421	284	2067	285	222	2741	370
Q5XIM7	SYK_RAT	621	469	710	868	4508	38230	1761	840	1883	895	1171	7520
Q68FL6	SYMC_MOUSE	169	183	178	1037	3773	10016	2483	244	3132	2239	962	3407
Q8NF91	SYNE1_HUMAN	34	71	38	81	93	62	130	95	187	55	38	58
Q6ZWQ0	SYNE2_MOUSE	10	13	45	60	18	10	16	8	12	7	7	11
Q8BGV0	SYNM_MOUSE	185	237	236	394	16905	422	359	279	559	314	2434	446
Q9Z327	SYNPO_RAT	531	119	424	2090	390	171	364	301	1454	231	128	189
Q66H61	SYQ_RAT	253	191	243	722	2507	7993	1255	376	1273	1032	337	2787
P40329	SYRC_RAT	389	319	426	2044	6020	25073	3361	935	4222	2643	1245	6842
Q62747	SYT7_RAT	44	40	43	43	219	1326	79	60	121	63	92	1091
Q5XHY5	SYTC_RAT	57	56	56	72	395	4382	182	75	236	162	200	242
Q99N50	SYTL2_MOUSE	26	72424	35801	21	22	9	28	29	6312	20	324	10
Q68FW7	SYTM_RAT	219	228	777	1068	9687	1393	1187	617	1470	1087	2895	584
Q4KM49	SYYC_RAT	603	617	645	921	2395	73844	1370	811	1720	1341	976	10871
Q5HZA9	T126A_RAT	139	179	160	208	404	507	3178	1702	4910	858	515	10681
Q8C8S3	T150C_MOUSE	26916	1567	1363	1766	3333	2487	1887	1833	7783	1959	1411	2726
Q3TUH1	TAM41_MOUSE	267	170	168	131	3456	252	973	213	2750	888	1116	2432
Q6F6B3	TANC1_RAT	18	11	15	10	89	1339	17	23	20	16	72	261
Q5F2E8	TAOK1_MOUSE	261	244	253	327	1379	13557	456	349	509	352	240	6033
Q8BYC6	TAOK3_MOUSE	45	41	603	47	93	8629	69	52	81	227	39	11407
Q4VBD2	TAPT1_MOUSE	260	552	292	786	1558	115	762	162	928	183	248	568
Q99KW3	TARA_MOUSE	107	107	203	690	272	157	393	173	891	747	112	170
Q66HA4	TAXB1_RAT	140	146	4580	171	513	313	220	206	5158	241	212	348
P58802	TB10A_MOUSE	777	619	1023	738	9391	264348	4283	2836	11413	4351	2737	51328
Q4KMP7	TB10B_HUMAN	270	245	224	203	12034	29417	1346	488	2522	1525	1584	17766
P68370	TBA1A_RAT	1397	8319	953	664	21516	9796	1407	1684	3143	1332	8984	9882
P68368	TBA4A_MOUSE	1347	1698	9466	55574	82190	16289	17748	14098	60206	39323	12465	26160
P85108	TBB2A_RAT	18318	7076	33984	9793	298449	10053	10388	8921	184535	103742	37306	10445
P04350	TBB4A_HUMAN	367	211	239	184	198973	6775	380	447	44248	336	2391	2608
P68371	TBB4B_HUMAN	1042	1160	1226	1320	3317	2028	1785	1409	2586	1692	1372	2251
P69897	TBB5_RAT	18426	85613	36668	11460	405054	48928	42025	92366	315119	45483	61818	60968
Q922F4	TBB6_MOUSE	475	288	333	243	64990	10902	93	597	8385	500	1803	2100
Q8TEA7	TBCK_HUMAN	22	26	392	29	93	51	42	32	63	36	36	54
Q9R099	TBL2_MOUSE	1026	833	1234	1233	6437	24024	2984	1706	6674	4354	1840	41994
P0DKR2	TCAIM_RAT	60	55	58	82	1977	100	89	71	138	206	680	108
O08784	TCOF_MOUSE	10	10	11	11	600	2863	19	14	28	15	359	2266
Q63396	TCP4_RAT	903	1080	1113	1428	67583	48734	12606	3514	18927	13008	31949	39101
P28480	TCPA_RAT	811	815	810	850	6374	4240	2143	2049	5496	3109	1321	5098
P80315	TCPD_MOUSE	1864	1805	1691	3079	8080	4950	2340	1516	7401	2451	2263	2635
Q68FQ0	TCPE_RAT	620	483	538	2341	4519	1851	923	587	2208	731	705	1415
Q6P502	TCPG_RAT	1539	1099	1772	6482	14888	9853	3683	1499	6094	1952	3212	6015
Q99832	TCPH_HUMAN	2231	1248	1374	2074	5961	1922	958	999	2602	1309	660	1763
P42932	TCPQ_MOUSE	619	451	503	746	6381	1363	1628	648	2501	1158	924	1513
P80317	TCPZ_MOUSE	1040	257	814	3543	8578	4488	1986	1753	5145	3291	1143	1992
O14776	TCRG1_HUMAN	418	353	416	509	2508	39573	2129	437	7068	1195	1241	12995
Q9CY27	TECR_MOUSE	1159	1174	1152	3117	11621	36559	47212	23477	83881	28418	25529	255823
Q4KM51	TEFM_RAT	117	83	253	93	1317	3496	106	145	387	143	421	5431
Q9HBL0	TENS1_HUMAN	32	109	30	188	707	264	635	321	1795	423	211	374
O08653	TEP1_RAT	81	76	162	86	294	221	115	97	149	107	129	155
Q01853	TERA_MOUSE	5379	20702	3353	10195	20382	7051	5960	4555	5728	8921	6638	4954
Q6ZPJ0	TEX2_MOUSE	40	41	35	50	97	205	64	48	74	60	38	833
Q91ZW1	TFAM_RAT	294	405	357	468	893	17346	465	452	711	481	364	23143
Q811P6	TFB1M_RAT	142	164	165	219	1020	6434	236	195	337	224	344	2039
Q99376	TFR1_RAT	44	29	33	29	334	160	70	57	129	53	133	157
Q62219	TGFI1_MOUSE	26	15	17	13	406	186	27	32	1685	252	275	188
P38438	TGFR2_RAT	167	171	166	215	387	232	949	592	328	228	221	1228
P22735	TGM1_HUMAN	450	1443	1138	1769	444	288	819	1333	390	250	166	256
P21981	TGM2_MOUSE	8984	413	1030	3482	9365	4830	12732	1360	2639	1754	3725	2286
Q08188	TGM3_HUMAN	576	2799	1038	2462	1078	396	1057	1234	1999	519	513	389
P21775	THIKA_RAT	269	174	222	162	34003	17806	271	346	290	253	6396	7468
P17764	THIL_RAT	10737	25197	13731	26243	667447	69739	11761	10727	34775	8755	148611	31806
P13437	THIM_RAT	28400	57228	40651	28154	1764020	65770	32756	32163	64781	36907	350677	71158
P10599	THIO_HUMAN	518	1023	180	727	963	535	3825	2852	1481	262	589	543
P97532	THTM_RAT	658	608	1856	980	53925	3282	870	794	5713	799	14243	1510
P24329	THTR_RAT	771	820	983	1788	130883	23417	1787	1121	7830	4220	32951	24466
Q9CQV7	TIM14_MOUSE	354	229	267	262	741	406	636	372	498	733	300	894
Q9CQV1	TIM16_MOUSE	1292	1488	1495	1986	3853	2304	2148	1768	4607	2034	1634	2438
Q5U2X7	TIM21_RAT	365	370	779	520	1153	565	619	3331	15203	2761	409	15170
O35094	TIM44_RAT	206	203	209	232	901	525	694	382	655	309	364	678
Q9D880	TIM50_MOUSE	458	167	521	659	2019	1035	8415	5261	12206	1966	2429	7818
P48032	TIMP3_RAT	1282	640	3324	1598	19355	36061	3695	2073	15919	3425	18571	61403
Q8WZ42	TITIN_HUMAN	17	13	25	18	16	21	43	18	54	111	16	24
Q9Y490	TLN1_HUMAN	2261	1100	1147	5668	21879	18336	7423	4262	11420	7070	5536	9855
Q6AYQ4	TM109_RAT	343	72096	1198	819	4736	14657	4937	392	9275	7617	1944	18856
Q5U2R4	TM10C_RAT	292	291	359	398	2366	11213	519	388	844	399	503	6386
Q9CYV5	TM135_MOUSE	257	182	191	185	1325	695	4974	319	9107	3671	847	22884
Q9NX00	TM160_HUMAN	200	163	171	227	481	278	3448	1276	7610	2799	1023	4241
Q9UM00	TMCO1_HUMAN	1031	1401	1346	1562	7444	38338	4468	3584	9998	7583	7047	165100
Q3V009	TMED1_MOUSE	125	1947	139	225	325	368	179	3431	723	188	132	203
Q5I0E7	TMED9_RAT	2868	4781	388	389	16055	1050	702	4100	1134	806	5903	1128
Q91ZW6	TMLH_RAT	2160	2615	3769	5756	139428	11707	9801	2597	20432	11058	39580	15497
B0BN86	TMM11_RAT	231	232	240	339	579	379	4729	3883	10573	5238	2690	7235
Q9Z142	TMM33_RAT	413	2575	661	501	6603	8790	15294	7099	26505	9632	10245	38329
P70566	TMOD2_RAT	3979	895	3208	24184	7998	1053	2668	2546	29097	21262	842	1228
Q9JHJ0	TMOD3_MOUSE	1607	407	2911	33323	19107	2421	4123	518	24456	18881	794	829
Q8BXZ1	TMX3_MOUSE	492	1878	155	85	156	569	145	978	137	465	68	108
P20801	TNNC2_MOUSE	328	368	408	425	1056	619	559	442	803	500	443	672
P27768	TNNI2_RAT	1379	1481	1538	2137	3241	2131	2009	1953	2756	1927	1305	2063
Q8CGB6	TNS2_MOUSE	14047	6360	9645	10532	7180	2153	18226	6709	25728	8449	1802	3108
Q62760	TOM20_RAT	523	671	669	793	2061	1196	1018	791	1583	889	7203	43320
Q75Q39	TOM70_RAT	154	130	139	180	402	253	670	161	564	242	179	1096
Q9WUL0	TOP1_RAT	2248	1524	2914	2520	69780	194030	25662	7465	33875	26116	38839	161987
Q64511	TOP2B_MOUSE	1169	371	4335	2538	11659	40805	5942	954	10621	4514	3095	72824
Q9Z321	TOP3B_MOUSE	280	239	350	407	1212	432	3456	839	4526	3315	542	537
P19637	TPA_RAT	8292	1903	53073	27248	74748	83058	30409	8593	68067	23237	21496	40999
Q9WTN5	TPC1_RAT	186	187	585	216	618	298	2122	844	1504	684	281	2559
P17751	TPIS_MOUSE	419	1242	431	701	6218	3589	893	908	1314	602	2061	5631
P04692	TPM1_RAT	479	617	577	781	2063	1058	884	823	1431	807	877	1149
P07951	TPM2_HUMAN	432	445	478	515	1524	852	849	619	1251	707	625	886
Q63610	TPM3_RAT	2491	2706	2169	8059	7196	3100	3833	3640	6496	11016	2968	4319
P09495	TPM4_RAT	1202	1314	1371	4756	4431	3761	1909	1702	4944	7224	2545	4176
Q9EQV6	TPP1_RAT	222	247	261	281	707	432	380	300	551	361	292	480
Q5U1Z2	TPPC3_RAT	370	433	435	345	4283	1092	642	366	2347	697	2423	3130
F1MA98	TPR_RAT	475	510	535	712	1786	991	776	679	1171	732	736	988
Q8VD31	TPSNR_MOUSE	46	50	53	69	166	96	81	600	129	82	68	106
Q5M7V8	TR150_RAT	301	243	287	419	935	423	3896	1124	6581	5775	249	587
Q6PFR5	TRA2A_MOUSE	278	284	247	345	4547	1179	3463	562	4354	4708	3910	1939
P62995	TRA2B_HUMAN	1245	1409	2565	2261	80769	23926	62321	21867	99898	75159	45550	32053
Q61382	TRAF4_MOUSE	229	146	3385	148	1802	766	3145	301	15134	4601	818	1015
Q6Q0C0	TRAF7_HUMAN	212	192	335	275	593	208	931	386	1376	1096	218	202
Q5XI41	TRAM1_RAT	381	392	422	455	7216	22677	8143	1260	22236	10242	7476	122708
Q5XHZ0	TRAP1_RAT	183	180	230	1219	5116	386	324	285	634	869	1613	888
Q61510	TRI25_MOUSE	124	24	239	192	129	70	193	95	457	187	56	158
Q80VI1	TRI56_MOUSE	180	133	160	123	2800	2659	360	213	538	197	5609	4855
O70277	TRIM3_RAT	212	80	324	774	866	213	735	221	586	718	160	162
Q9ESQ5	TRPM4_RAT	55	47	230	62	223	131	135	65	933	74	92	136
Q9ERZ8	TRPV4_RAT	3812	2471	11712	14603	40804	44620	67968	15231	92299	47645	28828	96294
P00762	TRY1_RAT	3867	229	214	207	1571617	454360	433	305	350302	299	752517	1162850
P35030	TRY3_HUMAN	2742	8036	4088	3760	9587	8269	5384	7186	8498	5890	5716	4762
P00761	TRYP_PIG	4196312	3763075	4460504	2611433	299239375	92535413	3959805	4549288	13848360	7795187	106657025	102329556
Q9Z220	TSG10_RAT	281	196	219	137	215	162	2912	894	4405	2071	434	810
Q8NBP0	TTC13_HUMAN	44	366	129	60	214	119	80	1255	121	70	91	245
Q8BGB2	TTC7A_MOUSE	63	47	70	71	582	3502	118	92	126	69	130	359
E9Q6P5	TTC7B_MOUSE	429	365	803	755	2943	9164	1617	502	2308	587	478	1853
P40222	TXLNA_HUMAN	164	178	185	217	441	2550	278	228	370	257	181	4006
P32089	TXTP_RAT	1457	1138	1446	1518	9849	4544	55404	21898	97402	17751	51569	225984
Q9R117	TYK2_MOUSE	50	66	306	172	159	87	95	70	889	336	64	98
P26368	U2AF2_HUMAN	939	803	1800	853	57646	42914	122307	22012	185163	69051	47903	66452
F1LNJ2	U520_RAT	1705	1048	1566	3038	128979	34521	18889	3682	15335	20229	64570	32250
Q15029	U5S1_HUMAN	1993	1600	2882	4676	261074	57371	52458	5256	45588	35787	121080	62120
Q8CGB3	UACA_MOUSE	966	631	1480	3272	1804	1258	2358	1181	3650	2862	809	1273
Q8WVN8	UB2Q2_HUMAN	845	157	914	1270	284	806	2878	2211	1747	237	128	172
Q8R1K1	UBAC2_MOUSE	56	67	67	77	226	131	554	350	1185	401	93	142
P25977	UBF1_RAT	153	130	164	189	1867	10284	484	172	643	268	813	13772
O75317	UBP12_HUMAN	666	134	376	172	1604	4204	1910	794	2658	1611	137	2558
B1AY13	UBP24_MOUSE	32	35	36	41	1009	73	63	47	91	61	231	79
Q14157	UBP2L_HUMAN	46	53	46	78	319	166	84	77	138	75	128	163
Q5HZY0	UBXN4_RAT	135	1070	979	100	438	221	4352	1802	3805	2013	176	246
P20788	UCRI_RAT	56	45	51	59	85	59	407	67	94	65	545	55
Q64550	UD11_RAT	1025	837	1418	532	149322	509774	4078	4282	5935	2197	32919	416262
P08430	UD16_RAT	994	1527	1683	830	91349	373228	10103	12291	28780	8041	28835	534630
Q64633	UD17_RAT	361	304	318	302	15334	63719	387	1416	476	361	2602	43802
P36511	UDB15_RAT	312	105	318	155	362	3163	183	389	567	391	153	2355
Q8CCJ3	UFL1_MOUSE	34	35	34	49	84	550	53	42	363	49	36	499
O60701	UGDH_HUMAN	118	127	152	686	1572	270	232	179	332	477	201	634
Q9JLA3	UGGG1_RAT	253	809	101	175	1002	355	359	873	198	148	177	170
P27590	UROM_RAT	1704	740	706	16903	23031	2039	7888	875	12980	9614	49093	9473
Q80XC3	US6NL_MOUSE	145	94	107	94	926	14959	199	189	403	159	386	22628
Q8BUB6	UST_MOUSE	302	308	317	313	1916	883	597	428	939	416	817	930
Q9CX11	UTP23_MOUSE	324	271	257	338	746	458	491	352	580	449	427	4327
P46939	UTRO_HUMAN	903	543	907	1567	1742	690	1697	908	2402	1412	339	358
Q5PQX0	UXS1_RAT	229	236	253	290	729	901	393	309	567	394	314	7633
P61421	VA0D1_HUMAN	129	253	127	282	767	453	750	322	1338	1173	314	246
Q15836	VAMP3_HUMAN	349	226	276	9810	1920	543	1624	373	31118	1746	1479	1724
Q9JHW5	VAMP7_RAT	61	60	62	63	317	166	112	459	183	82	400	1892
Q8TAA9	VANG1_HUMAN	3351	819	972	455	938	2613	2125	814	2204	883	766	7022
Q9Z270	VAPA_RAT	335	375	517	381	5199	5100	5539	731	17012	8277	407	647
Q9Z269	VAPB_RAT	715	3631	220	276	570	3410	2083	239	433	2325	672	2685
Q9CZT5	VASN_MOUSE	84	247	65	86	178	98	274	728	147	114	72	105
P50516	VATA_MOUSE	781	1155	1066	7351	18018	9785	9318	6080	11511	8678	5640	8847
P15313	VATB1_HUMAN	72	2875	85	641	1577	1016	363	856	951	550	205	849
P62814	VATB2_MOUSE	640	2362	763	2234	15456	7489	3202	4075	7939	4505	3513	6567
Q9Z1G3	VATC1_MOUSE	1014	88	84	130	459	830	120	1505	536	116	600	295
P50518	VATE1_MOUSE	2250	4817	1168	4293	17967	12670	4961	3709	8547	4104	7744	13816
Q9UI12	VATH_HUMAN	541	457	641	1225	2419	1594	6904	6107	7288	3869	1360	3828
Q9Z2L0	VDAC1_RAT	7567	11823	26916	6097	28121	6345	41014	31374	120037	42213	30231	126189
P81155	VDAC2_RAT	3088	5214	9705	5777	7650	2134	27358	21068	84755	28599	15913	63079
Q9R1Z0	VDAC3_RAT	2388	2531	5720	1926	4546	2520	15594	14092	42242	15212	11868	45864
P53767	VGFR1_RAT	350	87	1003	982	807	1424	411	319	566	195	185	2962
Q9Z1A6	VIGLN_RAT	124	124	126	352	787	1781	2142	519	2513	1503	342	424
Q62468	VILI_MOUSE	2275	672	1642	20217	24484	8511	3572	1839	9200	8810	4302	3130
Q91YD6	VILL_MOUSE	58	62	82	1829	1107	548	519	87	1079	1165	175	101
P31000	VIME_RAT	2581	2662	3731	15226	7451	3226	1391	1234	9669	11816	3485	3179
Q64727	VINC_MOUSE	503	316	1467	5255	4631	708	1108	599	2184	1546	450	1286
Q9CRC0	VKOR1_MOUSE	452	517	532	648	1483	5623	4669	628	10748	725	616	43334
Q8C0E2	VP26B_MOUSE	617	1146	623	872	1712	1135	1216	1301	1550	872	724	1039
Q920R6	VPP4_MOUSE	145	155	161	297	476	318	769	182	1144	845	239	447
Q920Q4	VPS16_MOUSE	1073	183	723	2362	528	328	1685	865	2160	1675	515	352
Q8R307	VPS18_MOUSE	11	6	169	5	157	72	11	13	26	10	2092	69
B2RZ78	VPS29_RAT	362	333	353	498	921	746	536	424	808	519	399	638
Q96QK1	VPS35_HUMAN	839	716	816	1858	6106	2358	4548	1772	4838	2639	1312	2436
Q8VEJ9	VPS4A_MOUSE	84	375	133	130	340	197	165	171	248	671	140	213
P58200	VTI1B_RAT	128	144	144	193	903	328	920	332	2281	1514	2269	11442
Q3UVV9	VWA3A_MOUSE	13	17	57	19	37	25	165	20	1585	22	16	24
Q8CC88	VWA8_MOUSE	362	384	523	3322	32986	824	1161	415	1170	1022	6614	806
Q3UMB9	WASC4_MOUSE	68	56	79	250	1487	2135	609	93	599	70	351	901
Q8C2E7	WASC5_MOUSE	931	217	1328	2486	5591	7728	647	206	515	258	441	929
Q8BH43	WASF2_MOUSE	556	800	3501	1109	8844	93016	8793	4672	23476	10697	4814	51891
O08816	WASL_RAT	106	135	119	152	493	925	2944	1123	4778	4012	320	1244
Q8IWB7	WDFY1_HUMAN	138	150	422	75	2303	686	525	201	278	222	982	1275
Q9BZH6	WDR11_HUMAN	19	24	21	35	363	33	87	27	81	71	23	140
Q8TBZ3	WDR20_HUMAN	691	425	392	862	4031	9416	2831	541	6145	2825	576	4107
Q8CBE3	WDR37_MOUSE	58	53	57	164	436	2007	87	69	133	86	64	2015
Q8BH57	WDR48_MOUSE	1566	734	925	1663	8113	22243	8119	2135	9486	5038	1151	8232
P61965	WDR5_MOUSE	95	93	360	100	450	3927	176	133	1840	141	188	2273
P56695	WFS1_MOUSE	20	291	16	14	127	399	132	78	230	23	51	1500
Q71LX6	XIRP2_RAT	37	31	32	45	197	61	472	48	69	41	186	66
Q5T750	XP32_HUMAN	1250	4104	1560	1770	6578	1063	11831	9484	3530	1208	750	1173
Q99MA2	XPP2_RAT	415	504	442	661	1744	1538	3769	610	10678	2435	1082	4514
Q9UBH6	XPR1_HUMAN	466	515	408	470	1884	1080	4184	2270	4393	3003	2310	11638
Q3U3V8	XRRA1_MOUSE	24	31	27	143	5203	5880	1426	37	1903	1437	3535	2933
P62960	YBOX1_MOUSE	295	317	319	494	9238	2779	479	442	693	527	1395	1601
Q9R0S5	YLAT1_RAT	55	60	62	87	194	119	1741	613	1981	350	846	1348
Q925S8	YMEL1_RAT	452	195	1173	1271	639	355	3719	2038	6000	3970	592	3517
E9Q5K9	YTDC1_MOUSE	117	103	113	126	589	228	1890	271	1990	1459	240	245
Q9H6S0	YTDC2_HUMAN	183	42	289	344	136	77	61	51	137	58	57	83
P25311	ZA2G_HUMAN	656	2214	2828	4492	803	476	3131	2921	2272	1702	858	517
Q9UPT8	ZC3H4_HUMAN	35	39	39	41	152	108	718	53	497	1438	87	117
Q5T200	ZC3HD_HUMAN	21	23	23	29	55	33	33	30	178	288	23	36
Q8WU90	ZC3HF_HUMAN	38	39	38	56	90	342	363	53	1115	53	35	55
Q8K3Y6	ZCCHV_RAT	27	23	25	25	523	244	181	32	561	204	189	73
Q02526	ZFP41_MOUSE	217	229	232	321	751	424	358	292	1888	1283	5697	628
Q562A2	ZFR_RAT	84	89	96	125	300	174	1908	467	1716	1126	123	192
P70121	ZHX1_MOUSE	20	14	16	15	159	80	95	25	751	24	68	271
Q9JMD0	ZN207_MOUSE	110	118	126	165	4414	20760	193	146	308	197	2023	13812
Q96ME7	ZN512_HUMAN	31	37	118	42	130	74	170	47	92	53	53	80
Q8N587	ZN561_HUMAN	1259	54	152	603	215753	4508	254	65	115	13117	64	1451
Q05481	ZNF91_HUMAN	29	18	23	21	23	187	37	32	34	26	10	111
Q5BJM8	ZNT7_RAT	530	621	623	712	2099	1214	26172	10627	39519	28263	857	3287
Q5IRJ6	ZNT9_MOUSE	172	188	199	255	513	663	4115	3097	6713	3578	1137	5949
A0A0G2K2P5	ZO1_RAT	4672	4640	126574	6328	57515	164696	19478	9026	109832	23605	10129	100021
Q9Z0U1	ZO2_MOUSE	684	1889	5562	2314	12745	4087	32272	14994	48517	33914	3628	2332
Q9R020	ZRAB2_MOUSE	64	82	71	121	172	1191	688	456	2737	2669	1488	1570
Q8NEG5	ZSWM2_HUMAN	1318	82	73	1668	4870	3103	2354	92	146	2078	2542	3522
