# Supplementary material for: A slit-diaphragm-associated protein network for dynamic control of renal filtration
Source: Nat Commun. 2022 Oct 28;13:6446. doi: 10.1038/s41467-022-33748-1 (PMC9616960; doi:10.1038/s41467-022-33748-1)
Supplement: Supplementary file 5 — Supplementary Data 2 [file 41467_2022_33748_MOESM5_ESM.xlsx]

## Sheet: Legend
Accession	database accession (UniProtKB/Swiss-Prot)
Entry Name	short name of reviewed UniProtKB/Swiss-Prot entry (mouse, rat, human); identified protein subsets or species homologs were grouped together using the accession of the predominant hit)
Spectrum matches	total number of matched MS/MS spectra
Peptide species	total number of identified peptide species
Peptide sequences	number of non-redundant tryptic peptide sequences
Max peptide score	as provided by Mascot
Min e-value	as provided by Mascot
Protein score	as provided by Mascot
Abundance	AbundanceNormSpec values (see Methods) (values in italic indicate proteins lacking MS2 spectra) (values in grey indicate baseline/detection treshold values)
Sequence coverage	number of identified amino acids / protein sequence length (%)

## Sheet: Suppl. Data 2
	Solubilisation	CL47
	Sample	Podocin a1 (WT)											Podocin a1 (KO)											Podocin a1 (KO-depleted)											Podocin a2 (WT)											Podocin a2 (KO)
	Category	specific			total								specifc			total								specifc			total								specifc			total								specifc			total
	Value	Spectrum matches	Peptide species	Peptide sequences	Spectrum matches	Peptide species	Peptide sequences	Max peptide score	Min e-value	Protein Score	Abundance	Sequence coverage	Spectrum matches	Peptide species	Peptide sequences	Spectrum matches	Peptide species	Peptide sequences	Max peptide score	Min e-value	Protein Score	Abundance	Sequence coverage	Spectrum matches	Peptide species	Peptide sequences	Spectrum matches	Peptide species	Peptide sequences	Max peptide score	Min e-value	Protein Score	Abundance	Sequence coverage	Spectrum matches	Peptide species	Peptide sequences	Spectrum matches	Peptide species	Peptide sequences	Max peptide score	Min e-value	Protein Score	Abundance	Sequence coverage	Spectrum matches	Peptide species	Peptide sequences	Spectrum matches
Accession	Entry Name
Q91X05	PODO_MOUSE	86	28	24	86	28	24	131.61	7.282e-13	1422	3136032	56.1	28	19	17	28	19	17	112.98	8.23224e-11	961	386821	44.16	4	4	4	4	4	4	52.66	5.60971e-05	122	9320	10.13	88	27	23	88	27	23	137.89	2.909e-13	1371	1225615	55.06	25	18	16	25
Q9QZS7	NPHN_MOUSE	26	24	24	26	24	24	106.49	8.88577e-10	1214	26175	26.67	1	1	1	1	1	1	32.58	0.00541036	33	4137	1.19										1129	0	20	19	19	20	19	19	118.22	6.04903e-11	847	9497	18.87	1	1	1	1
Q80W68	KIRR1_MOUSE	11	11	11	11	11	11	93.69	1.07318e-08	558	12519	19.39										1898	0										763	0	10	10	10	10	10	10	100.19	2.594e-09	453	4152	16.6
P18293	ANPRA_MOUSE	7	7	7	8	8	8	71.43	1.03601e-06	310	2735	9.27										1081	0										353	0	1	1	1	1	1	1	68.75	4.33394e-07	69	643	1.04
Q60805	MERTK_MOUSE	1	1	1	1	1	1	28.86	0.0169672	29		0.8	1	1	1	1	1	1	15	0.412677	15		0.8											0											0	1	1	1	1
E9Q612	PTPRO_MOUSE	4	4	4	4	4	4	93.17	1.535e-08	189	3143	4.65										1052	0										403	0	1	1	1	2	2	2	62.14	8.49209e-06	91	555	1.63
Q3UQ44	IQGA2_MOUSE	39	36	34	45	42	38	109.05	3.53442e-10	1940	16689	25.52	6	6	6	10	10	9	87.84	2.03902e-08	484	8743	6.48	14	13	13	19	18	16	101.09	9.64765e-10	760	4040	11.62	15	14	14	18	17	16	78.14	4.38133e-07	642	2825	11.75	3	3	3	7
Q80TS7	DEND_MOUSE	9	5	5	9	5	5	79.35	2.38097e-07	281	4266	9.01	3	2	2	3	2	2	53.83	8.77679e-05	92	2281	3.66	1	1	1	1	1	1	32.89	0.00781346	33	598	1.27	10	6	6	10	6	6	60.38	2.22183e-05	248	2516	10.85	3	3	3	3
P35762	CD81_MOUSE	2	2	2	2	2	2	38.54	0.00224634	72	5817	11.86										812	0										199	0	1	1	1	1	1	1	31.73	0.0106757	32	2359	3.39				0
Q9WVQ1	MAGI2_MOUSE	14	13	13	14	13	13	106.77	5.5119e-10	580	6095	11.69	1	1	1	1	1	1	29.09	0.012701	29	2233	1.41										515	0	12	12	12	14	14	14	77.19	4.6123e-07	543	2307	12.55	1	1	1	1
P16406	AMPE_MOUSE	34	32	31	34	32	31	90.29	2.55833e-08	1225	43890	34.07	6	6	6	6	6	6	62.66	6.96471e-06	265	10339	7.09	6	6	6	6	6	6	54.44	4.62278e-05	240	4149	7.2	34	31	30	34	31	30	63.73	6.82187e-06	1116	22066	31.85	1	1	1	1
Q62470	ITA3_MOUSE	6	6	6	6	6	6	68.12	2.14296e-06	252	6354	5.98										2128	0										744	0	7	7	7	7	7	7	85.81	2.50613e-08	301	3698	7.31
Q8BY89	CTL2_MOUSE	4	4	4	4	4	4	40.77	0.00166526	119	2157	6.94										310	0										158	0	4	4	4	4	4	4	66.77	3.84991e-06	139	1055	6.23
Q9DC37	MFSD1_MOUSE											0											0											0											0
Q91Y63	S13A3_MOUSE											0											0	1	1	1	1	1	1	34.34	0.00346041	34		2.33											0
Q8VCA0	S22AJ_MOUSE											0	1	1	1	1	1	1	15.83	0.241625	16		2.72											0											0	1	1	1	1
Q9D687	S6A19_MOUSE											0											0	1	1	1	1	1	1	17.37	0.125514	17		1.74											0
Q8K0E3	SC5AB_MOUSE											0											0											0	1	1	1	1	1	1	20.45	0.196993	20		1.04
Q91WV7	SLC31_MOUSE	2	2	2	2	2	2	64.05	7.71358e-06	81	1918	2.92										1259	0	4	4	4	4	4	4	64.29	1.0278e-05	183	1097	6.72										168	0
Q8K449	ABCA9_MOUSE	1	1	1	1	1	1	18.95	0.326654	19		0.49											0											0	1	1	1	1	1	1	52.15	0.000106059	52		0.8
[truncated: 107 more columns]

## Sheet: target normalized ratios
	Solubilisation	CL47		CL91
	Ratio	a1 vs KO-depleted	a2 vs KO-depleted	a1 vs KO-depleted	a2 vs KO-depleted
Accession	Entry Name
Q91X05	PODO_MOUSE	1	1	1	1
Q9QZS7	NPHN_MOUSE	0.50864	0.59618	0.40905	0.57921
Q80W68	KIRR1_MOUSE	0.445	0.42877	0.34483	0.64951
P18293	ANPRA_MOUSE	0.30746	0.38772	0.26949	0.38919
Q60805	MERTK_MOUSE			0.25067	0.29232
E9Q612	PTPRO_MOUSE	0.30843	0.38019	0.41025	0.44064
Q3UQ44	IQGA2_MOUSE	0.1917	0.31148	0.33473	0.29664
Q80TS7	DEND_MOUSE	0.29216	0.49555	0.36133	0.53378
P35762	CD81_MOUSE	0.55108	0.45317
Q9WVQ1	MAGI2_MOUSE	0.38508	0.44698	0.37031	0.5775
P16406	AMPE_MOUSE	0.36444	0.63586	0.35794	0.45509
Q62470	ITA3_MOUSE	0.32522	0.49058	0.38008	0.31812
Q8BY89	CTL2_MOUSE	0.41185	0.38106	0.40554	0.075926
Q9DC37	MFSD1_MOUSE			0.37114	0.31078
Q91Y63	S13A3_MOUSE			0.33954	0.42586
Q8VCA0	S22AJ_MOUSE			0.4355	0.46693
Q9D687	S6A19_MOUSE			0.40463	0.62178
Q8K0E3	SC5AB_MOUSE			0.36689	0.26088
Q91WV7	SLC31_MOUSE	0.033743	0.036488	0.27747	0.38209
Q8K449	ABCA9_MOUSE			0.34386	0.2739

## Sheet: abundance
	Solubilisation	CL47							CL91
	Sample	Podocin a1 (WT)	Podocin a1 (KO)	Podocin a1 (KO-depleted)	Podocin a2 (WT)	Podocin a2 (KO)	Podocin a2 (KO-depleted)	IgG (WT)	Podocin a1 (WT)	Podocin a1 (KO)	Podocin a1 (KO-depleted)	Podocin a2 (WT)	Podocin a2 (KO)	Podocin a2 (KO-depleted)	IgG (WT)
Accession	Entry Name
Q91X05	PODO_MOUSE	3136032	386821	9320	1225615	79643	5839	2933	83972113	2896820	24928	5845864	196158	14405	3966
Q9QZS7	NPHN_MOUSE	26175	4137	1129	9497	928	382	208	66494	7530	1300	12885	1853	352	304
Q80W68	KIRR1_MOUSE	12519	1898	763	4152	504	404	220	125909	18997	3880	36708	5797	671	563
P18293	ANPRA_MOUSE	2735	1081	353	643	124	78	40	13118	3367	689	1927	273	156	117
Q60805	MERTK_MOUSE								4652	927	279	609	67	86	55
E9Q612	PTPRO_MOUSE	3143	1052	403	555	125	70	46	23158	2986	449	3387	256	204	207
Q3UQ44	IQGA2_MOUSE	16689	8743	4040	2825	882	511	486	22331	7786	739	2778	469	382	347
Q80TS7	DEND_MOUSE	4266	2281	598	2516	588	172	117	47371	9118	1299	11813	1141	419	375
P35762	CD81_MOUSE	5817	812	199	2359	263	202	172
Q9WVQ1	MAGI2_MOUSE	6095	2233	515	2307	658	204	90	59692	9544	1536	19042	2666	525	441
P16406	AMPE_MOUSE	43890	10339	4149	22066	1521	719	449	31550	5471	886	7549	882	419	375
Q62470	ITA3_MOUSE	6354	2128	744	3698	283	260	79	11677	1977	280	1270	214	154	145
Q8BY89	CTL2_MOUSE	2157	310	158	1055	118	132	54	5064	289	101	172	103	83	76
Q9DC37	MFSD1_MOUSE								12250	2641	313	1617	199	205	170
Q91Y63	S13A3_MOUSE								42927	6926	1373	2516	309	165	147
Q8VCA0	S22AJ_MOUSE								15438	1452	250	2277	104	118	98
Q9D687	S6A19_MOUSE								58796	5409	1186	6075	808	130	119
Q8K0E3	SC5AB_MOUSE								4716	509	124	343	59	58	39
Q91WV7	SLC31_MOUSE	1918	1259	1097	168	150	130	61	30403	10254	1510	2778	416	234	226
Q8K449	ABCA9_MOUSE								11107	2882	345	1508	328	236	219

## Sheet: abundance (all proteins CL47)
	Solubilisation	CL47
	Sample	Podocin a1 (WT)	Podocin a1 (KO)	Podocin a1 (KO-depleted)	Podocin a2 (WT)	Podocin a2 (KO)	Podocin a2 (KO-depleted)	IgG (WT)
Accession	Entry Name
Q9CQV8	1433B_MOUSE	3941	8426	2701	206	168	218	177
P62258	1433E_HUMAN	1983	3716	1249	563	299	234	95
P61981	1433G_HUMAN	1479	2216	902	89	92	84	61
P27348	1433T_HUMAN	2648	6694	1789	406	411	150	105
P63102	1433Z_RAT	9082	17248	5308	613	1179	733	587
P30153	2AAA_HUMAN	3005	8000	2836	326	413	306	212
Q61767	3BHS4_MOUSE	13619	11344	8572	1162	1249	400	170
P48193	41_MOUSE	5132	8512	2553	469	519	308	126
P10852	4F2_MOUSE	6461	5545	5022	952	392	293	163
Q00898	A1AT5_MOUSE	689	4258	4508	961	699	386	198
Q9R078	AAKB1_MOUSE	19873	19348	6306	612	324	135	85
P80385	AAKG1_RAT	34602	61217	25596	1581	1337	754	498
P54645	AAPK1_RAT	19746	42760	17165	654	642	649	365
P54646	AAPK2_HUMAN	825	1977	528	52	51	44	29
Q99K67	AASS_MOUSE	14656	19980	5742	1817	796	362	192
P05202	AATM_MOUSE	3990	5339	1840	1331	999	704	101
P55096	ABCD3_MOUSE	16376	18394	11570	1401	889	765	302
P61222	ABCE1_MOUSE	39282	65140	20493	10276	11533	866	372
Q6P542	ABCF1_MOUSE	1395	1968	149	480	415	89	34
Q9UG63	ABCF2_HUMAN	14011	18456	6075	3034	3023	515	329
Q7TMS5	ABCG2_MOUSE	1758	3371	810	98	93	85	47
Q8VCR7	ABHEB_MOUSE	12171	13118	5083	289	325	178	120
Q9D7B6	ACAD8_MOUSE	12500	11474	4910	963	504	295	153
P45952	ACADM_MOUSE	80606	71690	28978	6361	3563	1334	592
P50544	ACADV_MOUSE	15951	16059	6718	3659	2622	611	238
Q8K370	ACD10_MOUSE	23575	17028	7083	10443	5212	510	214
Q80XL6	ACD11_MOUSE	9280	10972	3832	1857	862	400	217
Q9DBL1	ACDSB_MOUSE	9373	8161	3429	319	325	201	87
Q9JIX8	ACINU_MOUSE	1685	2854	436	524	347	12	12
O96019	ACL6A_HUMAN	2548	3435	799	105	93	110	69
P16638	ACLY_RAT	868	1384	526	112	138	45	32
A2AKK5	ACNT1_MOUSE	5563	5943	1916	797	263	441	310
Q9CQR4	ACO13_MOUSE	12538	13151	5272	497	455	72	34
Q9ER34	ACON_RAT	6672	9361	3010	1625	1789	244	133
Q9R0X4	ACOT9_MOUSE	18583	33149	12145	856	1249	453	318
Q9R0H0	ACOX1_MOUSE	9167	10897	3303	865	586	229	167
Q9EPL9	ACOX3_MOUSE	3091	6454	1661	196	169	221	88
Q99NB1	ACS2L_MOUSE	17430	14776	6336	1912	1010	425	262
Q8VCW8	ACSF2_MOUSE	1081	214	1387	294	76	50	23
P41216	ACSL1_MOUSE	4967	4788	2805	521	313	117	106
Q8JZR0	ACSL5_MOUSE	573	1537	428	295	230	183	104
Q8K0L3	ACSM2_MOUSE	47729	62309	22079	13158	11866	3443	474
P60711	ACTB_RAT	3332176	3713924	3722184	221828	144314	19503	8787
Q8BFZ3	ACTBL_MOUSE	2895839	3664824	103182	261859	83	36	14260
P68032	ACTC_HUMAN	198868	324437	286912	5464	5522	3176	1929
P63261	ACTG_HUMAN	1795426	2414568	1891793	102240	7191	2728	2399
Q7TPR4	ACTN1_MOUSE	21321	29733	18080	2739	1063	699	491
P57780	ACTN4_MOUSE	117650	167975	85904	12251	9801	1845	1616
Q8R5C5	ACTY_MOUSE	68487	86821	45940	559	623	476	203
P61164	ACTZ_MOUSE	91205	120639	62682	1970	2173	477	419
Q63028	ADDA_RAT	5350	8025	2687	531	415	240	77
Q9QYB5	ADDG_MOUSE	6099	9232	1842	485	542	195	100
Q60604	ADSV_MOUSE	4841	7807	3129	490	563	261	100
P48962	ADT1_MOUSE	68146	56806	36963	6992	7645	1852	893
Q09073	ADT2_RAT	310265	312434	218429	39155	29645	3615	1284
Q3V384	AFG1L_MOUSE	8383	12989	5388	1966	1176	338	212
Q920A7	AFG31_MOUSE	3180	5292	1996	198	207	169	90
Q8JZQ2	AFG32_MOUSE	29185	41532	27356	1236	1303	746	485
Q8CJG0	AGO2_MOUSE	780	2232	366	119	425	85	49
Q09666	AHNK_HUMAN	68	154	90	9	17	6	2
Q9Z0X1	AIFM1_MOUSE	12756	15249	10077	1047	1014	431	222
Q9BRQ8	AIFM2_HUMAN	1376	1397	711	64	52	37	17
P31230	AIMP1_MOUSE	10947	17003	3650	793	541	246	133
Q8R010	AIMP2_MOUSE	17337	24426	7652	2258	1811	327	236
Q91WR5	AK1CL_MOUSE	238	289	1045	139	158	112	47
Q70FJ1	AKAP9_MOUSE	309	734	88	25	54	38	32
Q6ZPS6	AKIB1_MOUSE	842	952	578	178	56	33	21
P28037	AL1L1_RAT	823	1048	283	117	55	42	26
P47740	AL3A2_MOUSE	3103	4924	3106	1675	1540	86	52
Q8CHT0	AL4A1_MOUSE	26877	35811	13071	5440	5044	886	394
Q9JLJ2	AL9A1_MOUSE	130	840	470	79	67	67	22
P02768	ALBU_HUMAN	9690	15038	22849	8882	12124	16224	52533
P47738	ALDH2_MOUSE	172702	185692	86116	29455	21493	10880	1632
Q91Y97	ALDOB_MOUSE	39253	28833	14970	6288	2953	843	519
Q99JB7	AMNLS_MOUSE	611	550	624	48	44	22	23
P16406	AMPE_MOUSE	43890	10339	4149	22066	1521	719	449
P55302	AMRP_MOUSE	1067	792	443	38	36	28	18
Q8BZQ7	ANC2_MOUSE	386	587	142	17	16	12	8
Q810B6	ANFY1_MOUSE	7426	13506	4772	449	620	195	114
G5E8K5	ANK3_MOUSE	1741	1680	731	306	161	47	33
P18293	ANPRA_MOUSE	2735	1081	353	643	124	78	40
O75179	ANR17_HUMAN	1268	530	718	259	260	2011	313
P97384	ANX11_MOUSE	3943	6660	1450	389	328	125	72
P10107	ANXA1_MOUSE	3371	5076	2104	439	360	363	105
P07356	ANXA2_MOUSE	91672	136831	72262	16537	11654	31869	4923
Q07076	ANXA7_MOUSE	2002	5279	1391	255	234	269	255
O35643	AP1B1_MOUSE	25116	30314	10330	7459	6967	553	248
P22892	AP1G1_MOUSE	3057	2771	1118	469	106	91	51
Q32Q06	AP1M1_RAT	3775	6222	2125	359	506	99	83
P17426	AP2A1_MOUSE	72218	146088	54469	32723	43763	3506	874
P18484	AP2A2_RAT	137164	207430	73421	51930	56790	5640	1331
P63010	AP2B1_HUMAN	77518	160927	51473	30306	34005	3991	640
P84092	AP2M1_RAT	360176	472548	217315	155835	126030	24352	2843
P53680	AP2S1_HUMAN	139496	227854	113459	47195	44883	10443	455
Q9Z1T1	AP3B1_MOUSE	5021	7209	1886	1236	820	280	105
O54774	AP3D1_MOUSE	6112	6245	2043	1172	821	127	68
Q9JKC8	AP3M1_MOUSE	4719	8223	2557	1708	911	145	101
Q3TAP4	AP5B1_MOUSE	812	818	190	48	47	31	14
Q3U829	AP5Z1_MOUSE	1041	1509	852	64	94	53	40
A1L1K3	APC5_RAT	309	88	239	48	43	44	37
P05090	APOD_HUMAN	205	268	174	156	150	687	878
Q8CFQ3	AQR_MOUSE	2527	2832	598	464	417	131	39
Q9R0Q6	ARC1A_MOUSE	3016	2377	1201	264	128	147	37
O88656	ARC1B_RAT	2385	4498	1436	686	432	236	129
P62330	ARF6_HUMAN	15432	14443	7133	1399	679	451	273
P05089	ARGI1_HUMAN	2965	1825	1284	1612	821	19116	2044
Q3UL36	ARGL1_MOUSE	2586	7609	452	683	391	11220	291
Q60875	ARHG2_MOUSE	1016	1725	727	144	127	67	40
Q9ES28	ARHG7_MOUSE	9213	31290	3443	1024	1613	263	170
Q8R4H2	ARHGC_MOUSE	119	33	38	10	11	5	4
Q5FWH6	ARHGF_MOUSE	1785	6076	1745	179	215	115	49
Q80U35	ARHGH_MOUSE	1278	462	1203	281	96	98	18
Q8CG76	ARK72_MOUSE	8834	7353	3159	462	378	159	73
Q9NVJ2	ARL8B_HUMAN	2300	3392	1797	312	249	323	119
Q9DBR3	ARMC8_MOUSE	85	773	300	82	122	23	10
Q9QZB7	ARP10_MOUSE	4350	5480	2828	187	178	118	78
P61161	ARP2_MOUSE	17720	23517	8811	1670	1411	633	288
Q99JY9	ARP3_MOUSE	29040	27218	11275	2658	1930	508	219
Q9CVB6	ARPC2_MOUSE	9450	9801	4447	1482	1100	442	122
P59999	ARPC4_MOUSE	7586	13151	4351	1514	925	141	171
Q13510	ASAH1_HUMAN	126	161	76	59	56	490	110
Q9D8Z1	ASCC1_MOUSE	2415	3075	699	307	374	76	53
E9PZJ8	ASCC3_MOUSE	622	1126	325	247	250	38	28
Q8CJ27	ASPM_MOUSE	549	851	274	67	68	4	2
P16460	ASSY_MOUSE	736276	552620	199866	51517	21526	3004	5198
Q80TI0	ASTRB_MOUSE	1687	2262	980	119	310	51	38
Q9EPE9	AT131_MOUSE	1354	2313	1209	218	170	122	35
P06685	AT1A1_RAT	75923	62528	44412	10461	5139	1625	2403
P14094	AT1B1_MOUSE	56749	30105	29880	6769	3398	741	630
O55143	AT2A2_MOUSE	24650	33660	27759	5697	3388	1020	369
P18596	AT2A3_RAT	473	1176	258	38	35	26	14
G5E829	AT2B1_MOUSE	903	581	480	278	104	97	64
Q9CQQ7	AT5F1_MOUSE	5821	6960	2803	2152	302	289	228
Q925I1	ATAD3_MOUSE	32095	44772	33013	5384	3579	1411	848
Q5FWU3	ATG9A_RAT	2263	2317	67	33	38	22	20
Q8NHH9	ATLA2_HUMAN	465	184	560	115	105	120	67
Q91YH5	ATLA3_MOUSE	14037	22048	13701	423	371	318	163
Q9DCX2	ATP5H_MOUSE	19677	19812	10616	5983	3724	843	325
Q03265	ATPA_MOUSE	1836409	1994884	769984	214061	143199	22286	5934
P56480	ATPB_MOUSE	272455	288002	115198	27535	20128	5543	2932
Q91VR2	ATPG_MOUSE	189564	250925	161441	68715	47320	20127	3896
P56135	ATPK_MOUSE	18192	23543	9285	5068	2519	1067	229
Q9DB20	ATPO_MOUSE	80466	65629	40985	32239	12362	6364	1021
P97857	ATS1_MOUSE	471	219	273	75	66	46	34
F1LU71	AUHM_RAT	2000	1963	846	706	418	145	60
P70295	AUP1_MOUSE	5337	5930	5570	263	261	280	191
Q6P7Q1	BABA2_RAT	2608	2757	44	44	53	26	27
Q7TPL3	BACD3_RAT	1751	4645	1864	238	386	373	140
Q91YN9	BAG2_MOUSE	1820	2478	1620	174	147	163	110
Q8CI32	BAG5_MOUSE	1085	2040	1260	50	55	27	15
Q9Z1R2	BAG6_MOUSE	4103	13070	2264	256	243	200	107
Q61335	BAP31_MOUSE	1749	1981	2178	146	130	153	96
O55028	BCKD_MOUSE	14240	8052	7310	13185	3757	1630	266
Q921C5	BICD2_MOUSE	17535	44502	8461	953	598	596	423
P20029	BIP_MOUSE	184459	353734	130893	14567	22987	4895	1454
O88738	BIRC6_MOUSE	529	1181	399	58	64	26	23
Q13867	BLMH_HUMAN	833	708	395	411	1146	6857	329
Q9Z0S1	BPNT1_MOUSE	8955	6932	3542	555	440	434	552
Q9DCA5	BRX1_MOUSE	3324	6002	906	646	277	183	146
Q80YW5	BSPRY_MOUSE	1666	2874	1243	17534	19452	15161	620
Q8BJE2	BTNL9_MOUSE	21298	34552	31391	660	566	716	246
Q9WVA3	BUB3_MOUSE	11335	18232	5543	1573	2606	744	507
P98086	C1QA_MOUSE	39344	107183	2956	20905	30649	347	14605
P14106	C1QB_MOUSE	78062	196532	5070	44468	64989	531	34792
O35796	C1QBP_RAT	67971	13121	1611	3264	462	535	231
Q02105	C1QC_MOUSE	86327	173069	5152	40752	54642	12521	33904
Q9QXP7	C1QT1_MOUSE	11268	48202	22396	2851	5694	773	483
Q922D8	C1TC_MOUSE	21498	21732	5975	2591	1449	506	229
Q80X80	C2C2L_MOUSE	962	1976	628	306	116	75	48
P08607	C4BPA_MOUSE	326	3597	2333	252	204	190	66
O88338	CAD16_MOUSE	13006	11709	7718	2408	520	320	895
Q9NZT1	CALL5_HUMAN	3576	330	212	1701	162	2868	1758
P35565	CALX_RAT	3009	3886	3643	569	332	81	54
O08529	CAN2_MOUSE	6818	10401	4661	735	422	340	128
P40124	CAP1_MOUSE	1620	2415	1203	164	167	216	124
Q14444	CAPR1_HUMAN	10614	16451	2904	6918	7678	4169	153
Q5XI32	CAPZB_RAT	66400	82787	37619	6913	4808	1055	372
P58660	CAR10_MOUSE	3325	2637	564	204	175	199	52
P31944	CASPE_HUMAN	1844	1492	1238	1054	1152	5333	3526
P04040	CATA_HUMAN	22374	25229	8086	2079	1813	40696	2195
P07339	CATD_HUMAN	1451	1742	1854	2025	1302	3877	2514
P08311	CATG_HUMAN	174	216	147	137	132	120	463
O54724	CAVN1_MOUSE	86095	139007	105225	25137	28135	8767	876
Q63918	CAVN2_MOUSE	42346	69027	42733	3515	3993	1761	426
Q91VJ2	CAVN3_MOUSE	6532	15461	14236	6057	6995	594	371
P47753	CAZA1_MOUSE	9696	11103	3066	475	218	206	117
P47754	CAZA2_MOUSE	65508	55419	24463	3705	1457	523	312
Q9UI42	CBPA4_HUMAN	191	219	110	83	68	1186	199
P48758	CBR1_MOUSE	3186	2987	1746	420	217	319	112
Q91VT4	CBR4_MOUSE	35214	26042	9942	4213	1795	991	688
Q8VDP4	CCAR2_MOUSE	2019	3242	1156	12046	13419	2520	452
Q9JIG7	CCD22_MOUSE	717	862	365	72	30	20	12
O35566	CD151_MOUSE	5205	3128	1316	670	348	361	323
Q9QWK4	CD5L_MOUSE	5924	18051	1054	676	641	754	4163
Q62745	CD81_RAT	5817	812	199	2359	263	202	172
Q8R349	CDC16_MOUSE	1815	2978	1180	126	117	133	84
Q8BGZ4	CDC23_MOUSE	2097	5920	1652	174	97	109	57
P60766	CDC42_MOUSE	27277	29776	11341	2625	2193	875	695
O08837	CDC5L_RAT	3003	4101	898	594	712	171	65
Q15517	CDSN_HUMAN	1744	939	597	442	367	7555	855
Q9CXS4	CENPV_MOUSE	16964	18535	6123	5728	4842	382	192
Q8VCT4	CES1D_MOUSE	4616	4892	3646	267	265	244	137
Q6AW69	CGNL1_MOUSE	620	581	178	36	19	20	8
P63039	CH60_RAT	58918	65134	23368	2358	3417	1339	597
Q921W0	CHM1A_MOUSE	2202	3255	3651	313	323	395	270
Q9DB34	CHM2A_MOUSE	10942	2747	4533	835	731	632	1568
Q9Y3Y2	CHTOP_HUMAN	17334	29353	7336	8446	6955	646	486
Q9CZU6	CISY_MOUSE	1812	2027	1028	544	372	32	18
Q8BMK4	CKAP4_MOUSE	75	506	350	47	46	48	36
Q6IRU5	CLCB_MOUSE	2605	3337	1499	225	249	239	168
Q68FD5	CLH1_MOUSE	81320	102910	61628	9885	7929	1170	1838
Q8BXK9	CLIC5_MOUSE	13721	10786	3262	1203	647	308	211
Q5U2U0	CLPX_RAT	5645	9373	3963	1134	703	274	124
Q5SW19	CLU_MOUSE	337	317	169	26	26	12	7
Q06890	CLUS_MOUSE	799	2293	1260	39	37	19	20
Q8BH59	CMC1_MOUSE	1053	1450	621	151	91	50	38
Q9UJS0	CMC2_HUMAN	1749	1872	991	143	132	30	25
Q9JIZ0	CMLO1_MOUSE	8172	7701	3779	1875	307	237	92
P16330	CN37_MOUSE	9336	13467	6757	1923	1711	360	168
Q9CWN7	CNO11_MOUSE	924	2274	590	80	77	74	28
A5YKK6	CNOT1_HUMAN	660	1146	362	121	135	31	25
Q9UIV1	CNOT7_HUMAN	3014	5138	552	376	49	22	28
Q9JKY0	CNOT9_MOUSE	1907	4342	673	304	290	144	55
P01027	CO3_MOUSE	531	4903	1331	155	364	112	329
Q9QZS0	CO4A3_MOUSE	665	2076	668	141	130	43	19
P01029	CO4B_MOUSE	1471	6524	1683	180	508	126	817
Q9DBL7	COASY_MOUSE	6659	10793	3010	477	523	119	90
Q3UMF0	COBL1_MOUSE	834	1515	388	251	1257	137	60
Q9Z160	COG1_MOUSE	17	31	220	8	10	6	8
Q8K4Q8	COL12_MOUSE	607	3713	1893	249	234	260	163
Q9R1A8	COP1_MOUSE	1428	2540	429	2655	4060	239	154
Q8CIE6	COPA_MOUSE	9519	16935	6755	3280	2782	335	221
P53618	COPB_HUMAN	3203	5650	1798	431	363	121	84
O55029	COPB2_MOUSE	4623	8276	3101	1347	1357	133	85
Q5XJY5	COPD_MOUSE	1428	1955	19	19	16	13	15
Q9QZE5	COPG1_MOUSE	4580	8598	2145	764	773	223	141
Q9QXK3	COPG2_MOUSE	3037	5366	2553	1242	985	1333	10
Q60936	COQ8A_MOUSE	1621	2223	517	99	58	32	14
Q9WUM4	COR1C_MOUSE	4167	3079	1836	438	435	176	133
Q8BH44	COR2B_MOUSE	24255	14454	10310	2591	729	497	274
P00405	COX2_MOUSE	11318	12396	7256	2062	1051	898	382
Q8BKE6	CP20A_MOUSE	362	917	639	40	45	21	15
Q8CIM7	CP2DQ_MOUSE	11874	6438	3809	1270	385	247	260
O54749	CP2J5_MOUSE	3606	3918	3553	666	627	230	96
Q9DBX6	CP2S1_MOUSE	103	1054	479	91	167	89	78
Q64462	CP4B1_MOUSE	16510	19453	15910	1655	1459	465	573
Q10570	CPSF1_HUMAN	279	454	95	66	69	14	6
Q9UKF6	CPSF3_HUMAN	2345	4324	955	503	692	52	39
P97742	CPT1A_MOUSE	3289	5840	2912	395	457	174	85
P52825	CPT2_MOUSE	1461	1489	536	147	105	97	70
P63154	CRNL1_MOUSE	6506	9778	1646	1709	1660	228	98
P18395	CSDE1_RAT	310	578	49	51	41	49	42
O14936	CSKP_HUMAN	4115	5023	2906	529	349	129	54
Q9UNS2	CSN3_HUMAN	753	989	385	67	68	88	55
P21291	CSRP1_HUMAN	26828	151191	52240	6759	16983	1028	346
Q62908	CSRP2_RAT	8298	16900	6509	2067	1944	295	252
Q99LI7	CSTF3_MOUSE	394	931	64	43	38	39	33
Q8BY89	CTL2_MOUSE	2157	310	158	1055	118	132	54
P26231	CTNA1_MOUSE	15628	23931	5615	1360	1200	314	231
Q9WU82	CTNB1_RAT	4182	5597	2927	448	455	215	75
P30999	CTND1_MOUSE	6010	10812	3921	1514	1253	244	88
Q96M42	CU129_HUMAN	23028	3223	12392	3330	2698	594	197
Q8VE73	CUL7_MOUSE	884	1963	372	142	146	153	95
Q7TMB8	CYFP1_MOUSE	10656	26509	5935	1844	2040	351	227
Q5SQX6	CYFP2_MOUSE	2004	2861	967	346	76	73	33
P01040	CYTA_HUMAN	16874	1142	732	3990	4529	4913	6206
Q80U19	DAAM2_MOUSE	690	735	109	42	17	12	5
O88797	DAB2_RAT	618	1735	42	103	28	28	11
P61805	DAD1_RAT	5507	890	7482	3210	519	692	483
O88487	DC1I2_MOUSE	23255	35236	13944	1504	1187	674	514
Q8R1Q8	DC1L1_MOUSE	24137	31834	15712	1391	1315	448	206
Q6PDL0	DC1L2_MOUSE	5913	9041	5365	341	364	220	112
P81605	DCD_HUMAN	196729	73621	72990	66849	47829	138274	67545
Q99J39	DCMC_MOUSE	2203	2495	1573	1869	1279	806	91
O08788	DCTN1_MOUSE	8414	12941	5758	662	589	415	218
Q99KJ8	DCTN2_MOUSE	20033	31561	17312	941	1337	441	278
Q8CBY8	DCTN4_MOUSE	10949	18145	5304	1603	1783	312	203
Q91VR5	DDX1_MOUSE	58920	99247	26455	16916	16888	1826	517
Q501J6	DDX17_MOUSE	12058	15584	5490	6131	4786	414	318
Q9JIK5	DDX21_MOUSE	24446	54393	11847	4032	5119	566	341
Q9BUQ8	DDX23_HUMAN	837	1056	324	114	94	51	22
Q62167	DDX3X_MOUSE	8204	13117	3510	2083	2566	631	578
Q91VN6	DDX41_MOUSE	3112	3722	1597	1313	1250	296	318
Q9CWX9	DDX47_MOUSE	923	1231	501	208	64	21	21
Q61656	DDX5_MOUSE	57605	94693	28488	20772	16686	1562	578
Q99MJ9	DDX50_MOUSE	6089	10687	1111	664	503	409	310
P54823	DDX6_MOUSE	3332	5481	1792	774	435	44	24
Q9CQ62	DECR_MOUSE	94962	34205	17356	8342	4741	626	985
Q9WV68	DECR2_MOUSE	2430	2185	462	548	335	274	244
Q7TNV0	DEK_MOUSE	1426	2848	1487	889	486	83	37
Q80TS7	DEND_MOUSE	4266	2281	598	2516	588	172	117
A2RT67	DEND3_MOUSE	4771	11527	4002	438	597	330	192
Q9BUN8	DERL1_HUMAN	2936	4655	2669	79	79	44	39
Q8BNI4	DERL2_MOUSE	6792	14251	7621	390	434	207	142
P17661	DESM_HUMAN	454	832	776	50	50	32	16
P15924	DESP_HUMAN	7155	1817	1327	2548	1126	22487	2654
O08560	DGKZ_RAT	1329	3025	544	224	344	108	46
Q9EQ06	DHB11_MOUSE	2125	3351	2722	374	155	189	102
O70503	DHB12_MOUSE	2119	4622	2211	211	455	90	70
P51660	DHB4_MOUSE	100569	118266	19953	5737	2820	1222	975
P50171	DHB8_MOUSE	15212	12306	5367	1949	887	423	181
P26443	DHE3_MOUSE	373569	319622	119735	38457	18586	4344	1290
P51661	DHI2_MOUSE	1834	1412	1471	159	91	62	54
Q99L04	DHRS1_MOUSE	1251	1635	649	91	85	96	78
Q99LB2	DHRS4_MOUSE	2785	395	1176	118	111	110	46
A2ATU0	DHTK1_MOUSE	344	780	141	1205	1066	77	42
O35286	DHX15_MOUSE	19919	32939	8966	4425	4434	597	238
Q99PU8	DHX30_MOUSE	7033	12741	3465	3186	3875	370	190
O70133	DHX9_MOUSE	5468	11677	5310	3545	4519	340	510
Q9QZD8	DIC_MOUSE	9501	9799	8447	1274	1091	439	190
Q99KV1	DJB11_MOUSE	17055	22248	10269	1775	1688	281	151
Q498R3	DJC10_RAT	995	2474	876	157	225	35	20
O75165	DJC13_HUMAN	72796	124282	27525	30667	33981	807	487
Q9ESX5	DKC1_MOUSE	2024	2844	1036	1326	827	76	60
O08749	DLDH_MOUSE	37937	43674	22761	95511	97005	42069	962
Q811D0	DLG1_MOUSE	3403	4391	2823	674	161	214	53
Q9UGM3	DMBT1_HUMAN	82	87	80	44	46	42	765
P11531	DMD_MOUSE	8047	10631	3421	1471	1137	2000	141
Q6PNC0	DMXL1_MOUSE	1952	3285	896	151	106	76	40
P63036	DNJA1_RAT	23345	30131	11609	2724	2440	579	374
O35824	DNJA2_RAT	9793	10881	4398	1008	823	488	213
Q99M87	DNJA3_MOUSE	24522	26289	10881	4680	2669	265	203
O54946	DNJB6_MOUSE	1522	2518	241	202	202	321	200
P13864	DNMT1_MOUSE	506	1584	701	130	177	46	21
Q8BUR4	DOCK1_MOUSE	1185	1905	739	186	212	57	49
Q8N1I0	DOCK4_HUMAN	177	115	34	27	25	35	20
Q9H7D0	DOCK5_HUMAN	290	158	16	14	32	18	11
Q8VDR9	DOCK6_MOUSE	5587	13935	3469	854	1229	261	138
Q8R1A4	DOCK7_MOUSE	25598	39467	9832	4725	3291	1309	666
Q8C147	DOCK8_MOUSE	917	1382	567	131	124	41	24
Q8BIK4	DOCK9_MOUSE	852	1030	278	233	180	58	45
P28843	DPP4_MOUSE	9359	4245	2411	2271	434	276	186
P47942	DPYL2_RAT	9075	19215	3652	909	1879	562	185
P32233	DRG1_MOUSE	8888	12137	6207	1757	1373	1109	193
Q08554	DSC1_HUMAN	1684	1410	1813	1766	1254	23029	2194
Q02413	DSG1_HUMAN	12188	6999	4879	5992	2660	54302	4424
O70585	DTNB_MOUSE	11463	17464	4399	1338	933	593	316
Q3UIR3	DTX3L_MOUSE	433	1637	290	108	206	17	13
Q9JHU4	DYHC1_MOUSE	493	691	369	63	76	25	17
P63170	DYL1_RAT	25476	23241	4209	32233	47150	33960	1169
Q78P75	DYL2_RAT	29629	24493	7789	4583	958	798	388
P39052	DYN2_RAT	3408	5625	1934	560	810	107	44
Q9ESD7	DYSF_MOUSE	2424	5668	3863	325	330	167	92
Q9WTP0	E41L1_RAT	947	638	521	122	49	10	9
O70318	E41L2_MOUSE	2773	3585	1567	85	82	10	5
Q9WV92	E41L3_MOUSE	11428	8687	4823	2862	1490	277	452
Q8BGS1	E41L5_MOUSE	35598	26032	9904	10522	3002	615	1242
Q9D903	EBP2_MOUSE	1049	2047	629	142	240	125	58
O35459	ECH1_MOUSE	2397	1584	706	503	256	224	73
Q8BMS1	ECHA_MOUSE	344263	473499	136225	34391	31824	1220	2127
Q99JY0	ECHB_MOUSE	185176	152695	59918	21413	10839	2276	1183
Q3TLP5	ECHD2_MOUSE	1659	996	392	32	35	24	21
Q8BH95	ECHM_MOUSE	59388	66510	23204	10185	6974	2794	488
Q9DBM2	ECHP_MOUSE	114220	188064	58885	10383	9327	879	574
Q9WUR2	ECI2_MOUSE	5229	4285	1602	358	189	147	83
Q78JN3	ECI3_MOUSE	9595	8639	1892	208	219	158	131
Q16610	ECM1_HUMAN	56	68	45	36	31	528	23
Q3UJB9	EDC4_MOUSE	3348	6288	800	755	781	114	34
P57776	EF1D_MOUSE	5906	11526	4542	992	754	327	103
Q9D8N0	EF1G_MOUSE	13097	23254	8777	1335	998	769	227
P58252	EF2_MOUSE	25281	44849	16017	3717	4466	888	461
Q8K0D5	EFGM_MOUSE	414	868	323	68	74	13	11
Q8BFR5	EFTU_MOUSE	170355	300867	94229	16894	19446	2684	894
Q641Z6	EHD1_RAT	19725	32525	10596	2533	1946	601	383
Q8BH64	EHD2_MOUSE	10286	13897	4215	755	572	373	212
Q9QXY6	EHD3_MOUSE	123059	283713	83736	8467	9434	1267	733
Q9EQP2	EHD4_MOUSE	60614	130710	33483	6365	5650	1070	588
P23116	EIF3A_MOUSE	25623	35900	11683	124786	128181	36171	1798
Q8JZQ9	EIF3B_MOUSE	33165	47051	14630	189223	233062	80998	1636
Q8R1B4	EIF3C_MOUSE	107240	162894	48822	423188	495920	115261	3876
O70194	EIF3D_MOUSE	14941	27913	7094	58847	80052	21001	958
P60228	EIF3E_HUMAN	38506	55475	18637	136355	115115	70623	662
Q9DCH4	EIF3F_MOUSE	38234	56301	17465	167306	149618	84949	801
Q9Z1D1	EIF3G_MOUSE	8971	11295	2308	24255	26799	15863	821
Q91WK2	EIF3H_MOUSE	20354	25600	10072	52864	53054	36378	1136
Q9QZD9	EIF3I_MOUSE	24698	29736	7914	95550	78375	53465	1280
Q9UBQ5	EIF3K_HUMAN	17608	20019	6089	31364	22510	10958	382
Q8QZY1	EIF3L_MOUSE	39669	52483	14607	151743	172960	55463	1644
Q99JX4	EIF3M_MOUSE	46059	52276	14474	55607	43052	30366	462
B5DF91	ELAV1_RAT	448	4028	1320	343	375	114	91
Q8BPU7	ELMO1_MOUSE	610	196	162	141	73	86	61
Q8BHL5	ELMO2_MOUSE	2388	5395	572	235	202	67	60
P70290	EM55_MOUSE	29349	25618	14605	3432	1527	432	179
Q5U2V8	EMC3_RAT	237	1030	835	342	230	69	46
Q8C522	ENDD1_MOUSE	555	1171	490	84	80	120	70
P06733	ENOA_HUMAN	213	260	97	410	452	37	127
P08113	ENPL_MOUSE	7590	10275	7412	595	528	279	204
Q14677	EPN4_HUMAN	18260	15089	5020	894	588	440	229
P84090	ERH_HUMAN	43460	54329	9665	7505	11570	1083	231
Q8VEH8	ERLEC_MOUSE	30110	44620	32651	622	509	732	257
B5DEH2	ERLN2_RAT	3968	3666	5245	468	300	110	89
Q9D1Q6	ERP44_MOUSE	132	2004	1138	50	56	27	18
Q3U7R1	ESYT1_MOUSE	59550	146787	80251	1191	1603	1328	967
Q3TZZ7	ESYT2_MOUSE	34186	86507	50363	813	591	790	527
Q99LC5	ETFA_MOUSE	31784	38853	15329	2822	2138	578	293
Q9DCW4	ETFB_MOUSE	29112	44630	16623	2838	3112	1177	448
Q2M3D2	EX3L2_HUMAN	9076	30703	9196	1350	4701	454	317
O54921	EXOC2_RAT	1048	1327	448	118	86	83	38
O60645	EXOC3_HUMAN	2273	2531	727	221	71	41	29
O35382	EXOC4_MOUSE	1329	1523	125	115	119	111	90
Q3TPX4	EXOC5_MOUSE	1293	1422	420	65	74	28	18
P26040	EZRI_MOUSE	229582	239500	90211	25388	11449	3539	3426
Q6A0A9	F120A_MOUSE	46525	75240	21367	12283	11150	716	402
Q8C3F2	F120C_MOUSE	410	882	287	54	130	46	29
Q9QXD6	F16P1_MOUSE	20600	18989	8812	1226	736	310	252
Q9UBU6	FA8A1_HUMAN	4069	7788	4437	190	155	141	57
Q5FWT1	FA98A_RAT	9169	15015	3622	2474	1779	245	75
Q80VD1	FA98B_MOUSE	9257	15989	6278	2584	2481	356	206
Q01469	FABP5_HUMAN	964	1287	707	482	405	5365	1138
F8VPU2	FARP1_MOUSE	8201	11970	4239	1418	1269	352	188
Q91VS8	FARP2_MOUSE	990	1502	367	152	123	19	19
Q08879	FBLN1_MOUSE	290	6341	5157	214	183	212	189
P22509	FBRL_RAT	39298	47222	14043	8260	5396	912	362
P0CH38	FBSP1_RAT	1922	3748	596	90	293	60	29
Q8CIB5	FERM2_MOUSE	47984	46848	20373	2937	1926	962	513
P97447	FHL1_MOUSE	28097	69906	25279	7667	10209	629	344
O70433	FHL2_MOUSE	42551	80805	30179	7813	9792	1578	855
Q9R059	FHL3_MOUSE	1350	3411	1219	395	388	165	127
Q6P9Q4	FHOD1_MOUSE	2252	4350	1837	194	218	92	69
E9PV24	FIBA_MOUSE	1850	40768	20821	546	7066	642	373
Q8K0E8	FIBB_MOUSE	7160	164750	65969	1953	23878	3059	748
Q8VCM7	FIBG_MOUSE	2474	66462	26360	896	12764	1743	347
Q91WF7	FIG4_MOUSE	53800	81549	2111	1060	1042	1085	506
P20930	FILA_HUMAN	58	38	24	26	25	254	32
Q5D862	FILA2_HUMAN	2473	848	981	824	966	11467	1032
P11276	FINC_MOUSE	1451	11413	4483	300	1781	215	126
Q6P9Q6	FKB15_MOUSE	408	3643	1060	588	766	67	31
O35465	FKBP8_MOUSE	1130	4809	3176	201	160	208	76
Q9JJ28	FLII_MOUSE	1720	3044	1301	317	231	119	44
Q8BTM8	FLNA_MOUSE	4283	16481	5981	730	1664	346	143
Q80X90	FLNB_MOUSE	1417	2778	723	100	226	66	39
Q96PY5	FMNL2_HUMAN	1057	565	685	233	146	56	42
Q6ZPF4	FMNL3_MOUSE	5448	12969	5723	3879	3154	1258	192
P50285	FMO1_MOUSE	17075	12462	9934	1760	769	365	227
Q80WE1	FMR1_RAT	4036	7512	1030	1740	1951	149	124
O94915	FRYL_HUMAN	233	278	72	39	31	6	5
P97807	FUMH_MOUSE	2523	2519	936	86	91	42	28
P35637	FUS_HUMAN	9283	14592	2183	3673	5026	2500	275
Q5XI81	FXR1_RAT	25297	43380	6269	7962	8287	916	479
P51116	FXR2_HUMAN	7811	13499	1385	2419	3203	249	119
Q9Z1T6	FYV1_MOUSE	9874	15018	708	470	498	329	155
P97379	G3BP2_MOUSE	12920	28301	3030	929	808	621	284
P16858	G3P_MOUSE	693538	786211	259956	48954	36382	19031	4359
Q9CR59	G45IP_MOUSE	1163	821	966	182	146	176	150
P61922	GABT_MOUSE	20051	17823	7000	1801	962	277	188
P54818	GALC_MOUSE	24743	35243	11915	2688	3402	274	124
Q9CY66	GAR1_MOUSE	3696	2704	964	837	804	213	64
P11862	GAS2_MOUSE	4039	5106	2522	1654	758	227	104
Q9D964	GATM_MOUSE	18635	12409	6784	5766	2055	425	197
P62880	GBB2_MOUSE	11101	13904	7672	1159	510	386	292
Q60759	GCDH_MOUSE	48206	34045	13442	6376	2517	231	153
E9PVA8	GCN1_MOUSE	1023	1722	666	141	148	47	24
Q91W43	GCSP_MOUSE	3567	3379	1223	1150	472	165	101
P13020	GELS_MOUSE	56657	77626	32674	5659	4756	899	1005
Q8BX17	GEMI5_MOUSE	233	513	110	50	47	48	72
Q9D1H7	GET4_MOUSE	437	13711	974	137	178	111	72
Q3UHD2	GFOD1_MOUSE	197	1909	891	435	728	66	50
Q9CYH5	GFOD2_MOUSE	5850	11962	3875	393	285	227	108
P82808	GFPT1_RAT	2951	5648	244	298	311	163	45
O75223	GGCT_HUMAN	1418	1902	960	976	842	18578	1295
Q99JY3	GIMA4_MOUSE	9783	20959	7080	795	736	474	265
Q75N62	GIMA8_MOUSE	1607	2479	788	303	619	201	148
Q68FF6	GIT1_MOUSE	16448	37891	5966	1871	2686	551	326
Q9JLQ2	GIT2_MOUSE	1311	4524	1250	249	395	252	166
Q9Y223	GLCNE_HUMAN	419	1169	295	24	52	14	8
Q8QZY2	GLCTK_MOUSE	5340	5273	2341	274	213	140	79
P15105	GLNA_MOUSE	28426	33565	10972	4025	3263	523	305
D3Z7P3	GLSK_MOUSE	1309	1527	473	32	128	29	11
Q8BH86	GLUCM_MOUSE	928	981	633	156	38	29	14
Q91XE0	GLYAT_MOUSE	40318	32847	16040	3875	1100	413	194
Q9CZN7	GLYM_MOUSE	16489	15122	5496	3678	2415	430	270
Q49A26	GLYR1_HUMAN	1091	504	326	749	1599	89	40
P04897	GNAI2_RAT	22306	27775	18870	2727	1106	957	528
Q8BXA1	GOLI4_MOUSE	14653	47093	25430	3779	5777	810	507
P11352	GPX1_MOUSE	38099	34676	13123	6897	916	237	270
P46412	GPX3_MOUSE	18461	21366	11357	5738	4465	2116	279
P36970	GPX4_RAT	4463	6879	2179	111	176	72	36
P38647	GRP75_MOUSE	145702	175537	54024	15176	13137	2204	1914
Q96QA5	GSDMA_HUMAN	1294	691	408	470	605	1777	714
Q61543	GSLG1_MOUSE	3078	6770	3872	552	455	279	158
Q9DCM2	GSTK1_MOUSE	25124	17017	8111	1669	1092	603	351
Q8K297	GT251_MOUSE	165	524	238	53	74	24	16
Q8K2A1	GULP1_MOUSE	1444	3992	1633	510	748	229	123
Q80SU7	GVIN1_MOUSE	1609	5854	1934	353	869	188	83
Q9Z1E4	GYS1_MOUSE	7434	9497	3601	381	141	138	75
P10922	H10_MOUSE	33482	94166	9948	5667	3045	2255	2258
P15864	H12_MOUSE	31568	118263	17242	4727	3617	1337	1125
P10412	H14_HUMAN	127126	276299	27071	21353	7087	19748	7395
Q02874	H2AY_RAT	1808	1726	272	41	38	34	18
P62804	H4_RAT	81939	149262	25765	14552	8284	8378	5949
O08756	HCD2_MOUSE	38168	33267	13153	3308	2251	666	434
Q61425	HCDH_MOUSE	49368	43458	20920	6813	4607	984	503
P42859	HD_MOUSE	11469	17144	6426	719	740	656	400
O09106	HDAC1_MOUSE	3369	4141	605	250	72	91	27
Q9Y4D8	HECD4_HUMAN	1640	3325	1149	101	135	69	46
E9QAM5	HELZ2_MOUSE	18	185	58	11	11	15	9
P22315	HEMH_MOUSE	12515	14284	6647	9447	5013	2514	363
Q4U2R1	HERC2_MOUSE	1785	3152	840	479	527	142	82
Q9JJK5	HERP1_MOUSE	8601	12973	5112	349	337	336	178
Q8VD75	HIP1_MOUSE	1731	2488	1158	191	308	87	37
P38060	HMGCL_MOUSE	7587	9187	4720	1330	1399	374	285
Q8VHV7	HNRH1_RAT	6603	7607	3580	1566	943	277	220
Q00PI9	HNRL2_MOUSE	2216	2525	1309	1915	1689	225	73
G3V9R8	HNRPC_RAT	30873	35333	19342	9312	4266	1070	647
Q794E4	HNRPF_RAT	5400	9510	3639	1195	1769	219	79
P61979	HNRPK_MOUSE	52866	92854	30877	15007	15451	1631	891
F1LQ48	HNRPL_RAT	4759	10991	2388	2465	2949	293	129
Q9D0E1	HNRPM_MOUSE	26852	43988	13233	8025	7508	1277	1029
O60506	HNRPQ_HUMAN	3051	4550	2845	1177	993	80	39
O43390	HNRPR_HUMAN	6241	7928	2754	4010	2361	385	126
Q8VEK3	HNRPU_MOUSE	97789	108735	45449	46743	35173	2579	616
Q9Z2Y3	HOME1_MOUSE	645	2145	237	74	63	45	51
Q99JP6	HOME3_MOUSE	7086	18531	2794	419	435	386	277
Q86YZ3	HORN_HUMAN	8020	7008	5054	5618	1414	87260	1761
Q8R0N6	HOT_MOUSE	13529	12699	4193	452	240	149	102
Q3TEA8	HP1B3_MOUSE	11976	23507	3017	2516	1320	411	250
P00738	HPT_HUMAN	738	843	552	338	354	344	2389
Q8K0U4	HS12A_MOUSE	80969	92800	32263	7618	4117	1209	704
Q9CZJ2	HS12B_MOUSE	28704	54870	23533	3227	4414	809	577
P07900	HS90A_HUMAN	3270	4252	2450	401	240	227	142
P08238	HS90B_HUMAN	26158	43023	18810	1930	1775	659	289
P63017	HSP7C_MOUSE	254283	364033	121248	34765	32548	4160	1864
Q9QZK5	HTRA1_RAT	1176	1895	886	478	532	113	59
P42357	HUTH_HUMAN	271	348	205	160	153	1210	207
Q80W93	HYDIN_MOUSE	3	4	2	86	158	2	2
Q9D379	HYEP_MOUSE	29420	48888	40193	1651	700	1003	386
Q9JKR6	HYOU1_MOUSE	1587	2809	310	183	105	55	35
Q61581	IBP7_MOUSE	45169	84053	15831	972	941	1147	382
Q8R035	ICT1_MOUSE	2156	2811	2448	273	251	348	201
Q9D6R2	IDH3A_MOUSE	62452	54261	23940	3442	2415	790	426
Q68FX0	IDH3B_RAT	74124	57280	26498	4345	2151	703	466
O88844	IDHC_MOUSE	3626	2693	1452	271	243	248	209
P70404	IDHG1_MOUSE	46179	20375	3807	707	716	405	314
P56574	IDHP_RAT	379927	316112	140550	49218	28203	4604	1429
P68101	IF2A_RAT	8655	11795	4735	2404	2503	442	171
Q99L45	IF2B_MOUSE	4405	6412	2821	957	931	133	77
Q9Z0N1	IF2G_MOUSE	158201	262935	101979	68555	67505	17049	2274
Q91YJ5	IF2M_MOUSE	1092	1009	772	188	93	43	35
P60843	IF4A1_MOUSE	3759	7046	2969	449	329	276	89
Q5RKI1	IF4A2_RAT	1954	2584	868	1271	915	110	35
Q91VC3	IF4A3_MOUSE	46492	85367	19947	9275	11262	1130	467
Q04637	IF4G1_HUMAN	1145	1777	453	571	578	53	20
Q9CQW9	IFM3_MOUSE	83573	52674	17699	10099	6374	4954	3518
O88351	IKKB_MOUSE	835	2365	995	111	132	43	23
Q9NZH8	IL36G_HUMAN	272	453	178	143	152	988	43
Q9CXY6	ILF2_MOUSE	3350	3772	2008	1207	548	137	48
Q99J82	ILK_RAT	307886	302830	122145	44395	28941	2954	1634
P52296	IMB1_RAT	299	481	241	42	35	40	29
Q0GNC1	INF2_MOUSE	933	3797	948	38	35	29	17
Q9D819	IPYR_MOUSE	23834	29316	10502	631	569	883	266
Q91VM9	IPYR2_MOUSE	9184	9694	5813	688	316	272	129
Q9JKF1	IQGA1_MOUSE	21033	40470	18468	7458	9371	1718	553
Q3UQ44	IQGA2_MOUSE	16689	8743	4040	2825	882	511	486
Q60766	IRGM1_MOUSE	2334	2745	2240	428	93	105	75
P85094	ISC2A_MOUSE	13755	4579	909	429	290	143	63
Q9CX00	IST1_MOUSE	9046	10504	13495	681	575	873	406
Q6AYB3	ISY1_RAT	2924	4219	262	171	177	216	148
Q62470	ITA3_MOUSE	6354	2128	744	3698	283	260	79
P09055	ITB1_MOUSE	5650	3418	1903	2290	485	250	73
Q91WI7	ITFG2_MOUSE	1202	1464	604	80	74	106	61
A6X935	ITIH4_MOUSE	853	15715	7862	383	405	266	126
O89051	ITM2B_MOUSE	7435	8849	3742	2137	464	133	58
Q922B9	ITPI2_MOUSE	4054	4262	1376	180	218	151	89
P29994	ITPR1_RAT	1664	2197	1437	594	518	109	60
Q9Z329	ITPR2_MOUSE	135	175	74	25	16	8	6
P52332	JAK1_MOUSE	5741	9063	4565	917	850	240	134
Q58A65	JIP4_MOUSE	303	342	70	227	121	710	17
Q9WTP7	KAD3_MOUSE	18007	12631	5242	733	854	621	255
Q9WUR9	KAD4_MOUSE	40334	27795	14940	2767	1057	1022	528
Q9Z1P7	KANK3_MOUSE	6955	13027	5126	66159	120503	46659	1274
Q9DBC7	KAP0_MOUSE	1173	2019	1007	104	157	92	37
O88986	KBL_MOUSE	6062	5741	2096	157	156	74	62
Q9CR56	KBRS2_MOUSE	1498	12168	2996	465	478	439	320
Q06486	KC1D_RAT	2899	6609	1781	8932	17967	6290	412
Q13557	KCC2D_HUMAN	10941	21904	8180	1342	645	351	197
Q6WVG3	KCD12_MOUSE	6542	10425	3596	374	367	371	154
Q9P0J7	KCMF1_HUMAN	1756	459	1840	274	220	265	226
P30275	KCRU_MOUSE	1602	2267	676	2933	1463	336	87
Q9DCY0	KEG1_MOUSE	375423	364603	133947	26192	16153	5171	831
Q60749	KHDR1_MOUSE	4615	9464	917	1329	1364	71	34
Q9NQT8	KI13B_HUMAN	4669	7648	1730	156	202	270	77
Q9D2Z8	KIF12_MOUSE	7459	8075	1956	527	345	355	191
O43896	KIF1C_HUMAN	517	1452	558	67	125	82	25
O00139	KIF2A_HUMAN	5101	13416	1061	703	576	427	214
Q2PQA9	KINH_RAT	20241	42613	15589	5589	11321	934	380
Q80W68	KIRR1_MOUSE	12519	1898	763	4152	504	404	220
P37285	KLC1_RAT	3633	11865	4026	681	1872	284	185
O88448	KLC2_MOUSE	610	1489	444	85	265	56	17
P05696	KPCA_RAT	8031	22562	6900	1148	2564	291	208
F1M7Y5	KPCI_RAT	1383	1473	217	52	142	31	29
Q8VCX6	KPTN_MOUSE	1416	2034	731	117	109	160	56
P52480	KPYM_MOUSE	17888	30299	10101	1595	2330	391	253
P51812	KS6A3_HUMAN	8731	18736	5812	388	269	252	181
Q61595	KTN1_MOUSE	542	1291	91	80	177	55	50
Q3TJ91	L2GL2_MOUSE	5389	8737	2679	1435	1223	148	103
Q91YP0	L2HDH_MOUSE	1744	1304	764	148	135	163	85
Q9GZZ8	LACRT_HUMAN	1467	1974	1127	989	857	749	7170
P11279	LAMP1_HUMAN	683	438	598	73	73	593	292
Q61033	LAP2A_MOUSE	508	990	96	64	54	54	39
Q8CGA3	LAT4_MOUSE	5344	3912	2079	520	315	173	74
P31025	LCN1_HUMAN	2404	2984	1933	1698	1229	1658	67461
P06151	LDHA_MOUSE	2769	5801	2157	405	251	209	122
P07195	LDHB_HUMAN	5537	5467	3113	465	328	203	138
Q7TNG8	LDHD_MOUSE	77874	148738	45388	4594	4629	1402	711
P47929	LEG7_HUMAN	643	859	494	399	5156	541	767
O89017	LGMN_MOUSE	182	4095	83	52	64	41	42
Q9ERG0	LIMA1_MOUSE	14754	22615	9866	1957	1622	378	223
Q99JW4	LIMS1_MOUSE	81316	86944	37046	13734	9044	1801	894
Q91XD2	LIMS2_MOUSE	41112	39653	14286	5704	2610	1179	463
Q792I0	LIN7C_RAT	19371	20011	11732	2639	1573	807	304
Q8C8U0	LIPB1_MOUSE	48	51	34	44	81	24	18
Q8VEE1	LMCD1_MOUSE	1286	4560	1564	268	250	242	149
P48679	LMNA_RAT	810	2182	860	177	149	131	64
Q8CGK3	LONM_MOUSE	22708	26541	9530	1825	1739	538	267
Q9DBN5	LONP2_MOUSE	3027	5932	1308	344	227	138	54
P23490	LORI_HUMAN	1012	1293	2173	1186	660	17717	1984
Q8BFW7	LPP_MOUSE	3939	7869	2442	561	470	375	193
Q6PB66	LPPRC_MOUSE	379	439	105	55	23	13	10
Q9ESE1	LRBA_MOUSE	2011	2040	1235	196	138	99	58
Q9D1G5	LRC57_MOUSE	8087	15489	4094	245	225	140	102
P62046	LRCH1_MOUSE	3032	4360	1727	486	388	130	54
Q8BVU0	LRCH3_MOUSE	503	1028	355	77	53	9	9
Q921G6	LRCH4_MOUSE	1869	2202	398	69	72	36	25
Q80VQ1	LRRC1_MOUSE	3758	2818	1501	771	121	43	40
Q5S006	LRRK2_MOUSE	231	541	136	78	68	11	7
O75342	LX12B_HUMAN	331	456	173	140	132	1091	214
P97823	LYPA1_MOUSE	3981	179	2452	90	78	68	53
Q3UFF7	LYPL1_MOUSE	13199	12809	5631	1748	1098	318	95
P61626	LYSC_HUMAN	4627	6361	4056	5336	3575	2892	166905
Q9CR62	M2OM_MOUSE	4239	3904	2954	319	434	113	58
O35099	M3K5_MOUSE	550	1587	194	42	38	20	15
Q9WVL0	MAAI_MOUSE	14166	10712	5472	307	267	143	179
Q9QXZ0	MACF1_MOUSE	108	188	82	10	8	5	5
Q9WVQ1	MAGI2_MOUSE	6095	2233	515	2307	658	204	90
Q6AY04	MAIP1_RAT	3431	3569	2758	74	72	55	42
Q922Q1	MARC2_MOUSE	4631	4893	2874	1096	281	311	259
O08679	MARK2_RAT	1113	1067	651	122	281	44	20
Q8K310	MATR3_MOUSE	68411	84753	21566	6512	5701	1316	611
Q7TPV4	MBB1A_MOUSE	1888	4073	935	555	540	111	73
P41317	MBL2_MOUSE	8517	30940	11227	422	610	314	249
Q9D1M4	MCA3_MOUSE	1912	2846	738	107	88	62	47
Q99MR8	MCCA_MOUSE	258534	300550	75477	28765	22170	2114	1720
Q3ULD5	MCCB_MOUSE	226971	204899	63194	19066	10229	1119	1295
P25206	MCM3_MOUSE	112	1146	528	69	81	63	53
P49718	MCM5_MOUSE	3990	27583	7525	473	1363	355	160
P08249	MDHM_MOUSE	26007	24780	13399	3015	1870	477	358
A2AGH6	MED12_MOUSE	222	102	41	50	8	5	4
Q80YQ2	MED23_MOUSE	125	165	37	9	12	4	5
Q99J09	MEP50_MOUSE	1065	2145	826	109	86	80	60
Q9H8H3	MET7A_HUMAN	11197	11134	8100	914	408	174	116
Q9DD20	MET7B_MOUSE	4588	4336	3306	796	573	538	626
Q27W02	MGN_RAT	27411	62498	10706	4235	8718	867	690
Q8R4G6	MGT5A_MOUSE	49	318	205	53	65	9	7
Q9NX63	MIC19_HUMAN	5809	15690	1114	1382	2701	116	68
Q8CAQ8	MIC60_MOUSE	3332	3966	2653	304	281	194	77
Q8N3F8	MILK1_HUMAN	2806	6086	3694	5001	11016	27	8
Q8VE19	MIO_MOUSE	11236	19327	4161	1425	1334	344	146
Q8BG51	MIRO1_MOUSE	2115	2724	1443	459	389	126	57
Q91VE6	MK67I_MOUSE	2029	3780	546	79	185	51	40
Q8C7H1	MMAA_MOUSE	3518	1920	997	864	159	119	53
Q9EQ20	MMSA_MOUSE	190269	153449	85217	12809	8189	2332	943
P26041	MOES_MOUSE	51093	60424	20332	11567	6738	1620	1550
Q80UM7	MOGS_MOUSE	315	419	201	145	137	9	5
P23249	MOV10_MOUSE	1184	2775	290	474	493	82	43
Q9D023	MPC2_MOUSE	6208	5075	2539	501	317	93	52
Q8VEM8	MPCP_MOUSE	24734	23297	18878	3988	2118	416	259
P97434	MPRIP_MOUSE	547	602	532	24	21	14	6
Q5VT25	MRCKA_HUMAN	583	1442	271	44	142	33	16
Q7TT50	MRCKB_MOUSE	1954	3557	1036	414	673	160	61
Q9D0I8	MRT4_MOUSE	2192	3707	1335	594	1268	74	37
Q9R190	MTA2_MOUSE	2961	3497	1411	408	389	173	99
Q791V5	MTCH2_MOUSE	5607	5224	5586	594	372	161	66
Q9Y4B5	MTCL1_HUMAN	42	63	27	21	19	23	26
Q6ZPE2	MTMR5_MOUSE	293	313	123	41	39	15	15
Q9JLN9	MTOR_MOUSE	1685	1934	535	169	125	53	41
P42285	MTREX_HUMAN	282	624	192	153	219	18	7
P16332	MUTA_MOUSE	1766	1675	550	214	220	54	41
Q9EQK5	MVP_MOUSE	12332	17314	11885	1581	1450	504	511
Q9JMH9	MY18A_MOUSE	848	1388	644	172	168	75	50
O35682	MYADM_MOUSE	7361	9452	7022	2294	345	381	260
Q7TPH6	MYCB2_MOUSE	1885	4046	677	351	366	113	65
Q61879	MYH10_MOUSE	433	221	186	33	64	13	17
O08638	MYH11_MOUSE	267	1107	318	41	42	44	18
Q8VDD5	MYH9_MOUSE	51068	104719	34541	6652	7906	1334	1187
Q60605	MYL6_MOUSE	70949	127342	42972	9498	8545	2034	1010
Q6PDN3	MYLK_MOUSE	2419	6587	3465	160	163	178	100
F8VQB6	MYO10_MOUSE	109	553	8	5	6	4	4
Q5SV80	MYO19_MOUSE	875	686	603	94	31	19	12
P46735	MYO1B_MOUSE	3679	10644	4259	647	824	209	111
Q9WTI7	MYO1C_MOUSE	266991	514519	209228	46281	51257	2704	2760
Q5SYD0	MYO1D_MOUSE	157236	167698	69707	25107	16850	1745	1388
E9Q634	MYO1E_MOUSE	51236	75010	30518	9176	8708	717	300
Q99104	MYO5A_MOUSE	659	24	17	16	15	1209	12
P21271	MYO5B_MOUSE	9663	15281	5578	1726	1768	348	202
Q64331	MYO6_MOUSE	115055	97749	44796	21341	10991	1526	1127
P97479	MYO7A_MOUSE	1012	1282	356	233	222	32	21
Q99MZ6	MYO7B_MOUSE	20536	26489	8673	4955	3616	559	282
Q69ZN7	MYOF_MOUSE	6255	6237	2435	1932	646	275	121
Q3UIJ9	MYZAP_MOUSE	4417	4878	2147	588	519	158	67
Q8K224	NAT10_MOUSE	324	772	67	78	52	48	36
Q9EPN1	NBEA_MOUSE	322	657	90	46	22	12	14
Q56A27	NCBP1_RAT	734	607	409	56	81	62	47
P28660	NCKP1_MOUSE	16996	29970	7061	2923	3041	398	211
Q91W39	NCOA5_MOUSE	16207	18549	3723	7575	4932	709	523
P00388	NCPR_RAT	487	802	49	72	55	23	10
Q62433	NDRG1_MOUSE	38656	34177	17707	2090	1282	828	420
Q62425	NDUA4_MOUSE	8366	6901	4970	1395	760	481	101
Q99LC3	NDUAA_MOUSE	152	1482	980	71	142	99	29
Q9CWG8	NDUF7_MOUSE	934	115	37	28	26	20	19
Q91VD9	NDUS1_MOUSE	2197	3094	1392	411	399	70	35
Q91WD5	NDUS2_MOUSE	4034	5413	2813	498	515	194	113
Q9DCT2	NDUS3_MOUSE	4047	4466	2191	493	375	80	58
O35274	NEB2_RAT	1995	3214	183	107	108	120	73
Q8CCP0	NEMF_MOUSE	406	152	316	173	30	23	9
Q924Z9	NET1_RAT	90	2027	803	71	68	62	25
Q99KK2	NEUA_MOUSE	7374	8237	3222	1700	1125	273	119
Q5NCX5	NEUL4_MOUSE	1550	2304	658	159	158	115	56
P97526	NF1_RAT	1446	1805	539	200	151	51	27
O00712	NFIB_HUMAN	2419	4224	566	254	142	62	50
Q9Z1J3	NFS1_MOUSE	7893	8470	3600	1100	838	391	268
P55769	NH2L1_HUMAN	14025	22844	5421	4064	3883	358	163
P70441	NHRF1_MOUSE	1753	2150	705	133	171	209	91
Q9JHL1	NHRF2_MOUSE	93171	91953	33992	15999	7186	1856	1278
O55125	NIPS1_MOUSE	116003	72112	27439	12757	5692	1123	543
O55126	NIPS2_MOUSE	37604	32180	19555	9165	4948	3416	574
Q3TL44	NLRX1_MOUSE	48	64	250	30	29	38	24
P32020	NLTP_MOUSE	5048	4710	2288	241	195	216	73
Q9EPA7	NMNA1_MOUSE	16763	26599	3614	8673	7803	525	316
Q61941	NNTM_MOUSE	800	1588	1160	326	232	64	38
Q8BHB0	NOD1_MOUSE	1357	1732	733	207	109	70	42
Q99ME9	NOG1_MOUSE	3855	6276	1402	1114	871	162	149
Q8R5K4	NOL6_MOUSE	773	1315	77	239	284	188	105
Q5FVM4	NONO_RAT	8300	14647	2241	1858	3055	302	189
P46087	NOP2_HUMAN	1427	2438	665	392	547	50	25
Q9D6Z1	NOP56_MOUSE	10902	18862	4690	3243	3102	409	179
Q6DFW4	NOP58_MOUSE	3883	7992	2096	1344	1118	257	97
P70313	NOS3_MOUSE	582	2151	1254	141	115	96	61
Q6WKZ7	NOSTN_MOUSE	6702	24575	7375	4848	7180	482	201
P28656	NP1L1_MOUSE	2518	4692	960	96	345	31	33
Q5U2Z3	NP1L4_RAT	1540	2756	1604	54	51	57	27
Q9QZS7	NPHN_MOUSE	26175	4137	1129	9497	928	382	208
P13084	NPM_RAT	6903	8334	3836	1002	1591	196	112
Q6UXI9	NPNT_HUMAN	776	2070	191	139	350	110	67
Q06496	NPT2A_RAT	3091	2911	2493	440	235	264	214
P97333	NRP1_MOUSE	4443	5126	1516	173	174	164	135
P46460	NSF_MOUSE	101398	147293	65600	7829	7265	1692	771
Q92621	NU205_HUMAN	282	70	249	23	27	16	9
Q9CWD8	NUBPL_MOUSE	4610	9066	2204	344	637	187	164
P09405	NUCL_MOUSE	22420	31273	10518	10932	8167	843	388
E9Q7G0	NUMA1_MOUSE	792	1416	788	107	100	103	55
Q9DBY8	NVL_MOUSE	902	1989	73	62	51	46	30
Q8NGZ3	O13G1_HUMAN	28970	37821	17547	16343	18862	3107	248
Q8VI94	OASL1_MOUSE	1334	2710	958	737	795	100	81
P53395	ODB2_MOUSE	687364	437263	555998	1358070	495712	224474	17096
P11960	ODBA_RAT	71840	49587	28164	68077	21021	3303	1098
Q6P3A8	ODBB_MOUSE	58750	37728	26480	49902	17243	5460	1638
Q60597	ODO1_MOUSE	166835	119813	82943	1784308	2085926	532215	6960
Q9D2G2	ODO2_MOUSE	288201	243615	352967	4026201	3866475	3269187	15734
Q8BMF4	ODP2_MOUSE	51806	47887	31716	862781	835697	565372	18745
P35486	ODPA_MOUSE	41422	28476	18722	448615	266784	196349	6617
P29803	ODPAT_HUMAN	200	271	181	7892	2426	121	40
Q9D051	ODPB_MOUSE	59209	31156	19808	209185	86249	82083	3527
Q8BKZ9	ODPX_MOUSE	15046	14265	11726	193955	177444	240611	3601
Q9ULD0	OGDHL_HUMAN	2317	2174	1095	20575	17988	6366	278
Q2TA68	OPA1_RAT	2648	2963	1421	289	140	151	61
Q8K2C7	OS9_MOUSE	24390	48353	22043	876	826	902	660
B9EJ86	OSBL8_MOUSE	1373	2198	660	110	90	19	14
Q641Y0	OST48_RAT	7961	11994	8085	2066	1776	321	126
P18894	OXDA_MOUSE	8906	7411	3414	494	85	58	43
Q61194	P3C2A_MOUSE	1656	3893	861	199	252	84	58
Q922Q4	P5CR2_MOUSE	4713	8754	2962	474	796	431	166
Q9EPH8	PABP1_RAT	44841	85201	15313	8489	10072	1822	379
Q13310	PABP4_HUMAN	6839	11920	2538	1732	1877	94	45
Q9QY17	PACN2_RAT	174	259	115	95	92	61	147
P22777	PAI1_MOUSE	122	948	82	61	393	58	42
Q6AXS5	PAIRB_RAT	2225	2100	1047	301	727	228	185
Q9D0D3	PAPD1_MOUSE	4618	7251	2140	1507	1271	150	60
O88428	PAPS2_MOUSE	6655	5863	1510	922	544	96	63
Q8BZ20	PAR12_MOUSE	91	1144	68	162	243	82	20
Q9CSB4	PAR3L_MOUSE	291	245	26	150	21	31	8
Q9JK83	PAR6B_MOUSE	2230	1533	848	735	245	177	67
E9PYK3	PARP4_MOUSE	335	38	121	10	12	6	6
Q8CAS9	PARP9_MOUSE	124	1561	386	73	232	56	21
Q9NVD7	PARVA_HUMAN	48478	40600	12126	2236	1372	1080	527
Q9ES46	PARVB_MOUSE	6543	10655	3363	497	507	301	130
P60335	PCBP1_MOUSE	25826	34088	13354	4605	3592	367	77
Q61990	PCBP2_MOUSE	8253	11996	4624	1910	1263	200	86
Q91ZA3	PCCA_MOUSE	37839	44855	14970	4940	3395	712	380
Q99MN9	PCCB_MOUSE	40334	40185	14430	4712	2324	521	311
Q8BH04	PCKGM_MOUSE	1850	5204	1554	234	334	140	114
P04785	PDIA1_RAT	2350	3951	1824	226	221	214	127
Q922R8	PDIA6_MOUSE	11827	17170	8900	675	433	210	110
Q9Y2S7	PDIP2_HUMAN	2571	2611	1004	172	188	91	38
Q8BFP9	PDK1_MOUSE	918	946	388	82	23	18	11
Q15119	PDK2_HUMAN	6750	4075	2329	570	184	188	78
Q8CI51	PDLI5_MOUSE	5056	5585	2096	730	525	107	36
Q9Z1Z9	PDLI7_RAT	3183	6245	3272	731	956	93	37
B9EJ80	PDZD8_MOUSE	2326	4245	1616	237	387	41	21
P30086	PEBP1_HUMAN	303	423	154	95	92	398	33
Q99MZ7	PECR_MOUSE	15055	23996	9201	1903	1301	493	282
Q9DBD5	PELP1_MOUSE	2817	4299	1272	639	533	98	47
P11247	PERM_MOUSE	2753	6563	2423	676	2356	154	134
Q9R0A0	PEX14_MOUSE	6869	8757	6055	334	316	225	159
P12382	PFKAL_MOUSE	15279	26733	6006	1372	879	277	176
P47857	PFKAM_MOUSE	15283	25170	7418	2448	1904	460	249
Q9WUA3	PFKAP_MOUSE	5790	11850	3647	442	601	177	106
Q8BX10	PGAM5_MOUSE	3974	9943	2083	1713	3200	444	252
Q05769	PGH2_MOUSE	307	5053	212	167	144	107	49
O55022	PGRC1_MOUSE	4013	3954	3084	270	137	140	76
P16331	PH4H_MOUSE	6487	4991	2397	754	316	139	98
Q501J7	PHAR4_MOUSE	887	1552	296	112	107	119	81
P67779	PHB_RAT	68746	103570	70593	3993	2838	974	3600
Q99623	PHB2_HUMAN	74448	99463	88710	4292	2323	1153	3819
P83871	PHF5A_RAT	6422	8700	3307	1232	869	491	409
P0C0R5	PI3R4_RAT	661	1369	322	68	66	21	14
E9Q3L2	PI4KA_MOUSE	4183	4769	1712	653	336	168	106
O55012	PICAL_RAT	13039	6586	1992	108	155	53	53
O35691	PININ_MOUSE	6050	9026	1671	560	603	486	320
P12273	PIP_HUMAN	2310	2393	939	2303	1813	1229	4253
Q6ZPQ6	PITM2_MOUSE	752	1268	489	157	84	26	14
O35245	PKD2_MOUSE	273	197	302	485	405	65	18
Q13835	PKP1_HUMAN	952	1199	678	667	595	5724	660
Q68FH0	PKP4_MOUSE	1145	1422	239	110	102	146	53
P14923	PLAK_HUMAN	17747	16131	7450	7785	4183	54811	6651
P51432	PLCB3_MOUSE	2465	5940	1615	227	218	206	86
Q9QXS1	PLEC_MOUSE	1982	3198	1351	301	284	147	137
Q3TRM4	PLPL6_MOUSE	4116	6161	3784	1047	978	209	84
Q922V4	PLRG1_MOUSE	5438	4816	1066	1066	771	279	190
Q3V0K9	PLSI_MOUSE	1483	520	59	141	123	652	224
P00491	PNPH_HUMAN	225	340	131	91	87	197	54
Q8K1R3	PNPT1_MOUSE	587	460	216	86	71	34	11
Q91X05	PODO_MOUSE	3136032	386821	9320	1225615	79643	5839	2933
Q9R0M4	PODXL_MOUSE	27615	10178	7029	7688	924	638	166
P62138	PP1A_RAT	101646	161753	74522	8421	5695	2062	1654
P62140	PP1B_HUMAN	6422	10108	2911	1152	1483	716	95
P36873	PP1G_HUMAN	11280	16872	7114	1668	1098	316	246
P24369	PPIB_MOUSE	2732	1727	2887	3733	1954	3077	1263
P51175	PPOX_MOUSE	3080	3641	1346	347	314	122	66
O75400	PR40A_HUMAN	3315	4647	1670	937	140	65	72
Q9ES40	PRAF3_RAT	4652	9067	7930	186	142	67	51
P35700	PRDX1_MOUSE	92715	111419	38258	11842	7835	3344	1565
P35704	PRDX2_RAT	15037	32758	5020	1967	1549	35751	5188
P20108	PRDX3_MOUSE	15003	37896	11101	3370	4973	916	210
O08807	PRDX4_MOUSE	18844	56586	32131	712	613	628	304
P99029	PRDX5_MOUSE	35289	70701	21035	2246	3753	2571	363
Q9WTV0	PREB_RAT	769	1095	701	51	122	52	24
Q4V8C7	PRKRA_RAT	1969	4123	917	835	1035	412	152
Q9WU79	PROD_MOUSE	30321	22738	9430	3225	1402	383	244
O60508	PRP17_HUMAN	3455	5843	158	845	590	91	42
Q9JMJ4	PRP19_RAT	42240	50419	11456	7538	4883	518	192
Q91YR7	PRP6_MOUSE	4917	5695	1769	1227	918	343	200
Q6P2Q9	PRP8_HUMAN	22984	34207	7755	5624	5132	779	386
P62333	PRS10_HUMAN	21216	31674	21718	1332	704	502	259
P62191	PRS4_HUMAN	7179	8060	4972	298	246	202	108
Q63569	PRS6A_RAT	13178	20814	8481	270	438	216	161
P43686	PRS6B_HUMAN	6608	8270	6685	483	248	239	167
P35998	PRS7_HUMAN	21132	37471	21199	1420	1251	498	352
P62195	PRS8_HUMAN	14928	23298	13503	873	721	503	245
Q8BG32	PSD11_MOUSE	13542	20768	12419	911	584	402	193
Q9D8W5	PSD12_MOUSE	6687	10112	6919	641	634	247	129
B0BN93	PSD13_RAT	10099	12443	7767	525	637	325	192
O35593	PSDE_MOUSE	3676	5573	3858	305	282	83	36
Q3TXS7	PSMD1_MOUSE	9555	15112	6651	1033	1040	312	211
Q8VDM4	PSMD2_MOUSE	11876	20239	11176	824	630	332	219
P14685	PSMD3_MOUSE	7621	12793	6116	467	511	355	127
O35226	PSMD4_MOUSE	6564	9341	5176	235	335	449	132
Q8BJY1	PSMD5_MOUSE	8057	8145	4188	306	318	165	110
Q99JI4	PSMD6_MOUSE	9523	9914	5285	280	241	210	114
Q9CX56	PSMD8_MOUSE	613	5044	3307	647	304	294	84
Q00438	PTBP1_RAT	9189	13536	3787	1167	1258	319	84
Q14C51	PTCD3_MOUSE	5136	8475	2222	1146	1137	113	71
Q8BGC4	PTGR3_MOUSE	9801	17204	6411	786	430	209	145
E9Q612	PTPRO_MOUSE	3143	1052	403	555	125	70	46
Q9DCL9	PUR6_MOUSE	5137	5216	1756	258	250	183	151
P54822	PUR8_MOUSE	2841	3880	2504	301	156	179	77
P42669	PURA_MOUSE	87688	116043	40655	22690	25971	1664	916
O35295	PURB_MOUSE	21101	35545	12957	9364	11958	2058	688
Q92626	PXDN_HUMAN	244	650	144	85	225	5	6
Q05920	PYC_MOUSE	205565	245130	94284	32225	20763	2746	2254
B2RQC6	PYR1_MOUSE	420	1111	283	47	49	34	24
Q3U4I7	PYRD2_MOUSE	2633	2960	1031	455	217	117	49
Q9CZ13	QCR1_MOUSE	10880	11680	6740	1973	1440	454	251
Q9DB77	QCR2_MOUSE	10607	15295	9930	2168	1843	643	310
Q3UNZ8	QORL2_MOUSE	2640	2156	964	139	121	107	40
P61026	RAB10_HUMAN	29825	28943	11326	3717	2020	762	766
P35284	RAB12_RAT	113	18316	10809	2515	3586	383	14
P35293	RAB18_MOUSE	8964	12934	7754	1178	714	205	125
P62820	RAB1A_HUMAN	312	2850	2220	380	425	399	465
Q9D1G1	RAB1B_MOUSE	9816	11410	7990	853	577	246	102
P35282	RAB21_MOUSE	3278	5074	1913	224	185	181	60
M0RC99	RAB5A_RAT	2958	3020	2870	212	183	178	113
P35278	RAB5C_MOUSE	4125	4200	3549	983	486	286	155
P51150	RAB7A_MOUSE	12912	15791	8445	895	527	175	136
P63245	RACK1_RAT	18282	28915	10332	3584	1645	428	179
P26043	RADI_MOUSE	49184	66814	16017	6990	5784	1452	852
Q8C570	RAE1L_MOUSE	4997	7195	2029	497	540	305	130
Q9EP71	RAI14_MOUSE	4050	6204	2868	395	422	287	141
Q3U0S6	RAIN_MOUSE	4164	15262	3114	611	1148	239	100
Q9JIW9	RALB_MOUSE	4071	4301	3204	1214	525	204	127
Q64012	RALY_MOUSE	5080	6813	2643	1917	1655	434	201
Q80UJ7	RB3GP_MOUSE	193	348	38	32	28	32	26
Q60972	RBBP4_MOUSE	7998	511	188	138	139	80	49
Q8BMG7	RBGPR_MOUSE	184	512	209	28	22	25	8
Q4V7D7	RBM22_RAT	7220	9681	2625	1844	1633	585	258
B2RY56	RBM25_MOUSE	15546	19803	8388	6081	6213	705	311
Q8CGC6	RBM28_MOUSE	351	604	65	110	190	52	35
Q14498	RBM39_HUMAN	3111	5027	1006	787	620	76	86
Q27W01	RBM8A_RAT	7957	14742	3263	1709	1389	334	189
P38159	RBMX_HUMAN	140456	193340	43116	51650	58590	7140	8422
Q9ERU9	RBP2_MOUSE	1118	1809	326	219	226	47	28
Q8BP92	RCN2_MOUSE	1020	1215	990	66	74	41	20
Q66HG8	RED_RAT	3029	5322	1049	596	699	65	35
Q9EPU0	RENT1_MOUSE	7724	24376	4720	1891	2797	423	174
Q6GYP7	RGPA1_MOUSE	2218	4788	1015	109	112	114	53
A3KGS3	RGPA2_MOUSE	2072	3377	1148	144	110	65	49
Q9DC04	RGS3_MOUSE	72	928	125	51	47	69	24
Q5FWK3	RHG01_MOUSE	10871	16113	7427	1097	674	413	118
Q9QUI0	RHOA_MOUSE	35534	36548	23478	5558	3976	1689	781
P84095	RHOG_HUMAN	12746	16631	9671	1188	976	713	395
Q61085	RHPN1_MOUSE	19701	13327	5953	3051	708	467	282
Q6QI06	RICTR_MOUSE	634	788	281	51	110	57	30
Q6PDV7	RL10_RAT	5643249	8592853	2119815	1002565	749025	57402	23124
P62906	RL10A_HUMAN	596995	851531	309044	215083	170303	29648	7291
Q9CXW4	RL11_MOUSE	208849	237631	105145	22206	20318	6164	7974
P35979	RL12_MOUSE	493784	867218	301006	174566	159158	65270	3372
P47963	RL13_MOUSE	926640	1568268	545864	335754	280976	21917	4635
P19253	RL13A_MOUSE	1137209	1831602	772037	497732	418846	33457	4550
Q9CR57	RL14_MOUSE	1510662	2311431	858797	581258	474651	40591	3168
Q9CZM2	RL15_MOUSE	228852	400253	147628	89860	69053	7434	1977
P24049	RL17_RAT	256923	398773	105641	62878	48578	3615	1825
P35980	RL18_MOUSE	441529	812198	279050	184952	121648	23070	1089
P62718	RL18A_RAT	416928	647032	207663	101567	79842	7733	973
P84098	RL19_HUMAN	500573	799313	313277	208250	181927	15078	2961
O09167	RL21_MOUSE	516334	834324	270921	135648	111302	19496	2494
P67984	RL22_MOUSE	64398	73762	52404	40444	29970	23009	3083
P62830	RL23_MOUSE	276567	403901	144323	52286	41498	4693	1890
P62750	RL23A_HUMAN	263678	345725	167316	99452	77352	4331	4007
P83732	RL24_RAT	670487	1012290	295398	168767	127956	4023	5465
P61255	RL26_MOUSE	18857	42849	8556	1452	2654	1338	547
P61353	RL27_HUMAN	228359	394429	122984	90334	99240	12037	1734
P14115	RL27A_MOUSE	87258	148883	44851	11172	15333	3648	1741
P41105	RL28_MOUSE	561098	881174	275328	152491	145455	15951	4071
P27659	RL3_MOUSE	545041	896052	210481	117146	86919	7751	3076
P62888	RL30_HUMAN	311261	505927	176527	101587	92990	13113	1332
P62902	RL31_RAT	236660	430765	74220	43135	31264	3004	1745
P62912	RL32_RAT	38361	61511	25430	16154	12786	1310	1055
P49207	RL34_HUMAN	98277	213544	41945	23596	19432	2322	1010
Q6ZWV7	RL35_MOUSE	198633	335264	67966	37202	24772	1901	1418
P18077	RL35A_HUMAN	818813	1139323	384980	248553	247246	36223	3366
Q9Y3U8	RL36_HUMAN	140384	269467	61080	25271	15195	2946	804
P83882	RL36A_MOUSE	167779	357304	53731	24552	21536	7412	4948
Q9JJI8	RL38_MOUSE	53753	70837	21689	7203	6263	515	385
Q9D8E6	RL4_MOUSE	1035379	1746132	500994	328669	223533	9743	1859
P46777	RL5_HUMAN	11086	14031	5247	4046	2864	749	532
P47911	RL6_MOUSE	758406	1364859	354849	229964	145509	7548	1734
P14148	RL7_MOUSE	1275473	2029134	789473	663361	566996	49865	4506
P12970	RL7A_MOUSE	345216	796932	106645	60851	32410	2712	2073
Q9D8M4	RL7L_MOUSE	1399	2781	698	460	485	80	36
P62917	RL8_HUMAN	639045	948553	265897	217865	152468	9985	4580
P51410	RL9_MOUSE	269285	361462	108502	73388	69840	10095	1279
P14869	RLA0_MOUSE	442391	516161	172405	115539	86238	17962	985
P47955	RLA1_MOUSE	189593	296365	1315	2572	1586	252	159
P99027	RLA2_MOUSE	151840	296238	64382	39811	42771	10515	309
Q8BQZ4	RLGPB_MOUSE	6924	11784	4047	312	353	295	234
Q99N96	RM01_MOUSE	2688	2760	2578	169	139	126	59
Q9DCU6	RM04_MOUSE	4788	3832	4542	564	75	56	26
Q99N94	RM09_MOUSE	1829	2056	1711	309	181	62	59
Q9CQF0	RM11_MOUSE	7117	10130	5124	1831	1772	221	176
Q9DB15	RM12_MOUSE	356	3023	2030	285	119	104	69
Q9CPR5	RM15_MOUSE	5481	4626	4424	388	244	175	103
Q99N93	RM16_MOUSE	5054	7925	2083	700	546	139	95
Q9D1N9	RM21_MOUSE	3991	4229	2796	819	334	242	100
Q99N92	RM27_MOUSE	213	6583	4645	259	657	210	268
Q921S7	RM37_MOUSE	2170	2660	1896	357	146	97	69
Q5PQN9	RM38_RAT	6554	4939	5633	1106	209	167	56
Q9JKF7	RM39_MOUSE	1409	1875	1455	292	84	48	17
Q99M28	RNPS1_MOUSE	4691	9339	384	668	147	63	28
Q62191	RO52_MOUSE	1924	4732	3271	890	877	257	678
O88569	ROA2_MOUSE	2772	3750	1426	1337	901	125	67
Q8BG05	ROA3_MOUSE	10135	17598	5353	2890	2899	442	121
Q99020	ROAA_MOUSE	8328	21792	12798	412	398	367	138
Q3TDK6	ROGDI_MOUSE	2706	3498	1105	89	76	62	71
P30876	RPB2_HUMAN	35	341	164	22	21	28	41
Q8VCC8	RPGF3_MOUSE	22595	33491	8919	4518	3883	843	629
Q91YQ5	RPN1_MOUSE	5030	6754	4139	1099	735	306	121
Q9DBG6	RPN2_MOUSE	4347	8569	500	279	983	73	44
P10833	RRAS_MOUSE	7416	8178	4277	1332	219	260	58
P62071	RRAS2_MOUSE	20759	11290	7319	2574	501	1059	311
Q99PL5	RRBP1_MOUSE	10488	20759	6963	2716	3198	535	303
P46783	RS10_HUMAN	54848	30770	10416	10506	6467	658	380
P62280	RS11_HUMAN	230068	379885	122650	63605	65061	9966	1695
P62277	RS13_HUMAN	291950	489450	174122	138006	118944	15924	3242
P62264	RS14_MOUSE	106688	177661	63280	30334	29536	1242	703
P62246	RS15A_RAT	250891	339987	113031	82423	82362	9279	801
P62250	RS16_RAT	260568	422788	178221	99256	77059	2249	2441
P08708	RS17_HUMAN	18305	25376	14229	6899	6069	1615	475
P62269	RS18_HUMAN	112782	172842	53030	26387	20854	1555	1162
Q9CZX8	RS19_MOUSE	9743	8702	6001	10335	3427	1013	1394
P25444	RS2_MOUSE	251540	397782	112913	69066	54003	3185	1095
P60866	RS20_HUMAN	64134	92581	29499	21607	17285	1410	1186
Q9CQR2	RS21_MOUSE	2084	16737	3656	3784	3747	1442	832
P62268	RS23_RAT	93699	177520	33027	18678	9075	1577	1018
P62850	RS24_RAT	46333	96435	7057	2962	1835	460	840
P62853	RS25_RAT	187929	264237	166967	131837	82404	11667	3300
P62854	RS26_HUMAN	899347	1836242	131292	73619	38222	4151	3786
P62983	RS27A_MOUSE	78312	116027	44468	16181	14117	2211	1603
Q6ZWY3	RS27L_MOUSE	61670	93723	33324	13736	13332	4635	1870
P62857	RS28_HUMAN	7380	18420	3169	1862	1253	102	93
P62909	RS3_RAT	223874	269023	102518	71594	53733	12552	2694
P49242	RS3A_RAT	202050	279324	135272	89836	59581	5896	2209
P62701	RS4X_HUMAN	799829	1187686	290042	204365	160617	10082	3582
P46782	RS5_HUMAN	41396	42100	15867	10810	8834	1112	8783
P62753	RS6_HUMAN	303624	522159	136336	112796	84991	6170	3492
P62081	RS7_HUMAN	57918	66683	22378	15206	10366	3966	1300
P62241	RS8_HUMAN	447274	891757	141976	61675	32498	3953	1663
P29314	RS9_RAT	606970	851506	249870	234534	148866	13704	1554
P08865	RSSA_HUMAN	19064	24713	8137	6804	5216	327	201
Q01730	RSU1_MOUSE	739	972	166	37	32	24	24
Q924T2	RT02_MOUSE	6857	7298	3598	909	908	202	129
P58064	RT06_MOUSE	284	3048	1636	615	138	156	112
Q5I0K8	RT07_RAT	2691	2517	1367	411	289	217	104
Q9D7N3	RT09_MOUSE	5292	5443	3042	1142	734	112	80
Q9CPX7	RT16_MOUSE	4252	5885	2380	420	129	132	52
Q99N84	RT18B_MOUSE	1845	2246	1539	417	203	212	162
Q9CXW2	RT22_MOUSE	6620	7114	5008	1779	1341	304	108
Q8VE22	RT23_MOUSE	6405	7014	4599	1033	661	255	96
Q80ZS3	RT26_MOUSE	11082	16576	6811	1265	1148	1035	541
Q8BK72	RT27_MOUSE	12580	13367	8867	3151	1900	572	292
Q9ER88	RT29_MOUSE	9548	9483	5645	2212	1314	306	137
Q9D0G0	RT30_MOUSE	4404	4697	3608	810	412	140	92
Q9JIK9	RT34_MOUSE	7416	8550	4982	1783	1035	242	131
Q8BJZ4	RT35_MOUSE	5424	7944	3527	1487	852	202	115
Q9CQX8	RT36_MOUSE	6913	7687	4900	71629	71295	35281	1395
Q6AYT3	RTCB_RAT	78536	102727	33121	18492	18746	1678	716
Q9ES97	RTN3_MOUSE	10105	11868	8365	555	316	106	67
Q99P72	RTN4_MOUSE	7590	11387	7594	412	453	261	136
Q9CQE8	RTRAF_MOUSE	52613	73462	20463	10057	12018	1589	463
Q62376	RU17_MOUSE	2324	4043	1019	831	708	179	90
P57784	RU2A_MOUSE	6097	8845	1009	581	714	477	299
P08579	RU2B_HUMAN	6909	8911	3163	2537	1537	483	381
Q5FVJ0	RUFY3_RAT	1332	1668	287	182	129	150	107
P60123	RUVB1_RAT	19850	26297	10784	1326	970	180	140
Q9WTM5	RUVB2_MOUSE	18449	28264	13602	1632	1183	493	313
P62304	RUXE_HUMAN	32799	51687	11249	5302	3952	1135	146
P62306	RUXF_HUMAN	8161	7398	2557	582	1500	385	284
P05109	S10A8_HUMAN	4587	8423	3118	20153	15413	8158	16316
P06702	S10A9_HUMAN	3453	4488	1543	2440	3600	1841	9676
P08207	S10AA_MOUSE	8456	19224	7506	570	358	125	68
Q6B345	S10AB_RAT	6278	4839	2801	171	174	105	99
P55014	S12A1_MOUSE	5093	7327	4916	2933	1496	304	127
P59158	S12A3_MOUSE	9031	9328	9027	752	510	272	178
O88909	S22A8_MOUSE	1129	610	618	116	29	21	15
Q78KK3	S22AI_MOUSE	7911	8186	5872	967	915	842	391
O35488	S27A2_MOUSE	32780	35417	19200	9384	4442	1106	1087
Q91VE0	S27A4_MOUSE	247	398	286	54	69	9	7
O88343	S4A4_MOUSE	21419	15402	11675	2801	1038	578	303
P61619	S61A1_HUMAN	6412	9862	6422	2364	1369	416	299
Q9EP69	SAC1_MOUSE	2382	2379	1979	223	240	208	126
D3YXK2	SAFB1_MOUSE	6271	13153	2744	2975	2568	435	266
Q80YR5	SAFB2_MOUSE	1531	1745	177	529	372	122	80
Q68FL4	SAHH3_MOUSE	654759	954175	779262	426156	838018	649334	1020368
Q8BGH2	SAM50_MOUSE	742	327	904	122	118	175	55
Q69Z37	SAM9L_MOUSE	438	541	166	161	62	39	11
Q60710	SAMH1_MOUSE	897	1463	417	45	216	20	16
O55128	SAP18_MOUSE	26404	32696	8422	3346	3554	1308	1218
E9QAT4	SC16A_MOUSE	907	2229	151	89	76	56	44
O08547	SC22B_MOUSE	1880	3074	2521	273	94	70	32
Q01405	SC23A_MOUSE	3702	6639	2116	697	826	149	133
Q9D662	SC23B_MOUSE	1925	4964	1339	363	427	113	82
P53992	SC24C_HUMAN	1092	1929	512	203	118	44	32
Q3UPL0	SC31A_MOUSE	4617	8140	1699	584	655	164	73
P53792	SC5A2_RAT	190	2130	1267	65	232	67	32
Q9CQS8	SC61B_MOUSE	3130	2650	2289	1049	706	393	246
Q62991	SCFD1_RAT	521	807	97	16	18	12	10
A0A286YF60	SCGR3_HUMAN	355276	316282	424141	376773	391309	312055	469924
A0A286YF01	SCGR7_HUMAN	33951	58512	115860	102648	137377	83226	157509
A0A286YFG1	SCGR8_HUMAN	554504	578624	745852	656437	575276	578516	807798
A0A286YEX9	SCGRX_HUMAN	334	322	357	317	264	2173	320
Q9D0K2	SCOT1_MOUSE	4795	3719	1058	212	106	71	42
Q8K2B3	SDHA_MOUSE	4939	5094	2703	1217	994	241	151
Q9CQA3	SDHB_MOUSE	3924	3946	2183	883	309	190	164
Q9Z2G6	SE1L1_MOUSE	37246	90319	35047	726	563	664	290
Q9D1M0	SEC13_MOUSE	36421	54609	18015	2896	2131	514	365
Q8R2U0	SEH1_MOUSE	8330	8862	1926	227	945	252	83
Q9JHW4	SELB_MOUSE	1678	2908	749	489	586	57	34
Q4LFA9	SEM3G_MOUSE	1009	994	181	329	243	37	16
Q8C650	SEP10_MOUSE	7644	22266	7148	221	884	207	148
B3GNI6	SEP11_RAT	57172	121381	45124	2683	3688	1178	673
P42208	SEPT2_MOUSE	128439	236633	84757	3072	4412	1111	526
P28661	SEPT4_MOUSE	1000	2406	1228	146	117	141	121
Q9R1T4	SEPT6_MOUSE	10350	19829	6329	627	515	363	166
O55131	SEPT7_MOUSE	89251	192503	80948	4665	5537	2372	1078
Q8CHH9	SEPT8_MOUSE	4689	13727	4285	304	521	269	168
Q80UG5	SEPT9_MOUSE	30482	88679	26467	1153	1232	1016	491
Q61753	SERA_MOUSE	1231	987	141	95	89	100	64
P19324	SERPH_MOUSE	35873	84553	40142	2137	2316	945	575
Q8K4Z5	SF3A1_MOUSE	4080	6911	2122	733	633	222	138
Q9D554	SF3A3_MOUSE	8352	7579	3720	1432	1219	144	78
O75533	SF3B1_HUMAN	10284	15431	4255	2778	2479	409	314
Q13435	SF3B2_HUMAN	4012	6061	1973	1096	894	216	97
Q921M3	SF3B3_MOUSE	17907	29309	7073	4611	4627	620	302
Q8QZY9	SF3B4_MOUSE	2536	3626	696	296	188	120	36
Q8VIJ6	SFPQ_MOUSE	11601	19790	3505	4412	7988	492	347
Q63965	SFXN1_RAT	3116	4323	3684	265	306	234	146
O75556	SG2A1_HUMAN	448	730	288	202	195	151	2167
Q8R0X7	SGPL1_MOUSE	6110	10191	5773	2550	2998	497	317
Q921I6	SH3B4_MOUSE	527	1386	360	105	74	26	23
Q4ACU6	SHAN3_MOUSE	4993	22730	2975	655	697	388	263
Q6P549	SHIP2_MOUSE	10817	25649	2044	789	694	847	428
Q9BPZ7	SIN1_HUMAN	6447	8662	1160	1142	1604	135	54
Q91WV7	SLC31_MOUSE	1918	1259	1097	168	150	130	61
Q8CBA2	SLFN5_MOUSE	955	2515	373	43	120	28	28
O54988	SLK_MOUSE	28207	65168	6662	863	959	1156	437
Q8CH25	SLTM_MOUSE	1045	2284	410	1404	1787	128	42
Q9Z1M9	SMC1A_RAT	327	484	32	87	27	35	22
P97690	SMC3_RAT	547	930	209	119	130	23	20
P62315	SMD1_MOUSE	26755	27152	14578	7502	3129	227	102
P62316	SMD2_HUMAN	36245	51135	9889	7125	2071	1001	1670
P62318	SMD3_HUMAN	65081	130785	33936	20611	17213	3504	444
Q6P5D8	SMHD1_MOUSE	19	429	70	28	24	18	22
Q99M63	SMU1_RAT	11810	13882	4136	2380	1984	347	236
Q9DB05	SNAA_MOUSE	951	741	754	89	88	141	88
Q9ERB0	SNP29_MOUSE	2656	3466	872	197	173	222	81
Q96DI7	SNR40_HUMAN	7763	9001	2810	1462	933	167	75
Q61234	SNTA1_MOUSE	7030	4517	1183	889	507	396	226
Q99L88	SNTB1_MOUSE	10312	14631	5115	847	1041	225	130
Q61235	SNTB2_MOUSE	122808	131820	48166	10680	8123	1831	989
Q9CSN1	SNW1_MOUSE	1835	3873	568	503	545	481	372
Q9CWK8	SNX2_MOUSE	1563	1986	1067	253	96	100	48
Q6P8X1	SNX6_MOUSE	1495	1353	111	61	52	67	50
Q8CFD4	SNX8_MOUSE	54	87	27	64	66	15	13
P18583	SON_HUMAN	8741	10787	1588	1445	570	583	160
Q9D826	SOX_MOUSE	8039	9378	3506	737	333	167	159
Q8IW75	SPA12_HUMAN	661	806	299	150	111	951	192
Q96P63	SPB12_HUMAN	4446	1307	2130	1564	1919	22452	1796
P29508	SPB3_HUMAN	1839	2267	1215	1707	1146	10952	975
P50452	SPB8_HUMAN	18785	140	107	119	7934	35756	13041
Q3ULF4	SPG7_MOUSE	3543	5037	3929	342	298	272	105
Q8NCJ5	SPRY3_HUMAN	2124	3767	1069	59	51	34	19
Q62261	SPTB2_MOUSE	45792	57937	32650	6574	5199	692	938
Q3UHA3	SPTCS_MOUSE	194	237	140	24	23	13	10
P16546	SPTN1_MOUSE	42662	51748	31175	6301	4798	1039	1492
Q9R112	SQOR_MOUSE	326342	313777	128280	30560	18601	2067	1672
Q64337	SQSTM_MOUSE	5173	10325	4396	861	1161	243	81
O15042	SR140_HUMAN	517	1379	48	43	39	37	31
Q497V5	SRBD1_MOUSE	246	380	52	62	66	7	5
Q14247	SRC8_HUMAN	2026	2538	384	262	167	201	172
Q91Z69	SRGP1_MOUSE	1123	866	58	172	64	44	37
O76094	SRP72_HUMAN	4992	8461	938	788	1260	109	82
O54781	SRPK2_MOUSE	2315	3900	1222	344	132	149	44
P47758	SRPRB_MOUSE	6112	12116	7426	658	491	468	210
P84103	SRSF3_HUMAN	34300	48621	21738	18418	13186	3732	5202
Q9CYR0	SSBP_MOUSE	4465	5267	4955	3258	2317	1136	325
Q7TPJ0	SSRA_RAT	288	4572	2833	128	996	133	63
Q3UZZ6	ST1D1_MOUSE	6564	5288	821	65	67	39	26
P52631	STAT3_RAT	467	1497	142	73	80	73	30
P84903	STIM1_RAT	5619	11517	3804	306	258	316	146
Q99JB2	STML2_MOUSE	198	2096	1004	73	70	51	59
Q8C079	STRP1_MOUSE	863	2091	233	54	58	38	21
P46977	STT3A_HUMAN	437	808	466	149	148	56	24
Q3TDQ1	STT3B_MOUSE	340	144	285	89	63	15	11
Q9WUM5	SUCA_MOUSE	80925	68792	31802	15182	7298	1324	514
Q9Z2I9	SUCB1_MOUSE	101204	110374	60311	7050	5164	945	895
Q9Z2I8	SUCB2_MOUSE	93229	100469	43286	5292	3358	503	280
Q7TNE1	SUCHY_MOUSE	1909	1859	877	246	198	68	48
Q15431	SYCP1_HUMAN	61	69	56	37	34	851	191
Q922B2	SYDC_MOUSE	38544	60892	18804	5587	5711	880	374
Q8CGC7	SYEP_MOUSE	16547	34251	7743	2914	3773	803	347
Q9DCD2	SYF1_MOUSE	5728	7931	1374	1135	1012	304	212
Q8C0C7	SYFA_MOUSE	23806	20077	7659	3174	2139	788	426
Q9WUA2	SYFB_MOUSE	14477	14250	5071	1667	1323	403	218
Q8BU30	SYIC_MOUSE	5528	12918	3484	933	1224	204	132
Q8BIJ6	SYIM_MOUSE	6110	15343	4434	993	1621	253	129
Q8BMJ2	SYLC_MOUSE	822	1742	291	75	75	19	17
Q68FL6	SYMC_MOUSE	14652	29435	8047	2256	2646	499	230
Q8NF91	SYNE1_HUMAN	140	123	95	5	82	200	395
Q9Z327	SYNPO_RAT	820	1064	221	144	34	22	12
Q8BML9	SYQ_MOUSE	1506	3675	532	137	295	70	30
Q9D0I9	SYRC_MOUSE	21120	41440	9866	3797	4573	491	321
Q3U186	SYRM_MOUSE	644	1023	169	130	60	72	38
Q9Z1Q9	SYVC_MOUSE	330	570	40	26	61	33	23
Q9DBY1	SYVN1_MOUSE	30684	49320	34185	747	714	790	539
A2A9C3	SZT2_MOUSE	850	1207	270	43	43	26	26
Q921F2	TADBP_MOUSE	21358	41253	9938	1664	2116	658	275
Q3TUH1	TAM41_MOUSE	2284	2166	406	40	38	34	18
Q99KW3	TARA_MOUSE	144	327	152	28	23	26	16
P68368	TBA4A_MOUSE	388596	427098	88088	19884	10591	629	266
Q7TMM9	TBB2A_MOUSE	433748	690046	221713	15890	18627	5089	6426
Q9BVA1	TBB2B_HUMAN	163450	110294	79710	2366	5772	3185	2221
P04350	TBB4A_HUMAN	45856	30707	1981	225	323	111	109
P69897	TBB5_RAT	639537	1379069	253525	8082	7107	1923	828
Q922F4	TBB6_MOUSE	932	5634	7050	351	416	227	110
Q9WUN2	TBK1_MOUSE	3798	7165	1752	366	555	227	83
P11983	TCPA_MOUSE	19339	27827	11525	1894	1088	568	308
P80314	TCPB_MOUSE	14720	21419	8694	1270	1477	927	475
P80315	TCPD_MOUSE	28223	48456	14807	1294	1192	779	320
P80316	TCPE_MOUSE	8876	12163	5012	746	718	258	174
P80318	TCPG_MOUSE	15767	29746	9324	2715	3013	598	312
P80313	TCPH_MOUSE	13496	17585	8375	896	844	393	176
P42932	TCPQ_MOUSE	12482	21129	8510	1654	1510	1056	235
P80317	TCPZ_MOUSE	23270	37900	15201	2148	2377	1217	1169
Q64232	TECR_RAT	6958	8938	5313	659	253	127	174
Q5SSK3	TEFM_MOUSE	908	1046	295	19	18	13	11
Q9HBL0	TENS1_HUMAN	5601	15026	1886	376	312	168	99
Q5SSZ5	TENS3_MOUSE	61	726	364	38	35	50	29
P46462	TERA_RAT	30972	63060	29858	4585	7027	726	1188
Q2LAP6	TES_RAT	439	651	390	54	54	70	53
Q3URQ0	TEX10_MOUSE	483	745	56	38	65	23	20
Q9UKN8	TF3C4_HUMAN	589	704	18	12	14	9	9
Q92734	TFG_HUMAN	6283	7252	3803	2760	2684	114	42
Q99376	TFR1_RAT	258	291	23	24	21	15	11
Q62219	TGFI1_MOUSE	8866	22821	7721	829	1518	371	187
P22735	TGM1_HUMAN	379	508	256	214	178	2983	304
P21981	TGM2_MOUSE	14101	42194	15575	2011	5540	488	234
Q08188	TGM3_HUMAN	1639	1686	1375	1154	1290	11611	1126
O43548	TGM5_HUMAN	78	94	59	46	40	283	38
Q921H8	THIKA_MOUSE	66057	132331	30587	1372	1996	1379	771
Q8VCH0	THIKB_MOUSE	32125	34833	3566	188	182	136	78
Q8QZT1	THIL_MOUSE	262943	432511	129794	14177	15003	2773	1068
Q8BWT1	THIM_MOUSE	1528884	1718681	593002	99725	79944	6081	4351
P10599	THIO_HUMAN	4519	1512	621	1885	354	3140	1031
Q80W22	THNS2_MOUSE	977	836	406	106	98	144	51
Q8R3N6	THOC1_MOUSE	3519	8995	2321	1130	1349	179	86
Q8NI27	THOC2_HUMAN	2421	4781	1357	637	675	77	33
Q86V81	THOC4_HUMAN	8366	14581	10576	6626	4322	2915	349
Q8BKT7	THOC5_MOUSE	266	1384	197	289	169	99	30
Q5U4D9	THOC6_MOUSE	3362	5734	2029	772	577	77	37
Q62318	TIF1B_MOUSE	10806	24332	9272	1921	3356	600	295
O35857	TIM44_MOUSE	1677	1312	790	60	55	41	21
P48032	TIMP3_RAT	11599	16101	7375	2746	2040	218	149
Q8WZ42	TITIN_HUMAN	2	58	10	12	3	2	2
P26039	TLN1_MOUSE	8375	13542	4844	2014	2008	435	170
Q91ZE0	TMLH_MOUSE	1440	2272	142	262	235	43	33
Q9CR67	TMM33_MOUSE	4585	6264	4647	648	76	57	24
Q9D0N8	TMM88_MOUSE	5616	9725	916	7461	13480	7352	269
Q9JHJ0	TMOD3_MOUSE	65744	57540	34364	6861	4707	858	343
Q5XIK2	TMX2_RAT	1248	1083	1647	34	37	25	27
Q6PFX9	TNKS1_MOUSE	47	48	309	26	26	28	19
Q8CGB6	TNS2_MOUSE	13294	17237	3891	2098	1525	328	178
P11388	TOP2A_HUMAN	98	1592	141	33	254	22	11
Q64511	TOP2B_MOUSE	14573	20505	5503	3736	3803	479	249
P11214	TPA_MOUSE	7559	16275	3801	3805	4446	345	180
B2RXC1	TPC11_MOUSE	2960	5166	2330	175	228	91	53
Q8K2L8	TPC12_MOUSE	1354	2982	1991	129	145	63	40
Q3TIR1	TPC13_MOUSE	4686	5907	3010	163	182	163	95
Q5U1Z2	TPPC3_RAT	10211	14075	7234	1015	501	480	363
Q9CQA1	TPPC5_MOUSE	9109	14855	6981	760	281	133	100
Q9Y2L5	TPPC8_HUMAN	1106	1387	756	68	66	75	51
Q96Q05	TPPC9_HUMAN	1322	2170	876	98	98	132	40
P62997	TRA2B_RAT	7107	9073	3968	200	2075	338	171
Q922B6	TRAF7_MOUSE	3818	5312	1406	317	501	80	47
Q9CQN1	TRAP1_MOUSE	25597	34959	11361	1946	1163	779	391
P02787	TRFE_HUMAN	88	113	74	54	62	44	339
P02788	TRFL_HUMAN	779	1241	470	480	373	419	22045
Q8BVW3	TRI14_MOUSE	1474	146	487	159	157	25	17
Q61510	TRI25_MOUSE	51086	108124	14322	8292	11057	774	455
Q8C0E3	TRI47_MOUSE	297	1436	64	48	43	44	17
Q80VI1	TRI56_MOUSE	10484	19353	3787	1744	1769	567	243
O70277	TRIM3_RAT	957	1361	562	200	290	23	10
Q9EPK8	TRPV4_MOUSE	542	2333	260	320	190	26	19
P07477	TRY1_HUMAN	1829849	3337346	1213796	465708	1133221	97575	110760
P08426	TRY3_RAT	1538	3693	5448	5406	5571	3227	7371
P00761	TRYP_PIG	9390029	19563297	2171120	6998685	6795599	4449031	4967031
Q9EP53	TSC1_MOUSE	585	561	596	51	67	39	29
Q61037	TSC2_MOUSE	3032	4177	1548	183	176	142	42
Q8BGB2	TTC7A_MOUSE	1726	1684	426	228	118	35	39
Q91W90	TXND5_MOUSE	4302	6351	4438	132	121	81	74
Q8JZU2	TXTP_MOUSE	1540	1614	1099	253	59	42	31
Q9R117	TYK2_MOUSE	557	649	428	75	70	15	10
P26369	U2AF2_MOUSE	3647	6506	2436	1132	603	81	54
Q6P4T2	U520_MOUSE	14193	20085	4976	3399	3318	372	289
O08810	U5S1_MOUSE	27325	39698	9145	5923	5254	373	205
Q8CGB3	UACA_MOUSE	200	585	234	29	37	51	31
Q9JJZ4	UB2J1_MOUSE	5277	8001	6426	323	292	393	201
A2AN08	UBR4_MOUSE	9782	20111	13747	413	489	470	357
P70691	UD12_MOUSE	5645	1887	42	35	46	28	25
Q6ZQM8	UD17C_MOUSE	14905	17932	11050	4958	2436	1071	228
Q8JZZ0	UD3A2_MOUSE	3769	4252	3705	103	103	59	54
Q91Z49	UIF_MOUSE	8111	12929	2778	3477	2503	490	367
Q9Z1Z0	USO1_MOUSE	736	906	456	82	56	71	29
P70398	USP9X_MOUSE	2126	3107	1792	257	200	169	91
P46939	UTRO_HUMAN	4233	4355	1666	541	432	101	87
Q80WQ2	VAC14_MOUSE	318010	625370	11132	1790	1708	1096	866
Q9WV55	VAPA_MOUSE	5305	8410	4786	1271	390	506	316
Q9Z269	VAPB_RAT	1760	2311	1368	117	178	96	74
Q62465	VAT1_MOUSE	7936	10368	6899	629	554	226	124
P50516	VATA_MOUSE	33778	29163	14192	2898	1944	558	261
P15313	VATB1_HUMAN	5242	4821	2289	95	156	112	65
P62815	VATB2_RAT	20731	19644	10606	2306	1035	459	196
Q5FVI6	VATC1_RAT	4795	3742	2234	350	259	369	109
P50518	VATE1_MOUSE	23127	17795	7655	984	566	527	321
Q8BVE3	VATH_MOUSE	16335	11769	6618	1609	834	420	189
Q60932	VDAC1_MOUSE	16313	21888	17637	2518	1735	444	2019
Q60930	VDAC2_MOUSE	10674	13376	11357	2194	1786	481	1441
Q60931	VDAC3_MOUSE	2444	2928	2356	417	205	145	101
P53767	VGFR1_RAT	204	456	214	28	23	21	7
Q9Z1A6	VIGLN_RAT	2231	2540	536	511	428	65	38
Q62468	VILI_MOUSE	45125	35775	20096	3919	2222	774	392
P31000	VIME_RAT	18450	37400	18602	1224	2619	769	342
Q64727	VINC_MOUSE	10209	16078	6464	1153	843	357	168
Q63615	VP33A_RAT	1447	4422	132	298	147	75	34
Q91W86	VPS11_MOUSE	1836	2294	940	301	286	58	34
Q920Q4	VPS16_MOUSE	5414	7894	2421	689	565	150	65
Q8R307	VPS18_MOUSE	3440	4822	1877	434	557	187	65
Q9EQH3	VPS35_MOUSE	4165	5922	1747	525	201	116	54
Q5KU39	VPS41_MOUSE	549	818	91	42	52	33	33
Q793F9	VPS4A_RAT	1148	1565	1112	61	62	36	22
Q3UVL4	VPS51_MOUSE	814	1323	485	76	64	29	23
Q8C754	VPS52_MOUSE	773	1124	376	110	25	18	14
P29788	VTNC_MOUSE	2230	7351	3409	290	964	162	55
Q8CC88	VWA8_MOUSE	29606	52644	17843	3891	4002	747	379
Q6PGL7	WASC2_MOUSE	582	2274	94	30	31	17	14
Q3UMB9	WASC4_MOUSE	6206	10543	2335	1151	936	242	253
Q8C2E7	WASC5_MOUSE	8478	14440	3302	1752	2102	362	160
Q8BH43	WASF2_MOUSE	9532	9181	4169	758	754	107	74
Q8IZQ1	WDFY3_HUMAN	365	440	171	76	74	10	9
Q8K1X1	WDR11_MOUSE	248	367	159	53	41	9	6
Q4VBE8	WDR18_MOUSE	8052	9782	4185	1400	1285	188	112
Q8CFJ9	WDR24_MOUSE	993	1231	491	97	122	103	70
Q9H7D7	WDR26_HUMAN	671	709	60	66	45	50	36
Q8CBE3	WDR37_MOUSE	1591	2525	880	86	62	79	32
Q8BH57	WDR48_MOUSE	1394	1758	785	319	204	69	58
Q498M4	WDR5_RAT	6282	8567	2987	1229	738	282	151
Q920I9	WDR7_MOUSE	1774	3262	610	102	66	62	39
Q5ND34	WDR81_MOUSE	78	594	333	36	41	34	24
Q5T750	XP32_HUMAN	3155	3370	2270	2290	2170	26513	2965
Q80U96	XPO1_RAT	149	161	62	8	9	5	5
P62960	YBOX1_MOUSE	10596	16294	5597	3538	3836	628	492
O88967	YMEL1_MOUSE	91	124	566	37	35	34	14
B2RR83	YTDC2_MOUSE	162	404	61	185	142	42	15
Q9UGR2	Z3H7B_HUMAN	541	679	304	153	197	7	8
P25311	ZA2G_HUMAN	1235	1747	1204	955	1745	8753	3817
Q3UPF5	ZCCHV_MOUSE	363	757	447	162	173	6	8
Q562A2	ZFR_RAT	335	562	126	2457	3065	33	13
O88291	ZN326_MOUSE	4207	5872	2250	2093	1897	352	185
P39447	ZO1_MOUSE	17308	17881	5329	7676	6217	1155	480
Q9Z0U1	ZO2_MOUSE	4774	7270	2850	12748	16105	2403	528

## Sheet: abundance (all proteins CL91)
	Solubilisation	CL91
	Sample	Podocin a1 (WT)	Podocin a1 (KO)	Podocin a1 (KO-depleted)	Podocin a2 (WT)	Podocin a2 (KO)	Podocin a2 (KO-depleted)	IgG (WT)
Accession	Entry Name
Q9CQV8	1433B_MOUSE	5178	7661	4336	182	217	150	165
P61983	1433G_RAT	334	2157	149	142	125	119	116
P68254	1433T_MOUSE	6722	11730	733	382	220	233	246
P63102	1433Z_RAT	16246	23670	8094	583	509	477	6188
Q76MZ3	2AAA_MOUSE	141	1582	22	17	12	10	9
P26150	3BHS3_MOUSE	7720	5641	3735	234	160	153	117
Q61767	3BHS4_MOUSE	56587	26723	13749	620	375	540	432
P48193	41_MOUSE	5063	3693	1403	552	123	88	92
P10852	4F2_MOUSE	188787	47995	22609	15017	1743	658	627
A8K2U0	A2ML1_HUMAN	416	282	186	367	115	1760	352
P80386	AAKB1_RAT	33459	15698	1474	82	59	57	54
O54950	AAKG1_MOUSE	88221	69137	35335	658	482	455	398
Q5EG47	AAPK1_MOUSE	40181	60541	20978	831	975	848	797
Q8BRK8	AAPK2_MOUSE	3581	2623	305	68	45	49	42
Q99K67	AASS_MOUSE	9468	6610	2454	474	259	237	224
P41234	ABCA2_MOUSE	382	163	17	81	9	10	7
Q8K449	ABCA9_MOUSE	11107	2882	345	1508	328	236	219
Q61102	ABCB7_MOUSE	2255	1599	135	121	88	99	88
P48410	ABCD1_MOUSE	11203	13267	2855	548	300	341	242
P55096	ABCD3_MOUSE	199168	141499	41273	12111	2001	1182	852
P61222	ABCE1_MOUSE	13710	16988	4312	2211	467	367	376
Q6P542	ABCF1_MOUSE	153	446	75	77	66	81	65
Q99LE6	ABCF2_MOUSE	5493	3622	271	389	143	149	144
Q7TMS5	ABCG2_MOUSE	25174	13187	5568	1256	429	288	202
Q99LR1	ABD12_MOUSE	1583	1124	205	39	14	11	14
Q8VCR7	ABHEB_MOUSE	479	5115	2335	185	85	71	58
Q9Z1Q2	ABHGA_MOUSE	1819	259	700	46	33	36	24
Q9QZM5	ABI1_RAT	4475	5663	93	148	55	58	53
Q9D7B6	ACAD8_MOUSE	22019	8257	5133	402	298	230	206
P15650	ACADL_RAT	2369	170	462	147	125	106	91
P45952	ACADM_MOUSE	81195	50333	21507	2895	936	757	645
P50544	ACADV_MOUSE	70951	54386	23143	3256	1159	1416	1037
Q99J27	ACATN_MOUSE	7864	429	2569	232	94	97	76
Q8K370	ACD10_MOUSE	106	546	17	16	11	15	11
Q80XL6	ACD11_MOUSE	14907	11187	4514	829	457	265	310
Q9DBL1	ACDSB_MOUSE	26201	10621	6702	375	186	179	168
Q9Z2N8	ACL6A_MOUSE	205	1788	99	119	82	83	70
P16638	ACLY_RAT	440	571	97	39	17	17	14
A2AKK5	ACNT1_MOUSE	2020	190	440	232	123	117	80
Q8VHQ9	ACO11_MOUSE	893	294	262	26	18	15	14
Q99KI0	ACON_MOUSE	5084	5698	805	585	687	261	204
Q9QYR9	ACOT2_MOUSE	18145	3435	37	47	39	35	34
Q9R0X4	ACOT9_MOUSE	43821	41339	21082	2012	828	800	580
Q9R0H0	ACOX1_MOUSE	8729	6067	1774	190	127	115	132
Q9EPL9	ACOX3_MOUSE	2508	2950	1190	170	103	97	81
Q99NB1	ACS2L_MOUSE	15435	7606	2448	710	418	226	216
Q8VCW8	ACSF2_MOUSE	2296	2023	663	54	37	36	28
P41216	ACSL1_MOUSE	11518	7978	2530	740	347	330	296
Q8K0L3	ACSM2_MOUSE	70867	43636	19590	4555	3089	2178	403
P60711	ACTB_RAT	3133519	4204357	586153	25958	7410	6189	5663
Q8BFZ3	ACTBL_MOUSE	39150	35372	50753	1523	326	112	77
P63260	ACTG_MOUSE	4729500	6251683	849623	11066	4069	2994	4354
P12814	ACTN1_HUMAN	18867	27902	5131	1257	611	450	355
P57780	ACTN4_MOUSE	121208	140939	14724	6609	2742	1330	1450
Q8R5C5	ACTY_MOUSE	170369	75927	11457	485	300	331	284
P61163	ACTZ_HUMAN	200975	99655	17219	563	396	341	333
Q9D0L4	ADCK1_MOUSE	173	2358	15	17	14	9	14
Q01341	ADCY6_MOUSE	3971	3592	696	252	176	145	137
Q9QYC0	ADDA_MOUSE	2482	1717	750	131	84	77	66
Q9QYB5	ADDG_MOUSE	138	1090	31	41	27	22	10
Q60604	ADSV_MOUSE	2886	4010	2199	265	133	122	120
P48962	ADT1_MOUSE	1531732	479416	311253	87812	14379	14350	7671
Q09073	ADT2_RAT	9030363	4150840	2487846	524034	107019	55355	31312
Q3V384	AFG1L_MOUSE	2587	8709	683	661	111	99	96
Q920A7	AFG31_MOUSE	10483	7635	1702	563	219	228	174
Q8JZQ2	AFG32_MOUSE	76102	54218	13877	2437	1054	970	800
Q9ESW4	AGK_MOUSE	13569	9394	8757	350	165	177	127
Q8K209	AGRG1_MOUSE	4097	1726	753	275	110	92	67
Q09666	AHNK_HUMAN	52	204	22	17	14	15	13
Q9Z0X1	AIFM1_MOUSE	27445	19257	4719	596	419	350	320
P31230	AIMP1_MOUSE	3146	2425	846	60	32	30	24
Q8R010	AIMP2_MOUSE	10737	531	3558	304	175	184	113
Q70FJ1	AKAP9_MOUSE	1928	1281	28	195	25	11	12
Q6ZPS6	AKIB1_MOUSE	3009	2210	773	220	93	98	95
P47740	AL3A2_MOUSE	4123	4737	2260	944	371	183	93
Q8CHT0	AL4A1_MOUSE	24280	23162	8821	1655	1250	1004	331
P02769	ALBU_BOVIN	6302	10829	4486	8632	8831	8499	5449
P47738	ALDH2_MOUSE	196769	147168	48673	12533	8599	6069	672
Q91Y97	ALDOB_MOUSE	49263	22842	11013	618	471	511	481
Q9DBE8	ALG2_MOUSE	20505	11893	3071	183	130	135	121
Q99JB7	AMNLS_MOUSE	987	696	434	19	13	13	14
P16406	AMPE_MOUSE	31550	5471	886	7549	882	419	375
P55302	AMRP_MOUSE	1405	772	702	77	98	90	74
Q810B6	ANFY1_MOUSE	2142	2283	250	163	94	91	61
G5E8K5	ANK3_MOUSE	1382	1451	230	48	48	40	35
P18293	ANPRA_MOUSE	13118	3367	689	1927	273	156	117
P97384	ANX11_MOUSE	8158	5804	1750	277	207	221	166
P10107	ANXA1_MOUSE	504	5167	199	430	167	697	766
P07356	ANXA2_MOUSE	155922	162791	73382	21488	8872	28903	12758
Q07076	ANXA7_MOUSE	12914	9629	4434	1405	336	289	239
O35643	AP1B1_MOUSE	4194	3983	1259	121	75	87	66
P22892	AP1G1_MOUSE	2021	1552	384	78	33	31	28
Q32Q06	AP1M1_RAT	9462	5868	1404	172	123	134	131
P17426	AP2A1_MOUSE	17359	24893	7150	2995	2211	610	414
P17427	AP2A2_MOUSE	35623	34094	7779	4671	2225	845	441
Q9DBG3	AP2B1_MOUSE	20048	28168	5436	2595	1905	373	320
P84091	AP2M1_MOUSE	224353	180238	64638	33495	9346	5280	1189
P62744	AP2S1_RAT	61028	64206	24221	3670	2794	413	435
Q9Z1T1	AP3B1_MOUSE	5675	3868	794	357	147	168	117
O54774	AP3D1_MOUSE	5557	3168	318	169	85	88	57
Q3U829	AP5Z1_MOUSE	387	400	95	31	17	16	15
A1L1K3	APC5_RAT	137	470	45	71	62	48	40
P05090	APOD_HUMAN	340	197	212	4004	863	655	1154
O15143	ARC1B_HUMAN	554	3294	316	149	144	121	114
P62330	ARF6_HUMAN	7670	248	59	52	45	38	40
P05089	ARGI1_HUMAN	1673	2701	1958	11397	2382	4398	5492
Q60875	ARHG2_MOUSE	568	650	146	32	26	23	15
Q9ES28	ARHG7_MOUSE	3352	4164	137	119	116	95	88
Q5FWH6	ARHGF_MOUSE	1631	2493	924	109	66	101	78
Q96PE2	ARHGH_HUMAN	4785	2948	2584	1799	4666	6533	7479
Q8CG76	ARK72_MOUSE	30718	12863	6571	342	186	172	154
Q66HA6	ARL8B_RAT	6174	670	2234	660	511	579	479
Q9QZB7	ARP10_MOUSE	2276	2480	853	100	78	84	89
P61161	ARP2_MOUSE	14385	12574	7186	657	348	332	272
Q4V7C7	ARP3_RAT	28298	15255	9531	620	487	493	384
Q9CVB6	ARPC2_MOUSE	8970	7095	3441	187	150	143	116
P59999	ARPC4_MOUSE	2132	332	2134	112	58	50	37
P98203	ARVC_MOUSE	3500	2239	412	432	98	61	48
Q13510	ASAH1_HUMAN	144	110	51	320	37	234	299
E9PZJ8	ASCC3_MOUSE	225	192	4	5	4	3	4
P16460	ASSY_MOUSE	894181	426265	206305	33659	4737	3138	3137
Q80TI0	ASTRB_MOUSE	444	417	62	29	21	21	17
Q9EPE9	AT131_MOUSE	6347	8259	3455	357	231	228	195
P06685	AT1A1_RAT	635868	149928	57235	51273	13211	9944	3597
P14094	AT1B1_MOUSE	687705	181150	108405	53036	11393	12271	4153
P97370	AT1B3_MOUSE	7755	183	36	42	34	23	33
O55143	AT2A2_MOUSE	53750	24760	13562	6581	1609	802	601
G5E829	AT2B1_MOUSE	9001	2365	1137	730	260	214	159
Q6Q477	AT2B4_MOUSE	6795	4907	2637	1182	345	356	274
Q9D5T0	ATAD1_MOUSE	13304	7226	3645	205	140	138	111
Q925I1	ATAD3_MOUSE	126314	134049	56852	6407	1798	1258	1362
Q5FWU3	ATG9A_RAT	1071	617	34	34	20	17	17
Q91YH5	ATLA3_MOUSE	3878	2896	1645	175	73	70	54
Q64430	ATP7A_MOUSE	821	587	51	83	37	29	22
O70228	ATP9A_MOUSE	90	309	99	36	31	34	24
Q03265	ATPA_MOUSE	1924401	1313020	527552	93177	27150	17988	5644
P56480	ATPB_MOUSE	243244	117184	36763	4965	1394	601	658
Q91VR2	ATPG_MOUSE	666323	340496	267253	55146	18597	18236	4209
Q78IK2	ATPMD_MOUSE	59941	2440	14198	1298	889	849	649
Q9DB20	ATPO_MOUSE	37652	14712	12487	1294	786	4288	792
P70295	AUP1_MOUSE	6631	1887	137	634	113	690	1043
P04919	B3AT_MOUSE	4277	218	102	405	48	43	40
Q91YN9	BAG2_MOUSE	983	8333	401	376	296	316	256
Q9Z1R2	BAG6_MOUSE	773	790	457	34	24	29	25
Q9QXA6	BAT1_MOUSE	5426	1886	177	134	111	113	94
Q80XN0	BDH_MOUSE	18489	6407	2799	522	156	76	54
Q921C5	BICD2_MOUSE	7667	21246	884	541	475	495	357
P20029	BIP_MOUSE	116076	131828	18740	7132	3499	2018	760
O88738	BIRC6_MOUSE	49	71	8	5	3	3	2
Q13867	BLMH_HUMAN	724	621	286	567	345	891	931
Q9Z0S1	BPNT1_MOUSE	18632	9387	5081	482	371	344	306
Q8WUW1	BRK1_HUMAN	1011	5892	630	390	349	430	346
Q80YW5	BSPRY_MOUSE	3644	2455	1480	19936	22124	21630	1200
Q8BJE2	BTNL9_MOUSE	29409	22610	9575	736	528	598	468
Q9WVA3	BUB3_MOUSE	11770	16919	6131	534	451	432	381
P98086	C1QA_MOUSE	83647	70082	25004	5347	5307	1442	20439
P14106	C1QB_MOUSE	214855	177826	71012	10523	17875	4662	45526
O35658	C1QBP_MOUSE	3093225	58329	1429	5843	1444	1233	1030
Q02105	C1QC_MOUSE	66202	124682	36099	22028	18748	11047	48370
Q9QXP7	C1QT1_MOUSE	3063	7196	114	168	226	68	50
Q922D8	C1TC_MOUSE	10044	6607	2425	482	298	264	219
Q80X80	C2C2L_MOUSE	109794	42409	4655	13816	6306	13893	3433
O88338	CAD16_MOUSE	39161	20050	5139	3040	1359	532	730
P09803	CADH1_MOUSE	14912	17288	6083	786	612	461	375
Q9Z1Y3	CADH2_RAT	14066	6521	44	176	38	26	37
P55284	CADH5_MOUSE	592	1225	420	100	83	64	48
P97326	CADH6_MOUSE	1070	2122	134	70	55	44	44
Q5RJQ8	CAHM2_RAT	445	317	144	148	235	423	69
P07384	CAN1_HUMAN	764	321	97	102	55	296	107
O08529	CAN2_MOUSE	5640	8379	1412	360	218	193	205
P97536	CAND1_RAT	663	670	224	48	41	40	30
P40124	CAP1_MOUSE	171	1963	33	65	40	49	42
Q14444	CAPR1_HUMAN	287	798	107	78	53	286	34
P47757	CAPZB_MOUSE	52863	42142	18644	1547	625	611	513
P58660	CAR10_MOUSE	1535	183	54	57	37	37	27
Q9D1I2	CAR19_MOUSE	1357	343	2805	231	181	177	138
P31944	CASPE_HUMAN	1271	651	409	1805	268	1800	3035
Q9QY96	CASR_MOUSE	6513	6212	2498	276	210	180	171
P24270	CATA_MOUSE	9892	11489	2342	4814	918	7639	3606
P07339	CATD_HUMAN	1577	1080	439	1169	694	1189	728
P49817	CAV1_MOUSE	101484	91401	28646	8791	5516	764	684
Q9WVC3	CAV2_MOUSE	10907	145	45	30	27	22	24
O54724	CAVN1_MOUSE	68820	106291	32392	13721	8954	4157	946
Q63918	CAVN2_MOUSE	27916	45190	15626	3425	1749	2358	628
Q91VJ2	CAVN3_MOUSE	13879	23979	7084	848	680	795	411
P47753	CAZA1_MOUSE	19396	14737	1475	369	213	209	139
P47754	CAZA2_MOUSE	47932	29444	7982	467	302	308	227
Q3TC33	CC127_MOUSE	1005	783	1707	4532	4658	2907	425
Q8VDP4	CCAR2_MOUSE	956	1297	269	3718	3536	2662	240
O35566	CD151_MOUSE	10050	617	497	262	387	196	226
Q9QWK4	CD5L_MOUSE	5618	12380	714	801	698	734	1065
Q9UJX2	CDC23_HUMAN	2615	2334	1215	84	58	55	47
Q8CFN2	CDC42_RAT	69935	46461	17992	3763	548	585	615
E9Q7P9	CDHR2_MOUSE	1473	955	191	63	44	48	33
Q8VDP6	CDIPT_MOUSE	17791	730	125	105	100	87	81
Q15517	CDSN_HUMAN	612	363	175	152	106	1205	855
O15078	CE290_HUMAN	35	26	18	119	17	16	11
Q9CXS4	CENPV_MOUSE	4955	2157	138	108	79	73	58
Q6AXM5	CEPT1_RAT	9414	2989	44	663	23	22	18
Q8VCT4	CES1D_MOUSE	739	109	803	30	20	18	13
P63039	CH60_RAT	49715	46631	18739	954	700	577	384
Q921W0	CHM1A_MOUSE	4265	63666	4215	3261	885	1188	952
Q9DB34	CHM2A_MOUSE	50769	54904	22774	726	487	475	423
Q8BJF9	CHM2B_MOUSE	7069	1194	2445	493	305	330	284
Q9D8B3	CHM4B_MOUSE	75910	80425	33733	1144	727	1055	1025
Q9D7S9	CHMP5_MOUSE	735	7545	352	257	213	191	200
Q8C025	CHPT1_MOUSE	1055	3144	2643	2670	212	95	77
Q9WUB6	CLCKB_MOUSE	4520	1417	173	401	110	91	62
P51790	CLCN3_HUMAN	1067	117	280	86	39	37	34
P11442	CLH1_RAT	101179	81348	32956	4593	2521	1550	929
Q6MG61	CLIC1_RAT	2506	1308	176	123	102	89	88
Q8BXK9	CLIC5_MOUSE	38369	7565	4171	380	205	200	180
Q9JK25	CLIP1_RAT	2921	1954	2345	2210	2787	2814	3268
Q9JHS4	CLPX_MOUSE	2190	2205	665	135	90	76	72
Q9ESG4	CLTRN_MOUSE	57738	436	665	99	95	83	76
P10909	CLUS_HUMAN	897	9436	163	150	102	98	85
Q8BH59	CMC1_MOUSE	42562	16640	6418	1252	466	414	349
Q9QXX4	CMC2_MOUSE	17649	12372	2041	859	226	216	197
Q9JIZ0	CMLO1_MOUSE	44100	12792	3701	2515	458	396	287
P16330	CN37_MOUSE	17507	11649	5247	533	308	289	254
Q9Z1T4	CNKR2_RAT	12521	50	7435	681	65	14	11
Q9H8M5	CNNM2_HUMAN	4897	3595	535	390	138	113	95
Q6ZQ08	CNOT1_MOUSE	464	602	61	60	16	15	14
P02452	CO1A1_HUMAN	8837	120	107	533	107	104	86
P08123	CO1A2_HUMAN	4003	52	45	239	41	31	64
P01027	CO3_MOUSE	217	1424	498	51	39	41	44
P08122	CO4A2_MOUSE	164	339	26	26	15	20	16
P01029	CO4B_MOUSE	1025	2425	149	104	85	68	336
Q9DBL7	COASY_MOUSE	3039	10870	459	409	253	286	220
Q9R1A8	COP1_MOUSE	1537	1013	170	1655	2093	917	79
Q8CIE6	COPA_MOUSE	7061	4754	1523	425	269	217	188
Q4AEF8	COPG1_RAT	5710	4020	1236	180	157	161	153
Q9QXK3	COPG2_MOUSE	527	443	238	29	28	23	21
Q60936	COQ8A_MOUSE	4484	2566	1017	87	64	65	63
Q9WUM4	COR1C_MOUSE	274	2181	1154	47	38	34	23
Q8BH44	COR2B_MOUSE	8534	6033	3300	485	222	214	171
P00405	COX2_MOUSE	42431	12994	7042	4402	468	327	278
Q9CPQ1	COX6C_MOUSE	27382	11311	9575	2124	1278	1958	1903
Q9DBG1	CP27A_MOUSE	14841	6531	3587	1025	178	208	139
Q8CIM7	CP2DQ_MOUSE	77731	17096	8799	5375	442	379	291
O54749	CP2J5_MOUSE	109194	40197	16846	2800	1463	868	540
Q64462	CP4B1_MOUSE	19521	12662	7891	441	247	253	247
O75131	CPNE3_HUMAN	309	139	73	99	46	197	35
Q10570	CPSF1_HUMAN	65	234	48	17	11	12	7
Q9QXK7	CPSF3_MOUSE	1070	663	44	42	27	27	30
P97742	CPT1A_MOUSE	116227	72182	18464	8085	2405	1522	716
Q924X2	CPT1B_MOUSE	5133	2804	1276	180	156	130	126
P52825	CPT2_MOUSE	4315	4534	254	208	147	159	109
P63154	CRNL1_MOUSE	1557	1729	154	113	77	69	55
Q62915	CSKP_RAT	17759	18081	7749	1640	1074	402	325
P97315	CSRP1_MOUSE	4693	61897	1646	816	691	590	334
Q9Z2F5	CTBP1_RAT	605	2341	1233	193	178	144	149
Q8BY89	CTL2_MOUSE	5064	289	101	172	103	83	76
P26231	CTNA1_MOUSE	17130	19183	4856	797	355	341	293
Q02248	CTNB1_MOUSE	52702	42781	14409	2045	1381	899	796
P30999	CTND1_MOUSE	21636	21194	3374	1712	1159	658	490
Q9JLB4	CUBN_MOUSE	341	453	35	22	22	21	18
Q8VE73	CUL7_MOUSE	2589	3122	479	181	145	138	111
Q9D0M3	CY1_MOUSE	43689	16487	14269	2528	552	642	326
Q7TMB8	CYFP1_MOUSE	18169	17932	6210	1174	610	373	384
Q5SQX6	CYFP2_MOUSE	8371	8784	2592	468	315	263	267
P01040	CYTA_HUMAN	4039	4942	1142	17385	4323	3757	1304
Q8BPM0	DAAM1_MOUSE	228	136	308	102	47	50	42
Q80U19	DAAM2_MOUSE	4402	1632	874	601	207	88	70
O88487	DC1I2_MOUSE	16211	19842	10033	630	716	777	817
Q8R1Q8	DC1L1_MOUSE	34536	27762	20143	745	278	302	251
Q6PDL0	DC1L2_MOUSE	11117	1206	7321	259	189	166	145
P81605	DCD_HUMAN	94826	43554	30554	124895	55741	63865	17290
Q99J39	DCMC_MOUSE	310	455	181	621	347	305	45
O08788	DCTN1_MOUSE	3164	3610	2061	380	265	131	114
Q99KJ8	DCTN2_MOUSE	4972	4574	865	93	72	60	46
Q8CBY8	DCTN4_MOUSE	6891	7248	2880	179	126	137	94
Q16531	DDB1_HUMAN	268	102	37	85	101	25	19
Q91VR5	DDX1_MOUSE	18413	16412	2856	2856	1130	353	273
Q92841	DDX17_HUMAN	2035	1575	396	227	49	54	47
Q9JIK5	DDX21_MOUSE	6341	4031	763	251	168	217	146
Q9UJV9	DDX41_HUMAN	490	999	129	509	467	447	61
P17844	DDX5_HUMAN	14950	24090	6756	1395	840	915	199
P26196	DDX6_HUMAN	127	1228	33	26	17	14	11
Q9CQ62	DECR_MOUSE	26774	10883	4742	1841	288	118	97
Q9Z2M4	DECR2_RAT	6251	293	1166	158	97	119	102
A6H8H2	DEN4C_MOUSE	583	356	305	130	75	78	61
Q80TS7	DEND_MOUSE	47371	9118	1299	11813	1141	419	375
A2RT67	DEND3_MOUSE	831	1271	184	72	37	43	41
P15924	DESP_HUMAN	5003	3154	2325	13002	1093	10416	4653
Q9EQ06	DHB11_MOUSE	67225	29470	36682	1554	339	331	261
O70503	DHB12_MOUSE	162604	97301	41876	11696	4149	3242	658
P51660	DHB4_MOUSE	73711	53636	8852	1185	543	462	399
O88736	DHB7_MOUSE	27176	13915	18347	609	401	464	304
P50171	DHB8_MOUSE	15037	7154	3505	331	291	252	240
Q8VCH6	DHC24_MOUSE	3703	143	845	492	44	47	33
O88455	DHCR7_MOUSE	8594	803	1737	453	318	290	267
P10860	DHE3_RAT	236458	139823	43874	9459	1577	1070	729
P51661	DHI2_MOUSE	43199	17879	11735	3985	404	446	306
Q99L04	DHRS1_MOUSE	3629	2988	1732	308	214	217	182
A2ATU0	DHTK1_MOUSE	413	55	36	129	98	28	26
O35286	DHX15_MOUSE	5614	5865	306	544	278	152	95
Q99PU8	DHX30_MOUSE	2601	2242	413	376	132	91	70
O70133	DHX9_MOUSE	1372	1780	283	135	273	100	24
Q9QZD8	DIC_MOUSE	127742	85021	53324	5306	649	631	1096
Q6TUG0	DJB11_RAT	4685	4110	2552	253	145	157	139
Q498R3	DJC10_RAT	593	1323	146	83	54	46	53
Q5U458	DJC11_MOUSE	693	133	397	77	61	54	45
O75165	DJC13_HUMAN	97450	53402	19677	5673	1790	1095	637
O08749	DLDH_MOUSE	32505	20953	9528	20436	20973	14822	479
Q811D0	DLG1_MOUSE	8290	5880	1987	466	184	208	198
P11532	DMD_HUMAN	16888	17976	4321	852	1088	803	705
Q6PNC0	DMXL1_MOUSE	934	735	92	68	45	36	35
P63037	DNJA1_MOUSE	10465	9406	3589	505	247	227	228
O35824	DNJA2_RAT	3861	2649	1058	242	197	179	176
Q99M87	DNJA3_MOUSE	27091	16002	7290	2017	275	231	161
O35303	DNM1L_RAT	292	266	50	17	14	16	11
P13864	DNMT1_MOUSE	136	158	22	19	11	18	14
Q8BUR4	DOCK1_MOUSE	1942	2221	502	125	112	112	83
Q8N1I0	DOCK4_HUMAN	535	189	25	24	22	18	18
B2RY04	DOCK5_MOUSE	1678	858	107	70	44	44	38
Q8VDR9	DOCK6_MOUSE	1968	2655	293	171	117	110	80
Q8R1A4	DOCK7_MOUSE	30716	26633	7074	3300	2129	1645	1169
Q8C147	DOCK8_MOUSE	718	569	53	43	30	26	23
Q8BIK4	DOCK9_MOUSE	1106	978	426	128	85	56	58
P31428	DPEP1_MOUSE	12504	5242	471	304	176	188	139
O70152	DPM1_MOUSE	5552	4773	2650	279	93	90	79
P28843	DPP4_MOUSE	8286	2242	1361	1428	131	121	108
Q16555	DPYL2_HUMAN	4785	15644	2406	543	665	565	310
Q8NEX9	DR9C7_HUMAN	1514	762	363	679	196	1491	643
Q99J47	DRS7B_MOUSE	5275	3655	2090	134	145	219	137
Q08554	DSC1_HUMAN	937	2770	506	3758	1564	5264	2783
Q02413	DSG1_HUMAN	10749	9438	5959	19882	3852	13869	3130
Q9Y4J8	DTNA_HUMAN	1987	1268	186	76	100	68	84
O70585	DTNB_MOUSE	39499	40974	10412	1283	703	623	511
Q9JHU4	DYHC1_MOUSE	29229	30892	2103	1477	481	605	459
Q45VK7	DYHC2_MOUSE	38	16	2	2	2	2	1
P63167	DYL1_HUMAN	42369	17698	632	12158	518	27883	392
Q78P75	DYL2_RAT	83119	55052	12132	4130	26189	4483	951
P39052	DYN2_RAT	2478	3044	189	249	117	101	82
Q9ESD7	DYSF_MOUSE	8164	9188	2415	374	308	216	167
Q03001	DYST_HUMAN	40	59	20	195	44	119	181
Q5XIA0	DZI1L_RAT	70	44	34	824	28	792	1104
Q9WTP0	E41L1_RAT	698	731	237	67	85	52	57
O70318	E41L2_MOUSE	1760	2754	823	136	123	62	61
Q9WV92	E41L3_MOUSE	18721	13686	2733	1920	577	428	376
Q8BGS1	E41L5_MOUSE	83521	18562	4157	10202	593	1631	1368
P51907	EAA3_RAT	447	73	22	22	16	15	15
Q8BMS1	ECHA_MOUSE	378949	241591	50629	14676	5866	1098	984
Q99JY0	ECHB_MOUSE	149320	82263	34682	9113	1515	763	768
Q8BH95	ECHM_MOUSE	43328	42011	12739	702	491	1001	365
Q9DBM2	ECHP_MOUSE	132672	96345	23889	4709	1700	772	608
P42125	ECI1_MOUSE	384	3892	25	46	22	23	22
Q16610	ECM1_HUMAN	91	65	40	328	36	270	205
P10126	EF1A1_MOUSE	619771	4464	948	1105	892	615	879
Q5VTE0	EF1A3_HUMAN	4259	37413	1389	1192	937	820	611
Q9D8N0	EF1G_MOUSE	11041	11754	5163	404	310	314	283
P58252	EF2_MOUSE	17042	25720	6030	1408	631	462	420
Q07803	EFGM_RAT	717	539	27	29	10	10	9
Q8BG67	EFR3A_MOUSE	13928	5865	1679	1044	675	254	194
Q8BFR5	EFTU_MOUSE	228359	251979	73438	8496	4213	1098	775
Q01279	EGFR_MOUSE	279	176	30	11	7	7	5
Q63961	EGLN_MOUSE	784	2308	879	97	76	70	55
Q9WVK4	EHD1_MOUSE	20650	8562	5943	252	192	221	215
Q4V8H8	EHD2_RAT	2732	136	941	42	29	24	23
Q9QXY6	EHD3_MOUSE	145947	131535	46726	5625	1379	1729	619
Q9EQP2	EHD4_MOUSE	37333	46549	16523	2426	1233	640	479
P23116	EIF3A_MOUSE	20210	19920	2721	20803	26356	19152	891
Q8JZQ9	EIF3B_MOUSE	18707	14208	3742	27432	41752	28482	1171
Q8R1B4	EIF3C_MOUSE	74670	87751	10540	79453	99372	50483	3006
Q6AYK8	EIF3D_RAT	2838	8013	675	8003	10302	4421	307
P60229	EIF3E_MOUSE	20331	24652	4892	27769	20515	16747	830
O00303	EIF3F_HUMAN	25482	25138	8042	26397	19728	21116	777
Q9Z1D1	EIF3G_MOUSE	1021	866	485	759	972	3732	300
Q91WK2	EIF3H_MOUSE	16144	12707	4766	12467	11125	10382	453
Q9QZD9	EIF3I_MOUSE	33978	21190	6731	23799	18741	15004	376
Q9DBZ5	EIF3K_MOUSE	5172	16456	656	3667	2303	3291	336
Q8QZY1	EIF3L_MOUSE	10611	23866	5369	29104	27900	23590	1467
Q99JX4	EIF3M_MOUSE	6955	16842	4684	13112	7426	4880	191
Q96JJ3	ELMO2_HUMAN	633	543	70	74	58	59	51
P70290	EM55_MOUSE	48753	27145	9276	3592	1143	957	262
P08113	ENPL_MOUSE	9583	9856	3092	284	224	198	163
P06802	ENPP1_MOUSE	1493	3258	1577	258	169	183	127
Q14677	EPN4_HUMAN	23575	16548	3212	734	410	421	400
P06494	ERBB2_RAT	2043	1284	79	83	38	39	35
Q80TH2	ERBIN_MOUSE	1122	1135	96	89	55	74	60
Q8BFZ9	ERLN2_MOUSE	35585	14439	9971	1531	289	239	226
Q3U7R1	ESYT1_MOUSE	4420	6725	2494	245	155	137	125
Q3TZZ7	ESYT2_MOUSE	4054	3068	1576	173	116	101	80
Q99LC5	ETFA_MOUSE	33260	34393	14157	586	377	402	297
Q9DCW4	ETFB_MOUSE	29212	29164	10633	846	655	534	376
Q2M3D2	EX3L2_HUMAN	34837	50316	23966	2192	1112	390	440
Q3TPX4	EXOC5_MOUSE	676	528	80	60	20	22	20
P26040	EZRI_MOUSE	75426	51958	29574	8172	1695	4053	2924
Q6A0A9	F120A_MOUSE	6462	7635	1810	721	405	201	168
Q9QXD6	F16P1_MOUSE	31653	15938	3229	390	296	295	218
Q8C0Z1	F234A_MOUSE	613	1578	606	188	187	147	124
Q9H4H8	FA83D_HUMAN	83	52	45	1091	73	683	54
Q80VD1	FA98B_MOUSE	439	2121	162	165	95	76	58
Q01469	FABP5_HUMAN	1505	1352	1054	3071	1204	3413	1351
Q922J9	FACR1_MOUSE	6512	7962	3126	316	229	204	157
Q5BK32	FAF2_RAT	1682	1543	723	86	44	44	32
O35346	FAK1_RAT	76	248	90	21	6	5	5
F8VPU2	FARP1_MOUSE	15032	16984	4074	1008	516	333	258
Q91VS8	FARP2_MOUSE	840	763	128	49	15	15	16
P19096	FAS_MOUSE	34	120	39	11	7	8	6
Q08879	FBLN1_MOUSE	1832	3214	1700	128	109	76	84
P22087	FBRL_HUMAN	17638	7421	293	176	165	125	111
Q8K3B1	FBSP1_MOUSE	213	1704	118	100	125	92	81
Q6ZVX7	FBX50_HUMAN	278	211	173	601	314	548	1067
Q7TMC8	FCSK_MOUSE	752	461	52	38	20	21	14
Q8CIB5	FERM2_MOUSE	43805	35850	13536	1507	844	825	570
Q80UZ0	FGD5_MOUSE	531	1094	60	41	27	26	25
P97447	FHL1_MOUSE	27896	32692	13560	1640	630	965	919
O70433	FHL2_MOUSE	49220	66058	19388	4274	2831	1329	1056
Q9R059	FHL3_MOUSE	5344	8499	2251	327	263	237	197
Q6P9Q4	FHOD1_MOUSE	683	1101	31	29	25	14	11
E9PV24	FIBA_MOUSE	1285	23403	10060	400	907	579	177
Q8K0E8	FIBB_MOUSE	4204	74581	31011	1053	6120	1972	596
Q8VCM7	FIBG_MOUSE	2527	31093	11414	670	2212	608	536
Q91WF7	FIG4_MOUSE	13729	11974	398	285	630	216	191
P20930	FILA_HUMAN	175	95	75	156	113	791	129
Q5D862	FILA2_HUMAN	1466	1629	896	2747	1236	11115	2619
P11276	FINC_MOUSE	787	3732	343	169	141	99	89
Q9JJ28	FLII_MOUSE	7756	11781	1873	464	307	299	216
Q8BTM8	FLNA_MOUSE	3000	7244	2543	498	337	281	232
Q80X90	FLNB_MOUSE	2346	2940	767	195	128	134	108
Q9Z1E1	FLOT1_RAT	13425	7316	2294	321	248	239	191
Q9Z2S9	FLOT2_RAT	9532	4697	134	293	93	107	112
Q6ZPF4	FMNL3_MOUSE	2320	3950	1262	853	1454	966	87
P50285	FMO1_MOUSE	3165	1693	995	155	86	87	75
Q80WE1	FMR1_RAT	1742	1575	145	204	104	76	68
E9Q8I9	FRY_MOUSE	2511	3302	627	144	118	104	84
O94915	FRYL_HUMAN	118	92	29	5	3	3	2
Q61584	FXR1_MOUSE	4859	4499	252	379	148	168	119
Q9Z1T6	FYV1_MOUSE	3627	2941	191	139	64	68	55
P16858	G3P_MOUSE	683374	532739	159680	19199	7139	8285	6025
P43428	G6PC_RAT	49660	266	67	84	71	63	57
O43826	G6PT1_HUMAN	60890	16372	827	477	406	434	442
P61922	GABT_MOUSE	39147	14669	6097	1417	352	337	231
P54818	GALC_MOUSE	36661	27686	7482	1864	821	210	171
Q9D964	GATM_MOUSE	29881	11551	4573	1754	312	261	250
P54311	GBB1_RAT	1967	12684	1936	468	207	173	184
P54313	GBB2_RAT	57636	36052	10640	656	420	514	399
Q60759	GCDH_MOUSE	78063	27684	12754	1206	608	300	243
E9PVA8	GCN1_MOUSE	1223	883	262	75	41	43	34
Q8C0K5	GDC_MOUSE	22329	15109	9261	1811	215	286	226
P13020	GELS_MOUSE	36699	44352	18983	2863	921	629	481
Q9CYH5	GFOD2_MOUSE	2763	3546	1932	170	135	120	81
P47856	GFPT1_MOUSE	3866	2835	878	159	111	114	87
O75223	GGCT_HUMAN	1577	1099	577	1667	538	3207	1898
Q99JY3	GIMA4_MOUSE	22683	21068	9498	592	420	476	351
Q68FF6	GIT1_MOUSE	5461	12337	530	255	291	125	113
Q9JLQ2	GIT2_MOUSE	481	2523	176	91	121	66	71
Q8QZY2	GLCTK_MOUSE	240	3372	99	86	65	66	49
P15105	GLNA_MOUSE	32662	23287	9948	502	355	388	379
Q64516	GLPK_MOUSE	15830	8439	3529	297	353	244	269
O94925	GLSK_HUMAN	105	2224	395	32	22	21	17
Q8BH86	GLUCM_MOUSE	300	1405	121	97	94	92	83
Q91XE0	GLYAT_MOUSE	81102	35296	15085	1428	265	249	218
Q9CZN7	GLYM_MOUSE	14747	7350	2959	316	183	177	144
P21278	GNA11_MOUSE	930	298	2985	95	75	85	62
P27601	GNA13_MOUSE	5042	3103	1362	141	110	112	88
P08752	GNAI2_MOUSE	180479	85987	54734	3795	684	721	647
P08753	GNAI3_RAT	35320	15204	9681	516	397	358	297
P18872	GNAO_MOUSE	880	5376	2913	261	201	187	140
Q8BXA1	GOLI4_MOUSE	4629	9057	982	841	394	465	400
Q91XA2	GOLM1_MOUSE	1094	680	433	1409	2864	3410	368
Q61586	GPAT1_MOUSE	4468	1715	299	220	82	70	61
Q64521	GPDM_MOUSE	2356	2137	346	128	88	96	82
P11352	GPX1_MOUSE	1074	15141	106	86	70	62	56
P38647	GRP75_MOUSE	125957	76038	21646	5464	3496	1721	1254
Q96QA5	GSDMA_HUMAN	1467	851	498	3231	1005	3986	2559
Q9DCM2	GSTK1_MOUSE	7852	7930	333	163	115	125	86
P11166	GTR1_HUMAN	40479	8737	6597	5515	472	454	182
P14246	GTR2_MOUSE	196692	33152	19785	19227	935	666	518
Q9WV38	GTR5_MOUSE	12165	547	299	1858	135	131	114
Q8K2A1	GULP1_MOUSE	336	2410	151	325	196	300	291
Q80SU7	GVIN1_MOUSE	1157	2083	443	106	82	74	54
Q9Z1E4	GYS1_MOUSE	3944	3180	423	182	99	93	74
P16403	H12_HUMAN	18759	5102	933	876	689	735	9431
P43274	H14_MOUSE	43678	1542	744	765	492	525	387
P62806	H4_MOUSE	53647	60455	1053	2098	3585	3007	3341
P14430	HA18_MOUSE	8223	1684	3252	233	140	168	122
P01901	HA1B_MOUSE	13818	7998	5603	467	317	320	236
Q8K2C9	HACD3_MOUSE	50624	19794	11585	5058	536	472	346
O08756	HCD2_MOUSE	35428	22872	10660	391	290	293	282
Q61425	HCDH_MOUSE	100866	45353	24144	1968	715	635	624
P42859	HD_MOUSE	25383	19937	7021	1135	812	614	531
Q9Y4D8	HECD4_HUMAN	269	303	38	11	8	8	6
E9QAM5	HELZ2_MOUSE	17	820	8	9	20	8	12
P22315	HEMH_MOUSE	18276	10998	7605	3133	1188	289	282
Q4U2R1	HERC2_MOUSE	776	772	63	90	36	38	35
Q8VD75	HIP1_MOUSE	233	102	101	36	23	20	15
P97519	HMGCL_RAT	5298	3206	174	226	96	119	96
Q00PI9	HNRL2_MOUSE	483	162	173	309	287	81	59
G3V9R8	HNRPC_RAT	18380	8240	1446	758	133	175	131
P61980	HNRPK_RAT	25129	32055	5249	1685	1249	346	287
Q9D0E1	HNRPM_MOUSE	5368	6892	1476	341	221	331	290
O43390	HNRPR_HUMAN	2023	152	16	21	15	11	13
Q6IMY8	HNRPU_RAT	37459	25216	4283	7823	1872	615	443
Q99JP6	HOME3_MOUSE	272	1624	124	91	81	76	65
Q86YZ3	HORN_HUMAN	32078	5739	12914	24592	3056	10623	4299
Q8R0N6	HOT_MOUSE	6115	402	179	150	114	142	103
Q8K0U4	HS12A_MOUSE	114819	56277	14949	6853	1661	1045	711
Q9CZJ2	HS12B_MOUSE	56433	70374	21771	3506	1493	875	901
P07900	HS90A_HUMAN	3083	3880	1719	200	217	199	164
P11499	HS90B_MOUSE	24263	21727	7098	597	448	259	197
P63018	HSP7C_RAT	291731	211878	34523	12659	6088	3846	1182
Q9R118	HTRA1_MOUSE	2187	2384	1256	162	91	68	55
P21213	HUTH_RAT	294	223	112	253	89	94	310
P17710	HXK1_MOUSE	5263	5267	2901	391	239	264	223
Q9D379	HYEP_MOUSE	4530	2139	222	426	61	42	60
Q61581	IBP7_MOUSE	25299	54651	6999	1106	558	523	418
Q9D6R2	IDH3A_MOUSE	115294	51738	23633	2048	543	516	462
Q68FX0	IDH3B_RAT	103220	48360	28829	4027	681	685	545
P41562	IDHC_RAT	9977	4657	3089	198	223	180	182
P54071	IDHP_MOUSE	308472	149955	64374	15143	1480	992	909
Q91YJ5	IF2M_MOUSE	436	381	46	33	9	8	8
P60842	IF4A1_HUMAN	14541	7827	6420	401	315	276	205
Q91VC3	IF4A3_MOUSE	16712	24550	4763	1139	584	377	331
Q9QZ85	IIGP1_MOUSE	234	1303	79	69	444	60	48
O88351	IKKB_MOUSE	1371	2114	916	96	59	56	47
Q9CXY6	ILF2_MOUSE	184	924	14	11	11	9	10
O55222	ILK_MOUSE	350157	190360	47404	14691	3280	1461	1204
Q0GNC1	INF2_MOUSE	493	342	15	18	11	11	7
Q9D819	IPYR_MOUSE	61153	40692	13063	1147	737	787	581
Q91VM9	IPYR2_MOUSE	33660	23349	10503	796	509	489	373
Q9JKF1	IQGA1_MOUSE	8280	11720	3131	1454	1108	1051	306
Q3UQ44	IQGA2_MOUSE	22331	7786	739	2778	469	382	347
Q60766	IRGM1_MOUSE	32371	12464	8921	2340	368	471	352
P85094	ISC2A_MOUSE	29293	681	137	159	132	100	117
Q568Z6	IST1_RAT	6014	8809	5132	321	285	263	231
Q62470	ITA3_MOUSE	11677	1977	280	1270	214	154	145
Q61739	ITA6_MOUSE	1941	2179	1177	140	144	94	92
P09055	ITB1_MOUSE	4892	2126	425	551	214	95	83
A6X935	ITIH4_MOUSE	1342	10450	2522	258	181	202	167
O89051	ITM2B_MOUSE	222465	55461	26377	22308	663	502	737
Q922B9	ITPI2_MOUSE	1426	732	237	64	40	38	30
P11881	ITPR1_MOUSE	11380	7310	3824	2762	1880	989	187
Q9Z329	ITPR2_MOUSE	4459	2230	1550	470	204	152	132
P70227	ITPR3_MOUSE	4500	3809	1617	402	209	187	150
P97607	JAG2_RAT	313	80	200	32	17	18	15
P52332	JAK1_MOUSE	23103	21273	9052	1775	630	401	384
A2AAE1	K1109_MOUSE	674	579	186	67	28	34	22
Q9UIJ7	KAD3_HUMAN	4363	3363	1181	44	27	24	22
Q9WUR9	KAD4_MOUSE	35199	28577	11548	916	562	482	432
Q9Z1P7	KANK3_MOUSE	4374	4502	1634	20023	55280	25515	855
O88986	KBL_MOUSE	130336	65991	6429	688	548	469	464
P15791	KCC2D_RAT	5756	6134	1900	161	144	178	143
Q6WVG3	KCD12_MOUSE	1056	4524	234	277	151	241	155
Q9JM63	KCJ10_MOUSE	23554	20512	11847	392	441	693	185
P52191	KCJ16_RAT	28484	18702	5992	1239	775	785	719
Q08460	KCMA1_MOUSE	2988	106	887	199	104	68	68
Q9Z0N7	KCNQ1_RAT	4125	2164	1945	99	85	89	73
P25809	KCRU_RAT	347	657	134	113	479	469	206
Q9ULH0	KDIS_HUMAN	3802	2302	1206	300	96	92	94
Q9DCY0	KEG1_MOUSE	361695	233611	52392	9983	3122	3482	1167
Q9NQT8	KI13B_HUMAN	3147	2411	232	106	73	67	55
Q9D2Z8	KIF12_MOUSE	3783	1846	432	280	310	240	201
O43896	KIF1C_HUMAN	107017	123555	61168	3000	688	233	217
Q9WV63	KIF2A_RAT	161	1140	50	16	12	11	11
Q61768	KINH_MOUSE	11399	22891	4544	756	1408	522	367
Q80W68	KIRR1_MOUSE	125909	18997	3880	36708	5797	671	563
P37285	KLC1_RAT	2349	6263	395	310	230	277	234
Q91WN4	KMO_MOUSE	544	2287	1175	177	66	75	62
P05696	KPCA_RAT	1497	1658	250	211	159	145	133
P41743	KPCI_HUMAN	1084	259	14	12	10	8	8
P52480	KPYM_MOUSE	14237	16474	6069	824	187	176	173
P18654	KS6A3_MOUSE	7516	7446	427	385	183	339	311
Q3TJ91	L2GL2_MOUSE	3305	2382	634	222	122	97	73
Q91YP0	L2HDH_MOUSE	1333	752	385	51	43	41	36
Q9QXW9	LAT2_MOUSE	64987	11549	3596	1957	285	240	231
Q8CGA3	LAT4_MOUSE	84202	29209	11583	9216	1984	1515	1474
Q3U9G9	LBR_MOUSE	3207	227	1109	167	103	124	105
Q3UN02	LCLT1_MOUSE	2978	221	1162	75	53	52	34
P31025	LCN1_HUMAN	1076	1362	2139	4153	1104	776	1174
P06151	LDHA_MOUSE	1291	3958	205	106	106	88	79
P16125	LDHB_MOUSE	11182	5660	327	360	290	386	219
Q7TNG8	LDHD_MOUSE	78647	84668	23816	2575	1027	892	727
O08573	LEG9_MOUSE	1339	6001	761	418	347	311	326
O89017	LGMN_MOUSE	8525	49	20	23	19	17	18
A2ARI4	LGR4_MOUSE	2684	794	142	474	101	104	79
Q9ERG0	LIMA1_MOUSE	4578	7579	1500	280	183	205	171
Q99JW4	LIMS1_MOUSE	40423	29808	12108	3096	606	538	361
Q91XD2	LIMS2_MOUSE	34153	21663	5398	708	592	463	448
Q792I0	LIN7C_RAT	17193	11942	5171	979	624	950	759
Q62902	LMAN1_RAT	5745	3735	1397	89	127	82	96
Q8VEE1	LMCD1_MOUSE	364	2661	109	102	58	75	56
Q8C3X8	LMF2_MOUSE	1849	112	979	103	110	92	75
P02545	LMNA_HUMAN	3908	5763	216	246	156	149	136
Q8CGK3	LONM_MOUSE	22670	18800	992	1198	642	391	311
Q86WA8	LONP2_HUMAN	703	1020	61	48	32	27	21
P23490	LORI_HUMAN	8036	6127	3340	23104	6004	39846	24793
Q9BYJ1	LOXE3_HUMAN	573	400	372	1242	225	1076	818
Q93052	LPP_HUMAN	255	3236	836	62	45	41	33
Q6PB66	LPPRC_MOUSE	1656	1048	285	137	77	55	41
Q9ESE1	LRBA_MOUSE	1271	1051	376	87	59	60	43
P62046	LRCH1_MOUSE	1112	244	221	13	8	7	7
Q80VQ1	LRRC1_MOUSE	64058	18457	2180	1315	163	190	152
Q5S006	LRRK2_MOUSE	239	265	14	21	6	6	5
O75342	LX12B_HUMAN	807	629	279	1732	289	2317	1195
Q3UFF7	LYPL1_MOUSE	13792	12554	4254	243	185	209	167
Q9CR62	M2OM_MOUSE	368646	172836	100236	17396	1934	1159	1047
O35099	M3K5_MOUSE	420	671	70	47	34	45	40
O95819	M4K4_HUMAN	1249	339	621	69	52	65	47
Q9WVL0	MAAI_MOUSE	31827	23056	2715	167	115	122	91
Q9QXZ0	MACF1_MOUSE	539	616	260	39	23	27	22
Q9WVQ1	MAGI2_MOUSE	59692	9544	1536	19042	2666	525	441
Q922Q1	MARC2_MOUSE	42743	22408	13078	2716	465	607	506
Q8K310	MATR3_MOUSE	3596	3618	1379	491	327	242	157
Q7TPV4	MBB1A_MOUSE	3483	1822	226	389	117	86	80
P41317	MBL2_MOUSE	1981	9870	4030	253	140	146	112
Q91V01	MBOA5_MOUSE	3621	211	829	109	88	117	66
Q99MR8	MCCA_MOUSE	190603	114241	28275	8754	2639	1188	1063
Q3ULD5	MCCB_MOUSE	192472	148364	52427	7321	2418	1115	1119
P25206	MCM3_MOUSE	171	2762	137	517	72	30	24
P49718	MCM5_MOUSE	6405	18081	2018	526	430	442	344
Q3UMR5	MCU_MOUSE	8814	5990	318	199	170	139	103
O88989	MDHC_RAT	7038	3939	185	140	133	155	103
P08249	MDHM_MOUSE	54075	32971	14323	1878	1016	334	269
P28825	MEP1A_MOUSE	1711	542	108	378	56	47	43
Q61847	MEP1B_MOUSE	1231	200	76	711	43	41	38
Q60805	MERTK_MOUSE	4652	927	279	609	67	86	55
Q9H8H3	MET7A_HUMAN	85000	28598	13993	3393	130	125	101
Q9DD20	MET7B_MOUSE	19231	10107	4741	1868	401	365	397
Q9DC37	MFSD1_MOUSE	12250	2641	313	1617	199	205	170
Q9CPU4	MGST3_MOUSE	51482	30093	2058	303	216	236	231
Q9CRB9	MIC19_MOUSE	104247	142425	80087	3584	1543	1249	1147
Q91VN4	MIC25_MOUSE	11114	11166	6766	351	612	851	859
Q78IK4	MIC27_MOUSE	9933	617	2081	197	127	135	105
Q8CAQ8	MIC60_MOUSE	199308	166221	95107	7074	3167	1813	1475
Q8VE19	MIO_MOUSE	51900	45349	6111	1925	1208	943	777
Q8BG51	MIRO1_MOUSE	18650	12660	1568	1877	609	276	237
Q8JZN7	MIRO2_MOUSE	10624	6935	1786	612	175	140	125
Q9EQ20	MMSA_MOUSE	331790	215128	73875	8332	3239	1524	805
P26041	MOES_MOUSE	9961	12856	3715	1015	399	443	314
Q80TL7	MON2_MOUSE	856	300	108	18	12	10	10
P53986	MOT1_MOUSE	130513	21939	25722	4837	964	1047	717
Q3U9N9	MOT10_MOUSE	451479	212875	98925	15107	1953	2122	1424
O70451	MOT2_MOUSE	415337	119550	67647	29572	3051	2085	1296
Q9Y5U8	MPC1_HUMAN	13277	6639	3507	1553	754	260986	284658
Q9D023	MPC2_MOUSE	123022	50010	23659	4102	1536	1101	782
Q8VEM8	MPCP_MOUSE	1123857	382170	256094	40944	10406	9130	3414
Q9JLB2	MPP5_MOUSE	3701	1739	468	729	86	79	80
Q9JLB0	MPP6_MOUSE	647	277	189	21	13	13	10
Q07113	MPRI_MOUSE	63	34	4	3	2	2	2
Q3UU96	MRCKA_MOUSE	406	593	31	36	27	32	27
Q7TT50	MRCKB_MOUSE	3343	5077	1175	334	180	201	186
Q8NDA8	MROH1_HUMAN	254	164	22	17	12	13	13
O35379	MRP1_MOUSE	2287	1096	556	149	121	109	114
Q8VI47	MRP2_MOUSE	2417	1230	563	357	77	76	61
O15439	MRP4_HUMAN	474	126	17	45	11	12	8
Q9R1S7	MRP6_MOUSE	5971	2744	1058	198	149	162	117
Q791V5	MTCH2_MOUSE	51579	28542	20950	2407	785	697	594
Q6ZPE2	MTMR5_MOUSE	77	81	4	8	3	3	3
P42346	MTOR_RAT	680	451	203	70	31	26	24
O88441	MTX2_MOUSE	16773	19226	9495	533	351	406	266
Q9EQK5	MVP_MOUSE	1065	1444	823	150	91	99	86
Q9JMH9	MY18A_MOUSE	438	714	108	61	41	42	40
O35682	MYADM_MOUSE	91194	129233	42933	8899	3094	593	348
Q7TPH6	MYCB2_MOUSE	1649	1800	255	93	73	75	56
Q61879	MYH10_MOUSE	631	1332	130	80	73	75	51
O08638	MYH11_MOUSE	404	908	81	58	37	34	29
Q8VDD5	MYH9_MOUSE	39085	81539	28620	2385	1755	969	1049
Q60605	MYL6_MOUSE	52513	69482	32302	887	650	793	967
Q6PDN3	MYLK_MOUSE	1240	2045	602	104	58	61	46
F8VQB6	MYO10_MOUSE	523	843	70	75	55	64	48
Q5SV80	MYO19_MOUSE	3414	2094	375	138	118	104	99
P46735	MYO1B_MOUSE	5674	11121	3488	487	281	232	176
Q9WTI7	MYO1C_MOUSE	269838	287711	118373	22976	10236	4174	1466
Q5SYD0	MYO1D_MOUSE	131822	116986	37791	10762	3552	1056	1572
E9Q634	MYO1E_MOUSE	31863	27198	5149	4749	1094	614	461
Q99104	MYO5A_MOUSE	48	31	27	19	77	1011	406
P21271	MYO5B_MOUSE	9271	7436	3065	491	280	274	220
Q64331	MYO6_MOUSE	71404	52692	17175	5455	1649	902	1204
P97479	MYO7A_MOUSE	632	489	107	46	19	19	14
Q99MZ6	MYO7B_MOUSE	39771	25836	9465	3074	990	925	756
Q69ZN7	MYOF_MOUSE	7399	3258	1563	1147	285	168	137
Q5EB94	MYZAP_RAT	2203	140	375	72	37	36	27
Q8K224	NAT10_MOUSE	458	98	139	51	41	43	36
P28660	NCKP1_MOUSE	24544	31637	7323	1925	1244	590	493
Q91W39	NCOA5_MOUSE	543	1987	307	331	335	236	193
Q62433	NDRG1_MOUSE	38882	26239	10240	397	276	269	204
Q62425	NDUA4_MOUSE	261931	131133	62850	6143	2450	532	425
Q91VD9	NDUS1_MOUSE	3528	2794	1054	273	106	120	88
Q91WD5	NDUS2_MOUSE	2302	1174	43	174	23	33	27
Q99KK2	NEUA_MOUSE	1788	1803	182	319	104	57	41
Q5NCX5	NEUL4_MOUSE	1806	2092	186	157	140	129	125
P21359	NF1_HUMAN	357	153	19	33	12	14	6
Q9Z1J3	NFS1_MOUSE	11407	7078	4335	316	269	303	209
P70441	NHRF1_MOUSE	4467	2400	993	314	278	290	239
Q9JHL1	NHRF2_MOUSE	129442	66076	26715	8754	1117	1234	1070
Q9JIL4	NHRF3_MOUSE	9232	2459	1228	547	214	209	190
O55125	NIPS1_MOUSE	135882	62674	10806	867	639	566	425
O55126	NIPS2_MOUSE	9739	7851	3438	448	471	377	398
Q3TL44	NLRX1_MOUSE	44379	36496	13046	852	511	459	386
P32020	NLTP_MOUSE	5025	4187	216	187	139	153	94
Q9EPA7	NMNA1_MOUSE	375	2348	115	137	68	62	61
Q61941	NNTM_MOUSE	8834	6080	2481	868	211	184	193
Q8BHB0	NOD1_MOUSE	7811	5221	1861	1129	270	191	176
Q9D6Z1	NOP56_MOUSE	2027	940	131	126	89	101	72
P70313	NOS3_MOUSE	3204	4388	1628	244	166	144	124
Q6WKZ7	NOSTN_MOUSE	1194	6613	701	595	315	296	206
Q9QZS7	NPHN_MOUSE	66494	7530	1300	12885	1853	352	304
Q60825	NPT2A_MOUSE	42281	16144	9896	2545	431	350	361
P97333	NRP1_MOUSE	16279	17020	2182	296	186	219	170
P46460	NSF_MOUSE	108864	89881	28560	4848	1760	803	690
O70572	NSMA_MOUSE	9479	3437	2012	246	117	139	97
Q9CWD8	NUBPL_MOUSE	274	4851	1969	167	181	273	171
E9Q7G0	NUMA1_MOUSE	99	517	183	43	35	39	32
Q9DBY8	NVL_MOUSE	159	62	9	8	6	6	5
P53395	ODB2_MOUSE	470506	171422	93273	300858	153609	130178	9189
P11960	ODBA_RAT	16773	9450	1602	6386	2038	806	418
Q6P3A8	ODBB_MOUSE	57452	18586	10686	10752	1643	833	178
Q8BZ09	ODC_MOUSE	62892	20606	15944	3644	574	592	374
Q60597	ODO1_MOUSE	46279	33317	13634	746284	709530	300449	3673
Q9D2G2	ODO2_MOUSE	148450	85430	80210	1948791	2636360	2217576	6207
Q8BMF4	ODP2_MOUSE	56352	85989	19243	173886	147981	203368	7939
P35486	ODPA_MOUSE	7041	10677	4897	79195	38405	49300	3177
Q9D051	ODPB_MOUSE	19002	24360	3184	28781	16622	16739	1269
Q8BKZ9	ODPX_MOUSE	4364	8135	3111	73016	92481	110064	3839
Q9ULD0	OGDHL_HUMAN	1434	914	527	5332	5269	3420	322
Q2TA68	OPA1_RAT	7633	5708	2106	484	204	181	147
Q505D7	OPA3_MOUSE	14978	7708	575	2162	770	407	304
Q9WVD5	ORNT1_MOUSE	25607	11451	7865	431	279	336	284
P18894	OXDA_MOUSE	11801	7399	1899	232	38	34	31
Q61194	P3C2A_MOUSE	1384	1422	426	72	49	47	36
Q6AY23	P5CR2_RAT	265	5112	25	31	26	23	21
Q9EPH8	PABP1_RAT	27375	29468	730	831	1898	503	164
Q13310	PABP4_HUMAN	1617	6518	1293	452	117	130	70
Q9CSB4	PAR3L_MOUSE	3633	923	292	984	131	131	103
Q9HB97	PARVA_RAT	130600	62776	16112	1674	793	841	726
Q9ES46	PARVB_MOUSE	10642	9026	4532	289	175	166	149
Q8VI36	PAXI_MOUSE	1914	1938	172	157	143	122	107
P60335	PCBP1_MOUSE	9629	18247	5005	264	122	124	86
Q91ZA3	PCCA_MOUSE	23824	14851	2202	1819	589	429	348
Q99MN9	PCCB_MOUSE	30466	21806	7314	628	227	213	181
Q8BH04	PCKGM_MOUSE	105	85	268	44	39	37	36
Q9WU78	PDC6I_MOUSE	1082	1482	84	75	52	49	39
Q922S4	PDE2A_MOUSE	1014	1843	801	127	85	114	92
P04785	PDIA1_RAT	541	3200	1475	115	118	94	97
P27773	PDIA3_MOUSE	495	497	144	9	8	6	7
Q922R8	PDIA6_MOUSE	4233	4294	1884	135	78	81	63
Q63065	PDK1_RAT	157	95	474	40	27	28	18
Q64536	PDK2_RAT	12751	6197	3117	474	142	142	104
Q15120	PDK3_HUMAN	2406	90	417	19	15	12	12
Q8CI51	PDLI5_MOUSE	604	2254	134	191	91	98	57
Q99MZ7	PECR_MOUSE	21958	17074	9452	575	294	283	216
Q5BL07	PEX1_MOUSE	2907	2046	824	158	100	92	79
Q9R0A0	PEX14_MOUSE	18330	15974	6635	233	151	226	198
Q99LC9	PEX6_MOUSE	7288	5547	1935	414	300	324	259
P12382	PFKAL_MOUSE	11556	9568	1164	436	261	254	201
P47857	PFKAM_MOUSE	9642	8453	852	569	379	221	197
Q9WUA3	PFKAP_MOUSE	6127	8404	1270	384	238	259	206
Q05769	PGH2_MOUSE	1089	9027	354	327	206	198	149
P16331	PH4H_MOUSE	8827	3258	1436	182	111	113	109
P67778	PHB_MOUSE	116409	52736	31333	6040	274	781	254
O35129	PHB2_MOUSE	133935	79204	39912	6849	1024	693	1191
Q8K1N2	PHLB2_MOUSE	443	722	42	43	23	21	18
Q8VD65	PI3R4_MOUSE	831	775	57	50	25	22	17
E9Q3L2	PI4KA_MOUSE	13609	7951	1802	1034	291	288	222
Q5I6B8	PI51C_RAT	185	1581	79	60	36	39	45
Q92508	PIEZ1_HUMAN	509	422	74	72	17	17	12
P12273	PIP_HUMAN	1657	26053	303	2794	2030	1009	843
O35245	PKD2_MOUSE	1583	703	468	1760	1344	1205	199
Q7TQG1	PKHA6_MOUSE	2684	2146	193	93	80	83	68
Q8IVE3	PKHH2_HUMAN	420	573	132	31	21	18	12
Q13835	PKP1_HUMAN	1000	743	420	2544	282	1279	531
Q99959	PKP2_HUMAN	4498	2469	646	942	385	74	65
Q68FH0	PKP4_MOUSE	43518	31780	6798	3205	1509	410	399
P14923	PLAK_HUMAN	29982	32113	13625	25370	2548	19078	6124
Q9D517	PLCC_MOUSE	5922	2396	1600	552	95	110	80
Q13393	PLD1_HUMAN	805	101	270	6	4	4	4
Q9QXS1	PLEC_MOUSE	2172	2479	941	224	160	135	132
Q3TRM4	PLPL6_MOUSE	41203	25552	9027	1734	1056	619	447
A2AJ88	PLPL7_MOUSE	4497	2791	200	244	98	95	75
Q9JJ00	PLS1_MOUSE	26625	19066	10927	4042	1325	870	861
Q9DCW2	PLS2_MOUSE	18497	2703	2860	475	625	425	526
Q63598	PLST_RAT	180	947	44	38	20	20	14
B2RXS4	PLXB2_MOUSE	2805	2098	335	299	101	119	86
O70579	PM34_MOUSE	7878	5774	2541	298	210	192	159
Q91X05	PODO_MOUSE	83972113	2896820	24928	5845864	196158	14405	3966
Q9R0M4	PODXL_MOUSE	21733	11334	5281	3084	915	316	235
Q8WVV4	POF1B_HUMAN	332	298	196	249	119	1100	244
Q62087	PON3_MOUSE	767	5212	5425	174	125	128	124
Q6S8J3	POTEE_HUMAN	35958	19550	32291	270	189	186	124
P62137	PP1A_MOUSE	70303	45665	1279	724	550	579	490
P62142	PP1B_RAT	6870	4089	838	50	33	33	36
P36873	PP1G_HUMAN	5221	16350	665	624	491	524	424
Q4V888	PP4P2_RAT	16706	16309	8416	378	232	314	209
P24369	PPIB_MOUSE	1075	758	208	509	350	1905	245
P51175	PPOX_MOUSE	111	1672	15	13	9	9	8
P35700	PRDX1_MOUSE	95538	81308	25651	2859	2332	2397	1709
Q61171	PRDX2_MOUSE	1978	27950	496	5622	1180	2931	2790
P20108	PRDX3_MOUSE	15120	24689	7404	1027	900	1111	181
Q13162	PRDX4_HUMAN	2356	6744	1891	169	99	119	96
P99029	PRDX5_MOUSE	21399	22353	9145	700	362	140	124
Q9WU79	PROD_MOUSE	67810	34714	22977	1383	532	460	393
Q99KP6	PRP19_MOUSE	2959	17501	4175	332	199	168	144
A1A5S1	PRP6_RAT	2078	1858	240	140	89	90	75
Q99PV0	PRP8_MOUSE	6370	7185	1904	530	729	204	195
P62333	PRS10_HUMAN	17597	19280	10133	677	439	450	376
P62193	PRS4_RAT	3963	5914	2745	138	76	78	67
O88685	PRS6A_MOUSE	8039	7369	4813	389	332	374	257
P43686	PRS6B_HUMAN	6472	5421	3178	146	115	102	84
P46471	PRS7_MOUSE	18345	19994	8987	799	561	483	411
P62198	PRS8_RAT	12944	11495	6994	222	281	189	187
Q8BG32	PSD11_MOUSE	1128	4394	567	249	183	168	133
Q3TXS7	PSMD1_MOUSE	5987	5915	2436	451	250	212	176
Q4FZT9	PSMD2_RAT	8496	9470	2940	476	246	241	190
Q8BJY1	PSMD5_MOUSE	2154	2113	1286	104	68	59	43
Q00438	PTBP1_RAT	11290	3377	37	41	28	24	25
Q14C51	PTCD3_MOUSE	3577	1972	439	305	116	112	57
Q8BGC4	PTGR3_MOUSE	6792	6550	1665	207	128	144	116
P41593	PTH1R_MOUSE	3652	997	1330	203	112	68	42
Q15678	PTN14_HUMAN	220	780	32	27	67	20	13
Q15262	PTPRK_HUMAN	5077	3064	341	253	128	144	88
E9Q612	PTPRO_MOUSE	23158	2986	449	3387	256	204	207
Q99LH2	PTSS1_MOUSE	26592	12268	3595	1677	249	283	221
Q9Z1X2	PTSS2_MOUSE	3470	951	845	85	75	71	69
Q9DCL9	PUR6_MOUSE	4756	3220	1182	327	266	189	216
P54822	PUR8_MOUSE	174	1213	57	74	55	66	56
P42669	PURA_MOUSE	4701	57159	1280	691	524	439	378
O35295	PURB_MOUSE	25461	20413	8302	1156	512	478	408
O96011	PX11B_HUMAN	1174	1131	132	131	194	107	110
Q9JJW0	PXMP4_MOUSE	15968	10642	884	234	195	173	184
Q05920	PYC_MOUSE	154552	82736	35883	9118	4558	1777	1531
B2RQC6	PYR1_MOUSE	453	579	73	51	39	31	31
Q9DB77	QCR2_MOUSE	43606	14814	17440	3296	519	952	341
Q9CQ69	QCR8_MOUSE	266786	115309	44256	7443	2548	2052	1641
Q8R1I1	QCR9_MOUSE	31412	10332	12718	1946	217	219	133
Q3UNZ8	QORL2_MOUSE	16827	7177	4233	307	260	222	189
P61027	RAB10_MOUSE	102993	52454	25422	4090	469	721	391
Q6IQ22	RAB12_HUMAN	3501	3001	493	42	22	23	24
P61106	RAB14_HUMAN	25755	17393	7596	884	242	247	198
Q5EB77	RAB18_RAT	31413	22649	8538	1792	245	234	191
P62821	RAB1A_MOUSE	37404	25013	12116	954	974	744	724
Q9H0U4	RAB1B_HUMAN	122146	102074	39524	1260	492	415	508
P05712	RAB2A_RAT	7736	4601	2370	237	167	199	174
Q15286	RAB35_HUMAN	20702	11678	6238	542	433	376	341
Q9CQD1	RAB5A_MOUSE	43688	30489	17925	489	258	331	376
P35278	RAB5C_MOUSE	12239	10358	5269	943	162	141	139
P51150	RAB7A_MOUSE	31352	25640	11307	493	242	240	169
P55258	RAB8A_MOUSE	19581	12058	1523	180	118	100	122
P63245	RACK1_RAT	12912	10137	3542	272	179	208	136
P26043	RADI_MOUSE	25922	16526	5165	1391	468	452	398
Q3SWS8	RAE1L_RAT	265	2934	72	63	33	32	28
Q3U0S6	RAIN_MOUSE	1195	5648	477	204	127	144	112
Q9JIW9	RALB_MOUSE	5734	5163	3337	455	331	316	302
P62834	RAP1A_HUMAN	10089	6796	2197	155	103	106	71
P10114	RAP2A_HUMAN	6794	654	3132	322	242	247	182
O35963	RB33B_MOUSE	1049	4811	6582	282	412	203	165
Q80UJ7	RB3GP_MOUSE	12600	8792	5290	787	635	795	659
Q8BMG7	RBGPR_MOUSE	2971	2060	821	128	90	83	69
P49756	RBM25_HUMAN	3058	6364	2870	1875	1799	152	510
Q9ERU9	RBP2_MOUSE	188	184	18	20	14	14	13
Q8CEE7	RDH13_MOUSE	16822	7524	5856	617	514	558	538
O54909	RDH16_MOUSE	61876	15638	9446	2238	186	156	79
Q9EPU0	RENT1_MOUSE	5036	5489	1748	385	260	166	120
Q64FW2	RETST_MOUSE	8275	433	399	158	90	108	90
Q6A0D4	RFTN1_MOUSE	67	650	294	17	12	12	11
Q6GYP7	RGPA1_MOUSE	108	85	91	32	19	19	19
P86411	RGPA2_RAT	432	565	107	34	23	18	17
P49796	RGS3_HUMAN	82	580	44	31	27	28	23
Q5FWK3	RHG01_MOUSE	15842	19693	8945	457	255	270	256
Q69ZH9	RHG23_MOUSE	743	381	53	167	23	27	20
P61589	RHOA_RAT	118154	78822	26880	5363	2760	2501	1707
P84096	RHOG_MOUSE	66314	45246	24856	2263	440	421	401
Q61085	RHPN1_MOUSE	39080	13447	3417	4133	596	513	407
Q6PDV7	RL10_RAT	589554	291583	12943	24807	5241	4539	3284
P62907	RL10A_RAT	513791	383543	84788	38757	6583	4996	1519
P62913	RL11_HUMAN	148868	126303	56113	4901	602	4686	5609
P23358	RL12_RAT	369875	198264	61924	41639	12069	14425	3095
P47963	RL13_MOUSE	534021	384645	81480	47195	10885	5554	1046
P19253	RL13A_MOUSE	629701	342424	68102	59001	6445	4932	3054
Q9CR57	RL14_MOUSE	736772	459459	147004	79211	13977	5569	1843
P61313	RL15_HUMAN	65676	47505	10366	11147	834	672	679
Q9CPR4	RL17_MOUSE	100278	43244	5831	4123	572	470	391
P35980	RL18_MOUSE	297892	217710	33114	61156	5168	2246	2017
P62718	RL18A_RAT	140128	68639	15003	15537	1905	667	504
P84100	RL19_RAT	264558	196167	32305	33194	8631	2792	2209
P20280	RL21_RAT	122346	67274	18991	14907	1769	1270	773
P67984	RL22_MOUSE	71120	51042	60841	31524	23289	30961	7832
P62829	RL23_HUMAN	108567	74757	12069	2008	501	445	437
P62750	RL23A_HUMAN	126651	90212	14311	2535	2364	1958	1850
P83732	RL24_RAT	269858	126330	7759	10139	3386	3096	1204
P61354	RL27_RAT	126654	90086	33499	22569	8043	2246	494
P14115	RL27A_MOUSE	26286	22121	5511	4472	2416	2774	1753
P41105	RL28_MOUSE	278909	159559	45461	30205	4467	3863	2185
P27659	RL3_MOUSE	348081	161797	20304	27684	2664	1033	849
P62889	RL30_MOUSE	196336	135330	45111	10911	2812	1587	527
P62902	RL31_RAT	59650	20693	2716	3472	435	467	466
P49207	RL34_HUMAN	45771	24452	3154	901	1140	1044	864
O55142	RL35A_MOUSE	621877	339882	92233	47068	11481	11234	1883
P83881	RL36A_HUMAN	179362	26781	7976	8054	8900	6345	7735
Q9JJI8	RL38_MOUSE	98413	68650	21284	2453	718	732	530
Q9D8E6	RL4_MOUSE	672093	249687	26300	38381	2420	1782	1556
P47911	RL6_MOUSE	594977	215947	33709	41623	3567	7037	1325
P14148	RL7_MOUSE	1400553	613929	162039	117009	18068	9723	4209
P62425	RL7A_RAT	154416	33575	6663	4051	1394	777	623
P62918	RL8_MOUSE	523755	187983	39623	35659	5113	1547	1281
P51410	RL9_MOUSE	59740	45633	13498	940	1813	810	776
P14869	RLA0_MOUSE	412710	259797	22020	27242	704	438	378
Q8BQZ4	RLGPB_MOUSE	1839	1316	623	141	126	139	123
E9Q555	RN213_MOUSE	654	616	52	120	26	25	21
Q62191	RO52_MOUSE	277	272	53	4654	8561	690	95
Q8VCC8	RPGF3_MOUSE	4160	2990	682	317	135	111	90
Q91YQ5	RPN1_MOUSE	1093	866	38	65	29	24	26
Q8N122	RPTOR_HUMAN	47	106	14	13	15	14	13
P10833	RRAS_MOUSE	71138	46460	24491	5766	1410	1325	942
P62071	RRAS2_MOUSE	157359	50688	25125	11403	1115	1358	1090
Q99PL5	RRBP1_MOUSE	523	647	62	61	52	52	49
Q8R2Q4	RRF2M_MOUSE	1042	931	150	83	57	60	45
P62280	RS11_HUMAN	78058	48352	23106	5334	3529	4253	1204
P62278	RS13_RAT	211028	116380	49347	33135	10635	2335	983
P62264	RS14_MOUSE	65513	11541	13660	1285	653	742	526
P62244	RS15A_HUMAN	103925	68018	27037	1226	886	1006	714
P62250	RS16_RAT	95958	64899	21133	8872	1033	682	506
P62271	RS18_RAT	58370	29817	1744	5299	1533	4152	1668
Q9CZX8	RS19_MOUSE	5088	6060	1091	1193	1010	5289	2615
P25444	RS2_MOUSE	224714	78586	12955	10145	834	691	515
P60868	RS20_RAT	33422	19440	534	404	1301	341	283
P62268	RS23_RAT	38100	12294	1257	1083	1047	905	826
P62852	RS25_MOUSE	151675	79576	38982	25004	8369	11605	1999
P62908	RS3_MOUSE	320229	132080	89759	23757	5887	3716	1517
P97351	RS3A_MOUSE	141031	54846	11202	8596	1335	1647	1325
P62703	RS4X_RAT	512962	177139	49376	30746	5177	4111	1982
P62755	RS6_RAT	380962	137218	31042	26923	5583	2322	1600
P62081	RS7_HUMAN	69659	41712	13676	6811	4449	2934	724
P62243	RS8_RAT	213438	57867	4609	4513	492	474	360
P46781	RS9_HUMAN	255003	181717	44404	32206	6133	5263	1204
P14206	RSSA_MOUSE	5377	6698	1001	1391	920	314	228
Q01730	RSU1_MOUSE	904	5407	3207	251	501	350	169
Q99N87	RT05_MOUSE	3833	75	30	34	29	25	27
Q9D7N3	RT09_MOUSE	3420	172	838	86	76	55	65
Q9CXW2	RT22_MOUSE	8581	322	157	181	108	101	77
Q8BK72	RT27_MOUSE	13960	9065	4770	476	305	58	65
Q9ER88	RT29_MOUSE	4302	2319	175	352	158	129	127
Q8BJZ4	RT35_MOUSE	5465	150	82	78	69	66	64
Q9CQX8	RT36_MOUSE	2088	1417	1543	5023	4244	2016	297
Q6AYT3	RTCB_RAT	26186	25894	7181	1018	521	446	363
Q6RJR6	RTN3_RAT	492	7919	2762	287	92	97	82
Q99P72	RTN4_MOUSE	2664	2669	1480	126	68	109	70
Q8BIJ7	RUFY1_MOUSE	319	417	49	42	55	37	46
P60122	RUVB1_MOUSE	10001	7853	1756	101	75	67	58
Q9WTM5	RUVB2_MOUSE	6443	3874	848	172	85	94	77
P62304	RUXE_HUMAN	837	17600	51	100	54	51	62
P31151	S10A7_HUMAN	2763	1149	291	1780	1574	2247	870
P05109	S10A8_HUMAN	1597	6051	6311	15589	10666	8354	17643
Q9HCY8	S10AE_HUMAN	533	400	239	516	310	1370	462
Q96FQ6	S10AG_HUMAN	2221	1582	719	3882	506	3828	1481
P55014	S12A1_MOUSE	27851	18383	8752	3206	1320	1050	456
P55012	S12A2_MOUSE	111	940	490	43	53	45	23
P59158	S12A3_MOUSE	52794	29287	14368	2102	868	537	444
Q99MR3	S12A9_MOUSE	1856	566	63	51	36	41	29
Q91Y63	S13A3_MOUSE	42927	6926	1373	2516	309	165	147
O08966	S22A1_MOUSE	5951	1096	667	254	67	59	45
O70577	S22A2_MOUSE	44690	15339	1377	3441	567	698	390
Q8VC69	S22A6_MOUSE	32191	10790	5399	2917	634	333	256
O88909	S22A8_MOUSE	13822	5406	3264	621	293	305	234
Q8CFZ5	S22AC_MOUSE	224575	41522	20278	23346	4242	1952	1227
Q6A4L0	S22AD_MOUSE	2172	138	38	75	46	56	48
Q78KK3	S22AI_MOUSE	17900	12898	5815	1367	539	657	638
Q8VCA0	S22AJ_MOUSE	15438	1452	250	2277	104	118	98
Q9Z2J0	S23A1_MOUSE	8067	823	191	636	112	125	113
Q8R0Y8	S2542_MOUSE	43623	22001	14665	3216	688	584	403
Q8CFJ7	S2545_MOUSE	42778	16007	12473	2476	312	313	257
Q60714	S27A1_MOUSE	7143	5739	904	284	178	176	145
O35488	S27A2_MOUSE	69834	30387	8592	5740	1427	5128	1650
Q91VE0	S27A4_MOUSE	1608	1664	884	168	69	56	55
Q80VA5	S3TC2_MOUSE	2159	1072	361	360	66	67	50
Q8K0H1	S47A1_MOUSE	145828	32185	18705	8565	859	989	721
O88343	S4A4_MOUSE	102324	44533	26275	8502	2013	1065	656
P61621	S61A1_RAT	34374	1016	9636	663	379	449	363
Q9D687	S6A19_MOUSE	58796	5409	1186	6075	808	130	119
Q9EP69	SAC1_MOUSE	2959	2482	1322	158	150	118	119
Q9JLC8	SACS_MOUSE	83	69	7	9	6	6	5
Q96HN2	SAHH3_HUMAN	881	1559	1472440	1566629	1506610	1544757	1676540
Q8BGH2	SAM50_MOUSE	145715	106842	62390	6387	2268	921	1032
O55128	SAP18_MOUSE	1227	2498	1213	376	375	294	248
P17900	SAP3_HUMAN	417	363	193	167	151	948	780
E9QAT4	SC16A_MOUSE	426	411	116	17	21	12	9
Q01405	SC23A_MOUSE	4182	4889	301	207	96	117	98
Q9D662	SC23B_MOUSE	2066	2697	214	256	93	92	81
P53992	SC24C_HUMAN	2354	1696	157	176	40	38	37
Q3UPL0	SC31A_MOUSE	1030	1254	210	74	55	50	40
Q923I7	SC5A2_MOUSE	402016	46192	27077	32692	2996	2554	998
Q8BYF6	SC5A8_MOUSE	250346	60695	43268	965	934	752	609
Q8VDT1	SC5A9_MOUSE	1033	184	125	277	81	103	66
Q5SWY8	SC5AA_MOUSE	7458	1613	1133	304	238	207	112
Q8K0E3	SC5AB_MOUSE	4716	509	124	343	59	58	39
A0A286YF77	SCGR6_HUMAN	8155	11062	17599	21409	8152	51772	11887
A0A286YFG1	SCGR8_HUMAN	706566	543885	480732	379939	473041	356889	511142
A0A286YEX9	SCGRX_HUMAN	7145	4765	784	642	835	566	648
B2GV06	SCOT1_RAT	3337	1988	179	143	118	101	86
Q80U72	SCRIB_MOUSE	844	784	264	49	29	27	21
Q8K2B3	SDHA_MOUSE	10250	6980	3244	396	237	227	175
Q9CQA3	SDHB_MOUSE	3741	4119	1292	89	101	80	83
Q9UBV2	SE1L1_HUMAN	1871	1594	91	72	79	59	51
Q5XFW8	SEC13_RAT	20972	22437	6821	302	248	221	172
Q8R2U0	SEH1_MOUSE	11054	4806	81	75	57	62	61
Q4LFA9	SEM3G_MOUSE	815	343	65	38	19	19	16
P04279	SEMG1_HUMAN	11343	372238	4427	1660	1225	1143	1195
Q02383	SEMG2_HUMAN	3842	213689	2578	2408	1760	1585	1593
Q8C650	SEP10_MOUSE	1425	15888	472	252	253	254	203
B3GNI6	SEP11_RAT	40842	74505	21844	640	642	546	438
P42208	SEPT2_MOUSE	102488	185874	32510	875	579	550	479
P28661	SEPT4_MOUSE	228	3280	263	134	162	105	108
Q9R1T4	SEPT6_MOUSE	6917	10698	954	582	581	456	384
O55131	SEPT7_MOUSE	54754	132506	25060	2036	1490	1429	1182
Q8CHH9	SEPT8_MOUSE	2325	5316	1617	404	205	129	155
Q80UG5	SEPT9_MOUSE	19556	58625	14546	646	720	722	661
P19324	SERPH_MOUSE	25032	34867	17665	377	348	318	264
O75533	SF3B1_HUMAN	2311	2309	505	256	187	123	82
Q15393	SF3B3_HUMAN	1981	2371	267	204	139	64	51
P23246	SFPQ_HUMAN	6469	4905	498	798	636	95	69
Q99JR1	SFXN1_MOUSE	99193	35512	28916	8566	547	448	416
Q925N2	SFXN2_MOUSE	29710	15748	6631	604	412	425	268
Q91V61	SFXN3_MOUSE	19656	15566	7703	319	218	209	159
Q8R0X7	SGPL1_MOUSE	7304	5617	2662	149	302	89	70
Q921I6	SH3B4_MOUSE	1988	3051	326	125	81	72	55
Q4ACU6	SHAN3_MOUSE	1048	2944	148	176	81	84	75
Q6P549	SHIP2_MOUSE	3017	5495	299	318	146	139	112
Q8R104	SIR3_MOUSE	2377	197	730	139	65	61	49
Q91WV7	SLC31_MOUSE	30403	10254	1510	2778	416	234	226
O54988	SLK_MOUSE	41911	53424	4260	1181	931	842	642
P97690	SMC3_RAT	67	911	22	29	21	26	22
P62316	SMD2_HUMAN	7146	12433	3985	260	377	371	288
P62320	SMD3_MOUSE	1843	40392	339	2392	2230	1847	689
Q3UKJ7	SMU1_MOUSE	92	610	44	66	57	49	45
P54920	SNAA_HUMAN	220	95	331	24	17	17	14
Q61234	SNTA1_MOUSE	29288	19953	5495	1239	274	172	129
Q99L88	SNTB1_MOUSE	22259	29045	8413	719	428	505	319
Q61235	SNTB2_MOUSE	366038	320200	91788	16865	6917	1278	2710
Q9QX47	SON_MOUSE	296	781	28	19	23	16	17
Q6PHU5	SORT_MOUSE	1816	1832	721	165	89	110	89
Q9D826	SOX_MOUSE	9507	6384	4068	287	166	172	135
Q96P63	SPB12_HUMAN	2166	3320	852	11936	734	7368	2192
P29508	SPB3_HUMAN	521	398	184	2153	1157	932	608
Q3ULF4	SPG7_MOUSE	12357	9729	3229	528	313	300	250
Q8NCJ5	SPRY3_HUMAN	1663	2316	93	74	56	59	53
Q62261	SPTB2_MOUSE	58309	57456	20180	2867	1673	777	1231
Q3UHA3	SPTCS_MOUSE	186	173	30	12	9	7	6
P16546	SPTN1_MOUSE	44475	51351	17939	2565	1781	984	1220
Q9QWN8	SPTN2_RAT	1645	173	515	7120	114	72	87
Q9R112	SQOR_MOUSE	447457	242375	107984	14216	3638	1508	1109
Q64337	SQSTM_MOUSE	128	764	75	75	110	61	63
Q80TF6	STAR9_MOUSE	96	217	7	6	10	5	5
Q13586	STIM1_HUMAN	1130	2202	10	15	8	6	9
Q99JB2	STML2_MOUSE	22213	1114	3437	232	238	230	187
Q5VSL9	STRP1_HUMAN	551	1450	29	27	21	424	441
Q64324	STXB2_MOUSE	3380	1879	164	136	87	89	87
Q60770	STXB3_MOUSE	8512	92	28	1877	24	25	24
Q9WUM5	SUCA_MOUSE	60411	30270	11532	1822	415	358	274
Q9Z2I9	SUCB1_MOUSE	132523	99363	50405	3696	1362	545	395
Q9Z2I8	SUCB2_MOUSE	92008	73967	28104	1291	493	449	375
Q64310	SURF4_MOUSE	21164	225	73	88	78	65	63
Q15431	SYCP1_HUMAN	238	815	61	1768	270	1378	381
Q922B2	SYDC_MOUSE	25604	22740	11272	823	461	359	292
Q8CGC7	SYEP_MOUSE	6938	6474	2963	462	305	244	214
Q8C0C7	SYFA_MOUSE	33501	26880	15725	1222	533	604	500
Q9WUA2	SYFB_MOUSE	4283	2528	960	350	141	118	112
Q8BU30	SYIC_MOUSE	3743	4291	1110	282	155	153	106
Q8BIJ6	SYIM_MOUSE	4583	5912	285	423	206	130	80
Q68FL6	SYMC_MOUSE	10339	8581	3932	551	389	391	300
Q8BML9	SYQ_MOUSE	92	430	39	2536	196	1352	879
Q9D0I9	SYRC_MOUSE	18164	16273	2513	569	367	369	249
Q9DBY1	SYVN1_MOUSE	1974	1913	231	129	87	84	67
A2A9C3	SZT2_MOUSE	106	81	9	6	4	4	3
Q3TUH1	TAM41_MOUSE	12307	6585	2906	225	147	113	77
P68368	TBA4A_MOUSE	1124970	521192	14535	1384	1373	326	369
Q13885	TBB2A_HUMAN	572462	410357	184424	11985	4724	1859	1567
P99024	TBB5_MOUSE	1146347	1015905	27243	1758	926	688	602
Q922F4	TBB6_MOUSE	447	4435	274	201	165	148	114
Q9WUN2	TBK1_MOUSE	3629	4324	1398	286	159	180	128
P11983	TCPA_MOUSE	27145	25025	12279	755	571	520	481
P80314	TCPB_MOUSE	6566	7286	2482	306	363	246	234
P80315	TCPD_MOUSE	17685	18421	6885	437	346	381	304
P80316	TCPE_MOUSE	5404	5865	2539	191	102	104	90
P80318	TCPG_MOUSE	2441	4830	1499	309	189	231	199
Q99832	TCPH_HUMAN	405	3849	141	90	95	89	83
P42932	TCPQ_MOUSE	4975	4581	2517	237	116	113	89
P80317	TCPZ_MOUSE	12559	15737	6083	368	284	326	207
Q9CY27	TECR_MOUSE	224233	150219	97546	23657	2917	1534	1251
Q9UIF3	TEKT2_HUMAN	490	962	286	1766	3834	472	1408
Q9HBL0	TENS1_HUMAN	4234	4050	810	73	45	43	38
Q5SSZ5	TENS3_MOUSE	542	453	140	21	18	19	16
P55072	TERA_HUMAN	10975	16445	4340	1095	1516	549	725
Q62351	TFR1_MOUSE	1093	244	59	38	26	27	17
Q62219	TGFI1_MOUSE	12939	20688	4612	265	216	209	185
P22735	TGM1_HUMAN	1363	1773	383	3526	670	8151	3347
P21981	TGM2_MOUSE	13256	14855	2305	800	728	334	211
Q08188	TGM3_HUMAN	779	691	381	1933	308	2512	1084
Q921H8	THIKA_MOUSE	74993	81333	16551	476	383	510	289
Q8VCH0	THIKB_MOUSE	49710	20883	163	152	100	103	70
Q8QZT1	THIL_MOUSE	358290	365796	107473	4357	3483	1500	1333
Q8BWT1	THIM_MOUSE	1732890	1187213	374290	36034	14304	2966	2049
P10599	THIO_HUMAN	1957	1535	691	7130	1188	2569	2554
Q62318	TIF1B_MOUSE	593	2425	734	197	147	113	110
O35857	TIM44_MOUSE	7754	5491	3107	200	151	131	100
Q9D880	TIM50_MOUSE	42941	15136	11483	343	277	330	248
P26039	TLN1_MOUSE	5444	6132	1767	414	403	213	189
Q9CYV5	TM135_MOUSE	24072	9840	5578	2101	275	284	179
Q7TN60	TMC6_MOUSE	4009	3103	1239	162	154	132	112
Q9CR67	TMM33_MOUSE	71676	31286	10973	2723	287	322	268
Q9QY73	TMM59_MOUSE	7707	3054	1039	1434	183	274	240
Q9D0N8	TMM88_MOUSE	1509	8189	638	11889	21951	11153	249
Q9JHJ0	TMOD3_MOUSE	58998	51433	25861	536	322	386	280
Q8VBT0	TMX1_MOUSE	370	2053	177	129	107	96	101
Q8CGB6	TNS2_MOUSE	41042	33797	3970	4210	1491	591	565
Q9CZW5	TOM70_MOUSE	2372	2321	422	151	93	105	81
Q02880	TOP2B_HUMAN	718	349	16	53	14	12	8
Q3TLI0	TPC10_MOUSE	215	141	163	51	36	36	26
B2RXC1	TPC11_MOUSE	2729	3046	1074	172	100	102	87
Q8K2L8	TPC12_MOUSE	2550	1099	1283	129	88	84	58
Q3TIR1	TPC13_MOUSE	472	3285	403	154	114	119	99
O55013	TPPC3_MOUSE	8779	1596	6404	436	306	299	233
Q9CQA1	TPPC5_MOUSE	6923	10715	3515	874	264	499	199
Q9Y2L5	TPPC8_HUMAN	295	355	216	57	28	26	25
Q3U0M1	TPPC9_MOUSE	2190	2231	892	150	117	117	99
Q9H4I3	TRABD_HUMAN	2518	1353	1304	170	170	133	112
Q922B6	TRAF7_MOUSE	7634	7767	2518	210	116	157	126
Q9CQN1	TRAP1_MOUSE	33359	19456	6439	1110	801	478	386
Q61510	TRI25_MOUSE	14538	10187	2866	600	536	267	227
Q923T7	TRIM7_MOUSE	853	1187	216	141	200	111	137
Q7TN37	TRPM4_MOUSE	2094	1709	562	448	169	64	63
Q925B3	TRPM7_RAT	663	605	173	40	23	24	19
Q9EPK8	TRPV4_MOUSE	13140	9066	709	1131	326	218	216
P07477	TRY1_HUMAN	1816508	2029643	388539	414278	190038	154819	325517
P08426	TRY3_RAT	8068	5205	5375	6559	7713	5915	5580
P00761	TRYP_PIG	73095852	40175680	9921000	9402838	4984189	7054603	5761953
Q9EP53	TSC1_MOUSE	507	331	173	22	15	12	11
Q61037	TSC2_MOUSE	2117	1817	879	90	65	75	57
Q8BGB2	TTC7A_MOUSE	6012	2934	384	267	180	180	132
E9Q6P5	TTC7B_MOUSE	2145	1817	522	183	118	100	90
Q8JZU2	TXTP_MOUSE	262570	111697	72653	5875	820	790	631
Q9R117	TYK2_MOUSE	4985	5528	2460	387	192	184	146
Q6P4T2	U520_MOUSE	4043	3997	891	317	286	92	79
O08810	U5S1_MOUSE	9156	9511	2484	1021	1050	228	206
Q8CGB3	UACA_MOUSE	193	289	31	29	25	22	21
Q8R1K1	UBAC2_MOUSE	537	3494	1995	311	160	213	121
A2AN08	UBR4_MOUSE	11942	14824	3675	675	528	540	447
P20788	UCRI_RAT	262	142	1029	104	149	81	102
Q6ZQM8	UD17C_MOUSE	24606	5344	2700	1832	1226	289	122
Q3UP75	UD3A1_MOUSE	4863	167	1192	123	103	144	104
Q8JZZ0	UD3A2_MOUSE	10919	5474	403	437	388	342	288
Q32PZ3	UN45A_RAT	110	81	94	39	40	31	27
Q8K1B8	URP2_MOUSE	449	760	132	32	22	21	16
P41542	USO1_RAT	1774	930	301	103	72	82	58
P70398	USP9X_MOUSE	9413	7572	2977	398	294	281	207
P46939	UTRO_HUMAN	8438	6946	1238	691	271	165	132
P61421	VA0D1_HUMAN	6181	253	1489	131	94	96	70
Q80WQ2	VAC14_MOUSE	173587	113654	6979	1559	940	903	782
Q62465	VAT1_MOUSE	2612	5848	249	209	138	159	147
P50516	VATA_MOUSE	33596	26031	9796	1798	941	405	293
P62814	VATB2_MOUSE	23848	15079	6245	481	236	284	182
Q9Z1G3	VATC1_MOUSE	8957	6819	3657	303	256	245	216
P50518	VATE1_MOUSE	36009	18334	1110	163	107	90	111
Q8BVE3	VATH_MOUSE	39995	13858	10896	1258	309	314	263
Q9Z2L0	VDAC1_RAT	235301	165540	101415	11094	2856	1586	495
Q60930	VDAC2_MOUSE	233526	171970	109273	10825	2714	2070	323
Q60931	VDAC3_MOUSE	108931	64602	41851	4538	1583	1089	918
P35969	VGFR1_MOUSE	285	257	6	7	5	4	4
Q62468	VILI_MOUSE	45889	35342	13250	2444	1098	741	599
P20152	VIME_MOUSE	1367	6470	309	256	138	133	100
P85972	VINC_RAT	4410	5116	1999	263	158	144	132
Q9D2N9	VP33A_MOUSE	1540	2260	1398	282	114	97	90
Q920R6	VPP4_MOUSE	1400	1222	417	140	79	85	52
Q920Q4	VPS16_MOUSE	4002	4084	1477	181	143	121	114
Q8R307	VPS18_MOUSE	4419	4349	1418	458	300	132	104
Q96QK1	VPS35_HUMAN	5433	3498	296	222	83	81	69
Q5KU39	VPS41_MOUSE	520	382	39	61	52	44	38
Q8VEJ9	VPS4A_MOUSE	314	2083	826	45	31	35	31
Q3UVL4	VPS51_MOUSE	4481	2867	617	159	123	120	89
Q8C754	VPS52_MOUSE	9531	3914	448	238	168	153	111
Q8CCB4	VPS53_MOUSE	131	70	97	24	15	14	11
O88384	VTI1B_MOUSE	2160	393	1010	232	1031	253	1046
P29788	VTNC_MOUSE	1677	5122	761	139	80	84	51
Q8CC88	VWA8_MOUSE	32273	29810	7040	1698	1144	555	491
Q3UMB9	WASC4_MOUSE	2107	1457	213	132	52	53	44
Q8C2E7	WASC5_MOUSE	933	727	87	87	27	24	17
Q8BH43	WASF2_MOUSE	4718	5381	2053	339	205	206	126
Q6VNB8	WDFY3_MOUSE	739	406	38	53	20	17	17
Q8TAF3	WDR48_HUMAN	947	578	59	43	36	32	34
Q8C0M0	WDR59_MOUSE	281	165	28	110	29	23	24
Q9ERH3	WDR7_RAT	475	436	81	25	16	18	14
Q5ND34	WDR81_MOUSE	835	940	295	96	57	64	50
B2RYI0	WDR91_RAT	1356	1594	627	35	28	25	20
P56695	WFS1_MOUSE	2220	1814	482	104	53	46	34
Q5T750	XP32_HUMAN	3726	13557	1976	26457	3057	21108	11128
Q9Z0U0	XPR1_MOUSE	2685	619	254	183	170	163	149
Q9Z1K8	YLAT1_MOUSE	3124	902	924	158	47	54	41
O88967	YMEL1_MOUSE	153850	143857	100396	4745	2725	2575	2044
P25311	ZA2G_HUMAN	668	1382	382	5961	1492	3285	2184
Q96DA0	ZG16B_HUMAN	921	382	152	601	3317	128	93
Q86XN6	ZN761_HUMAN	4815	2128	85	4845	3490	5489	3447
P39447	ZO1_MOUSE	14155	6226	844	4402	3100	1012	245
Q9Z0U1	ZO2_MOUSE	3859	5495	1164	7930	12464	7153	321
