# Supplementary material for: A slit-diaphragm-associated protein network for dynamic control of renal filtration
Source: Nat Commun. 2022 Oct 28;13:6446. doi: 10.1038/s41467-022-33748-1 (PMC9616960; doi:10.1038/s41467-022-33748-1)
Supplement: Supplementary file 6 — Supplementary Data 3 [file 41467_2022_33748_MOESM6_ESM.xlsx]

## Sheet: Legend
Accession	database accession (UniProtKB/Swiss-Prot)
Entry Name	short name of reviewed UniProtKB/Swiss-Prot entry (mouse, rat, human); identified protein subsets or species homologs were grouped together using the accession of the predominant hit)
Spectrum matches	total number of matched MS/MS spectra
Peptide species	total number of identified peptide species
Peptide sequences	number of non-redundant tryptic peptide sequences
Max peptide score	as provided by Mascot
Min e-value	as provided by Mascot
Protein score	as provided by Mascot
Abundance	AbundanceNormSpec values (see Methods) (values in italic indicate proteins lacking MS2 spectra) (values in grey indicate baseline/detection treshold values)
Sequence coverage	number of identified amino acids / protein sequence length (%)

## Sheet: Suppl. Data 3
	Sample	Nphs1ΔiPod 12 weeks											Nphs1ΔiPod 6 weeks											Nphs1ΔiPod 1 week											Nphs1 wt 6 weeks											Nphs1 wt 1 week1
	Category	Peptide (specific)			Peptide (total)					Protein			Peptide (specific)			Peptide (total)					Protein			Peptide (specific)			Peptide (total)					Protein			Peptide (specific)			Peptide (total)					Protein			Peptide (specific)			Peptide (total)
	Value	Spectrum matches	Peptide species	Peptide sequences	Max peptide score	Min e-value	Spectrum matches	Peptide species	Peptide sequences	Abundance	Coverage	Score	Spectrum matches	Peptide species	Peptide sequences	Max peptide score	Min e-value	Spectrum matches	Peptide species	Peptide sequences	Abundance	Coverage	Score	Spectrum matches	Peptide species	Peptide sequences	Max peptide score	Min e-value	Spectrum matches	Peptide species	Peptide sequences	Abundance	Coverage	Score	Spectrum matches	Peptide species	Peptide sequences	Max peptide score	Min e-value	Spectrum matches	Peptide species	Peptide sequences	Abundance	Coverage	Score	Spectrum matches	Peptide species	Peptide sequences	Max peptide score
Accession	Entry name
P12023	A4_MOUSE	48	35	27	102.5	2.33372e-09	49	36	28	3539722	43.64	1358	41	31	24	105.26	1.32097e-09	44	33	26	3314628	39.87	1211	35	28	23	88.21	6.35744e-08	35	28	23	2335958	38.57	1002	33	25	20	99.15	5.04717e-09	35	27	22	2482000	33.38	999	35	24	21	127.66
Q8K449	ABCA9_MOUSE	69	54	38	97.28	3.60106e-09	88	71	53	4891135	39.37	2410	78	57	39	109.12	2.73089e-10	101	76	55	6490736	36.17	2634	57	47	37	95.2	1.17476e-08	71	61	49	4193636	36.48	2182	57	43	33	91.71	1.52443e-08	75	58	46	5066002	32.53	2001	59	45	34	95.28
P56485	ACKR3_MOUSE	3	2	2	83.11	1.44885e-07	3	2	2	360302	6.35	135	3	2	2	72.17	1.85358e-06	3	2	2	475021	6.35	88	3	2	2	86.04	7.37946e-08	3	2	2	609022	6.35	129	3	2	2	94.43	1.10878e-08	3	2	2	467627	6.35	118	3	2	2	85.48
P16406	AMPE_MOUSE	259	113	70	122.07	1.74775e-11	259	113	70	166554999	67.51	3507	315	114	72	135.35	8.314e-13	315	114	72	230915455	60.11	3712	285	113	71	108.56	3.92174e-10	285	113	71	209039178	60.42	3619	317	116	70	130.48	2.5741e-12	317	116	70	249875454	56.4	3575	341	121	74	115.15
P18293	ANPRA_MOUSE	78	51	43	105.13	5.04854e-10	88	58	49	6396314	53.83	2320	91	59	48	110.33	2.35415e-10	103	66	54	8277362	58.56	2443	73	50	41	103.71	6.89469e-10	83	57	47	5895437	50.61	2079	76	47	42	112.12	1.46996e-10	83	52	46	6643920	51.66	2097	77	48	41	101.96
P70180	ANPRC_MOUSE	13	11	11	55.79	6.37992e-05	14	12	12	2313518	24.44	418	18	15	15	68.93	2.83383e-06	19	16	16	2670281	31.72	619	9	8	8	51.84	6.12085e-05	9	8	8	1564638	14.93	245	9	8	8	48.56	1.72187e-05	9	8	8	1519582	14.37	265	11	9	9	45.28
G5E829	AT2B1_MOUSE	82	48	34	102.48	1.83605e-09	176	96	68	13180674	58.11	3412	79	38	29	131.43	2.6511e-12	170	85	64	14051691	51.56	3177	88	41	33	97.63	4.97842e-09	178	85	66	12910494	53.85	3286	74	35	29	134.17	8.058e-13	171	78	62	12427246	49.1	3037	79	35	28	112.07
Q9R069	BCAM_MOUSE	24	18	16	74.92	5.36943e-07	24	18	16	5502283	34.73	746	32	24	20	87.11	4.34788e-08	32	24	20	5779388	43.09	940	26	21	18	98.28	7.99433e-09	26	21	18	4725129	43.57	826	19	15	14	82.14	2.43766e-07	19	15	14	3626124	31.99	639	33	24	20	79.56
P35762	CD81_MOUSE	26	13	6	108.6	4.03762e-10	26	13	6	50903169	32.2	350	28	15	7	100.51	2.55645e-09	28	15	7	54788823	33.9	373	25	11	5	100.54	2.5521e-09	25	11	5	46917889	32.2	312	25	13	6	108.49	4.06333e-10	25	13	6	52837064	33.9	379	25	13	5	121.18
Q8BY89	CTL2_MOUSE	53	31	24	97.06	5.30345e-09	53	31	24	12884659	32.29	1004	53	32	26	103.42	1.22392e-09	54	33	27	14224400	35.69	1127	54	30	24	104.42	9.52315e-10	54	30	24	13165292	33	1022	49	28	23	76.23	1.07204e-07	49	28	23	12710421	31.87	1002	53	31	25	120.31
Q80U19	DAAM2_MOUSE	86	55	46	85.61	7.28192e-09	103	66	56	3290522	54.08	2541	88	53	47	94.98	1.0166e-09	105	62	56	3129500	55.43	2438	77	48	46	94.47	9.28909e-09	89	55	53	2702480	53.81	2218	60	38	35	81.26	2.42196e-08	77	47	43	2272232	45.92	1857	78	49	46	85.93
Q80TS7	DEND_MOUSE	21	12	12	80.45	2.50637e-07	21	12	12	979628	20.85	532	20	10	10	80.88	1.53926e-07	20	10	10	1281509	17.46	420	28	15	15	94.87	6.14202e-09	28	15	15	2070688	30.42	628	23	13	13	97.8	3.52662e-09	23	13	13	1487495	22.25	537	25	11	11	91.98
Q8VEH8	ERLEC_MOUSE	6	5	4	74.78	5.47225e-07	6	5	4	411251	11.18	205	5	5	4	55.82	3.312e-05	5	5	4	314737	11.18	160	4	4	4	50.76	8.94025e-05	4	4	4	302611	11.39	131	4	4	4	37.18	0.00210568	4	4	4	297774	11.18	124	4	4	4	41.98
Q8BFZ9	ERLN2_MOUSE	29	21	18	88.64	1.02049e-08	36	26	23	15930122	77.06	1187	30	22	17	75.19	1.79724e-07	36	26	21	14821531	76.76	1062	36	24	19	83.72	4.37358e-08	43	29	24	15615034	79.41	1218	31	25	18	119.28	1.70556e-11	38	29	22	16095755	81.47	1142	30	25	18	75.35
P39688	FYN_MOUSE	8	7	7	85.98	6.06897e-08	20	12	12	1077899	24.02	513	10	9	9	79.96	8.22541e-08	17	12	12	1363688	29.42	479	8	7	7	69.68	2.52969e-06	18	13	13	1336645	26.82	464	5	5	5	50.88	0.000134901	18	12	12	1135328	24.02	430	8	7	7	85.73
Q9JIP6	FZD2_MOUSE	3	3	3	30.74	0.0163349	5	5	5	685016	8.6	128	2	2	2	29.53	0.0356017	3	3	3	881576	4.91	78	4	4	4	34.5	0.00810749	8	7	7	568062	11.4	187	3	3	3	35.1	0.00686046	5	5	5	558960	8.6	134	5	5	5	29.64
Q3UQ44	IQGA2_MOUSE	150	91	83	112.35	5.821e-12	163	99	89	4423109	64.57	4338	171	103	90	113.37	1.71215e-10	187	111	95	5258143	64.76	4615	165	99	86	105.56	5.02343e-10	179	105	90	5517599	63.37	4509	194	105	88	109.56	4.01655e-10	208	112	92	6670913	64.83	4751	182	105	86	113.47
Q62470	ITA3_MOUSE	189	75	41	126.52	3.9554e-12	189	75	41	75622587	56.13	2349	167	74	40	109.86	2.71616e-10	167	74	40	82444882	52.33	2241	163	69	40	126.57	3.8991e-12	163	69	40	62772291	52.33	2234	152	67	39	148.89	2.34e-14	152	67	39	70863118	43.68	2219	165	66	37	126.34
P43406	ITAV_MOUSE	124	87	62	139.69	5.058e-13	125	88	63	15728036	65.8	3274	135	89	64	101.79	1.7615e-09	136	90	65	20611667	66.67	3273	119	83	60	123.32	1.21052e-11	120	84	61	15731447	63.51	3142	119	78	60	100.82	3.8481e-10	120	79	61	17883287	63.7	3097	116	81	60	116
O89051	ITM2B_MOUSE	40	19	16	76.39	1.34325e-07	40	19	16	11406038	70.68	755	41	19	16	94.29	7.59679e-09	41	19	16	13855135	70.68	843	31	16	15	69.17	1.10164e-06	31	16	15	10915686	65.79	702	30	15	14	68.12	1.43932e-06	30	15	14	10872951	63.16	632	34	21	17	81.82
Q80W68	KIRR1_MOUSE	79	37	29	137.62	1.0145e-12	79	37	29	12586222	56.53	1736	87	39	30	137.5	1.002e-12	87	39	30	16043667	55.51	1692	90	38	30	132.61	1.0115e-12	90	38	30	16954659	54.88	1653	85	36	29	119.01	2.12897e-11	85	36	29	17257071	55.26	1706	93	39	32	113.55
Q99KG5	LSR_MOUSE	7	4	3	75.02	8.735e-07	7	4	3	462928	6.06	196	8	7	6	67.72	4.64871e-06	8	7	6	468162	14.31	218	12	9	7	65.09	8.44047e-06	12	9	7	470625	12.79	256	8	6	5	84.63	1.03133e-07	8	6	5	430356	10.61	217	6	4	3	70.07
Q6RHR9	MAGI1_MOUSE				22.21	0.0796555	2	2	2		1.02	39				27.32	0.0385535	2	1	1		0.48		1	1	1	28.6	0.0182901	3	2	2		0.88	47	1	1	1	24.17	0.0796275	4	3	3		1.43	64	1	1	1	29.82
Q9WVQ1	MAGI2_MOUSE	75	50	44	84.13	4.96596e-08	81	54	48	2440917	47.69	1734	72	44	42	102.83	1.23784e-09	78	47	45	3065804	45.96	1703	91	51	45	102.9	1.24882e-09	96	54	48	4290433	46.98	1974	86	46	41	93.6	1.22224e-08	93	50	45	3501821	45.41	1857	87	50	45	93.19
Q60805	MERTK_MOUSE	76	40	31	111.56	2.34257e-10	85	43	34	9149811	42.56	1767	70	34	27	105.12	1.04126e-09	76	37	30	8801727	38.73	1503	69	35	28	105.07	1.05798e-09	77	38	31	6578985	40.44	1421	58	31	25	104.06	2.10065e-10	66	34	28	5938884	35.41	1293	61	29	23	105.64
Q9DC37	MFSD1_MOUSE	15	12	10	81.7	1.49752e-07	15	12	10	11338014	27.16	417	14	11	9	72	1.29031e-06	14	11	9	10834991	21.55	380	14	10	8	61.07	1.43429e-05	14	10	8	10068053	17.24	310	16	11	9	82.4	1.0732e-07	16	11	9	11408746	18.53	430	16	12	10	65.36
Q8R4G6	MGT5A_MOUSE	36	28	24	79.83	2.6518e-08	37	29	25	1867676	36.89	1180	30	25	23	79.86	2.63354e-08	32	26	24	1544971	33.92	918	17	17	16	84.07	7.43944e-08	18	18	17	796773	22.03	671	18	17	17	79.84	2.6457e-08	19	18	18	818458	28.51	653	21	18	18	79.72
P57716	NICA_MOUSE	29	18	17	93.97	3.82828e-09	29	18	17	5997819	31.64	807	28	19	17	97.01	1.73189e-09	28	19	17	6107299	29.8	778	23	14	13	90.48	8.32689e-09	23	14	13	4983974	23.73	623	24	14	13	98.7	1.26803e-09	24	14	13	5189411	24.29	669	26	15	15	122.34
Q9QZS7	NPHN_MOUSE	81	53	42	113.36	1.1902e-10	81	53	42	6857338	50.72	2221	102	60	44	106.42	8.52528e-10	102	60	44	15785876	53.82	2436	102	57	43	112.1	1.56307e-10	102	57	43	21478753	52.63	2424	123	67	50	121.52	1.81811e-11	123	67	50	29049016	54.86	2661	129	70	50	107.55
Q99959	PKP2_HUMAN	4	4	4	73.76	7.61515e-07	4	4	4	207719	5.9	170	9	6	6	54.75	5.8284e-05	9	6	6	328141	7.72	202	8	6	6	68.05	2.87499e-06	8	6	6	296406	7.72	208	8	5	5	62.18	1.14409e-05	8	5	5	354385	6.81	194	8	6	6	34.64
Q91X05	PODO_MOUSE	91	36	26	113.58	7.87163e-11	91	36	26	91679421	69.09	1296	95	32	24	113.2	7.8256e-11	95	32	24	114092879	65.97	1338	93	33	25	109.84	1.61854e-10	93	33	25	116427787	67.79	1421	105	36	24	105.74	4.01362e-10	105	36	24	118775234	65.97	1430	98	33	24	108.61
E9Q612	PTPRO_MOUSE	82	44	34	87.31	6.6881e-09	87	47	37	16966250	38.91	1897	88	46	34	89.67	2.60566e-08	94	49	37	23959812	36.3	1702	84	49	36	97.96	6.47821e-10	91	51	38	17609410	36.87	1854	77	47	32	93.11	1.4684e-08	82	49	34	17471987	36.05	1691	88	51	35	85.1
Q05186	RCN1_MOUSE	1	1	1	23.92	0.0727888	1	1	1	7165	2.15	24	2	2	2	56.63	4.33454e-05	2	2	2	7353	5.85	81	1	1	1	62.38	1.40477e-05	1	1	1	7344	3.69	62	1	1	1	47	0.000412022	1	1	1	7639	3.69	47	1	1	1	40.43
Q7TPD3	ROBO2_MOUSE	15	15	15	77.43	4.30107e-07	16	16	16	307233	13.74	664	17	17	17	63.18	7.69343e-06	19	19	19	406780	16.26	630	12	12	12	52.17	7.28831e-05	14	14	14	275345	12.11	455	14	14	14	74.67	5.64674e-07	15	15	15	321116	14.15	537	14	14	14	57.77
P62071	RRAS2_MOUSE	33	20	16	98.5	4.97213e-09	42	24	19	30101501	85.78	951	34	21	14	86.07	3.95476e-08	40	25	17	33647744	79.41	868	24	17	14	88.91	4.67202e-08	30	22	17	29860485	81.37	902	28	20	16	94.54	1.20585e-08	35	24	19	31870072	85.78	952	26	20	15	86.2
P10833	RRAS_MOUSE	27	15	12	79.76	3.98949e-07	36	19	15	21863590	77.06	716	28	16	13	78.17	5.84474e-07	34	20	16	21832573	77.52	797	26	15	12	82.68	2.06902e-07	32	20	15	19086772	77.98	786	29	17	14	93.6	8.92675e-09	36	21	17	18687679	81.19	822	28	15	12	107.99
Q91Y63	S13A3_MOUSE	21	11	9	79.04	3.76086e-07	21	11	9	27876803	21.33	428	22	13	11	73.65	1.33771e-06	22	13	11	26203630	27	473	26	12	10	85.23	5.33851e-08	26	12	10	33669662	26.33	493	19	11	9	84.06	1.2172e-07	19	11	9	23195049	21	445	23	12	11	71.56
Q8VCA0	S22AJ_MOUSE	3	3	3	63.65	2.54596e-06	4	4	4	782730	8.71	152	27	13	13	95.94	5.20827e-09	28	14	14	4348926	28.31	677	24	13	13	95.61	3.64096e-09	25	14	14	4086354	32.49	613	29	12	12	81.52	1.01123e-07	30	13	13	4445588	26.5	659	23	11	11	76.45
Q9D687	S6A19_MOUSE	27	16	11	103.37	5.24693e-10	27	16	11	55350262	22.87	626	36	17	13	127.12	2.2223e-12	36	17	13	60172944	25.87	877	38	20	16	101.78	1.5963e-09	38	20	16	71316422	34.23	943	40	19	15	130.84	2.1386e-12	40	19	15	64537684	31.23	902	33	17	13	125.03
Q8K0E3	SC5AB_MOUSE	34	20	12	77.74	7.31963e-08	34	20	12	4874763	24.37	524	30	18	11	63	2.02981e-06	30	18	11	4226747	18.72	504	37	21	14	75.46	8.88894e-07	37	21	14	5877894	27.04	651	33	16	12	63.26	2.05347e-06	34	17	13	5142688	20.36	497	34	22	12	75.37
Q91WV7	SLC31_MOUSE	133	55	40	94.58	1.46482e-09	133	55	40	40160230	63.07	1910	127	52	38	102.3	1.87841e-09	127	52	38	36027556	61.75	1861	126	51	40	99.19	1.10782e-09	126	51	40	38994050	60.73	1933	139	56	42	90.55	1.19249e-08	139	56	42	46745149	65.11	1962	133	54	41	98.65
[truncated: 51 more columns]

## Sheet: abundance
	Sample	Nphs1ΔiPod 12 weeks	Nphs1ΔiPod 6 weeks	Nphs1ΔiPod 1 week	Nphs1 wt 6 weeks	Nphs1 wt 1 week1	Nphs2ΔiPod 2 weeks	Nphs2 2 weeks	Neph1ΔiPod 4 weeks	Neph1 4 weeks
Accession	Entry name
P12023	A4_MOUSE	3539722	3314628	2335958	2482000	2539228	3005272	2295614	2214202	2274466
Q8K449	ABCA9_MOUSE	4891135	6490736	4193636	5066002	4822225	3382006	5499793	4622530	3887350
P56485	ACKR3_MOUSE	360302	475021	609022	467627	593146	368688	410579	550436	287501
P16406	AMPE_MOUSE	166554999	230915455	209039178	249875454	246571176	199399977	289439753	150811965	171044625
P18293	ANPRA_MOUSE	6396314	8277362	5895437	6643920	6329980	4941468	6826858	5297592	4795866
P70180	ANPRC_MOUSE	2313518	2670281	1564638	1519582	1771370	1778628	1999110	2278188	2026592
G5E829	AT2B1_MOUSE	13180674	14051691	12910494	12427246	12902736	14483429	12919037	12394632	10882221
Q9R069	BCAM_MOUSE	5502283	5779388	4725129	3626124	5113650	5118008	5300793	5759388	6278524
P35762	CD81_MOUSE	50903169	54788823	46917889	52837064	50694764	48251180	52068826	53500242	53201478
Q8BY89	CTL2_MOUSE	12884659	14224400	13165292	12710421	13681356	13225454	16454067	14131589	16213050
Q80U19	DAAM2_MOUSE	3290522	3129500	2702480	2272232	2473013	2529267	3063244	1821798	2430328
Q80TS7	DEND_MOUSE	979628	1281509	2070688	1487495	2058171	647450	2376812	845118	2746638
Q8VEH8	ERLEC_MOUSE	411251	314737	302611	297774	281194	360975	254214	381886	312726
Q8BFZ9	ERLN2_MOUSE	15930122	14821531	15615034	16095755	17017542	13158946	13016462	14964261	14085535
P39688	FYN_MOUSE	1077899	1363688	1336645	1135328	1172085	964101	1458517	1155604	1800749
Q9JIP6	FZD2_MOUSE	685016	881576	568062	558960	624976	809566	786883	672815	541638
Q3UQ44	IQGA2_MOUSE	4423109	5258143	5517599	6670913	5926175	4178675	7203131	4089435	5486689
Q62470	ITA3_MOUSE	75622587	82444882	62772291	70863118	72089870	78669675	74129707	61179181	56820886
P43406	ITAV_MOUSE	15728036	20611667	15731447	17883287	17500716	15351277	19520378	13730292	12672566
O89051	ITM2B_MOUSE	11406038	13855135	10915686	10872951	11502248	12990167	13082741	11615145	11463616
Q80W68	KIRR1_MOUSE	12586222	16043667	16954659	17257071	19511547	8090971	22747821	6269397	14309748
Q99KG5	LSR_MOUSE	462928	468162	470625	430356	491202	418228	583616	500774	639805
Q6RHR9	MAGI1_MOUSE
Q9WVQ1	MAGI2_MOUSE	2440917	3065804	4290433	3501821	4120190	1423981	5306714	2005110	5122375
Q60805	MERTK_MOUSE	9149811	8801727	6578985	5938884	6957682	4147827	5988237	5146646	4352618
Q9DC37	MFSD1_MOUSE	11338014	10834991	10068053	11408746	10638523	11837741	10602911	12524649	12395256
Q8R4G6	MGT5A_MOUSE	1867676	1544971	796773	818458	785507	2973998	825859	924489	687679
P57716	NICA_MOUSE	5997819	6107299	4983974	5189411	5904545	6345577	5153646	4656424	4299398
Q9QZS7	NPHN_MOUSE	6857338	15785876	21478753	29049016	29638937	16369917	38080914	24185311	23106872
Q99959	PKP2_HUMAN	207719	328141	296406	354385	297046	244330	420659	412483	322329
Q91X05	PODO_MOUSE	91679421	114092879	116427787	118775234	121698532	6910995	151961311	88818540	136480214
E9Q612	PTPRO_MOUSE	16966250	23959812	17609410	17471987	18614128	6092234	17421353	11816458	12420623
Q05186	RCN1_MOUSE	7165	7353	7344	7639	7688	7341	8753	9055	8334
Q7TPD3	ROBO2_MOUSE	307233	406780	275345	321116	321304	339680	367112	253734	270454
P62071	RRAS2_MOUSE	30101501	33647744	29860485	31870072	29175397	26091132	38102526	39207554	33983187
P10833	RRAS_MOUSE	21863590	21832573	19086772	18687679	18333132	26653518	20680098	26169052	23108491
Q91Y63	S13A3_MOUSE	27876803	26203630	33669662	23195049	33715637	25291135	33282984	32490006	22065404
Q8VCA0	S22AJ_MOUSE	782730	4348926	4086354	4445588	3691531	1087000	4036195	6383136	1918907
Q9D687	S6A19_MOUSE	55350262	60172944	71316422	64537684	69470692	40809485	63540135	35350648	46319771
Q8K0E3	SC5AB_MOUSE	4874763	4226747	5877894	5142688	5388805	3895531	6559357	5046969	4109807
Q91WV7	SLC31_MOUSE	40160230	36027556	38994050	46745149	39442268	24372160	39232472	27527829	48495969

## Sheet: abundance (all proteins)
	Sample	Nphs1ΔiPod 12 weeks	Nphs1ΔiPod 6 weeks	Nphs1ΔiPod 1 week	Nphs1 wt 6 weeks	Nphs1 wt 1 week1	Nphs2ΔiPod 2 weeks	Nphs2 2 weeks	Neph1ΔiPod 4 weeks	Neph1 4 weeks
Accession	Entry name
Q9CQV8	1433B_MOUSE	12879574	12006660	10185456	11897367	11892604	21194513	14282092	16860486	15276067
P62259	1433E_MOUSE	12761551	12693062	12374135	13719090	12402458	18285899	15242812	14692799	15098298
P68511	1433F_RAT	5678630	5122327	5547377	5367336	5661531	10796312	7168735	6665289	7051127
P61981	1433G_HUMAN	9121980	8666237	8689907	8531455	8961771	14048601	10778592	9928039	10123338
P68254	1433T_MOUSE	9040558	8455574	8068089	8275328	7893577	11590567	9048011	9268468	9085062
P63102	1433Z_RAT	32891845	30031585	25058289	30329660	26139823	46488985	31364580	30767007	31709551
Q15172	2A5A_HUMAN	236946	224918	216989	213932	189457	294603	303173	346698	298102
Q61151	2A5E_MOUSE	163544	171434	130811	175720	190568	267480	208834	167699	187712
Q76MZ3	2AAA_MOUSE	4992056	5257817	5269941	5067803	4873004	7570491	5894365	4900357	4759758
P36876	2ABA_RAT	713467	722353	559550	711326	578153	991853	798077	810565	638684
P26149	3BHS2_MOUSE	5652077	4715803	3983944	4857728	4347338	2917350	3156783	2589522	6109097
P26150	3BHS3_MOUSE	8849473	6319258	6482767	7102462	7515808	4379636	4610192	5110381	7161306
Q61767	3BHS4_MOUSE	26185887	25122583	32750133	21762032	27319682	18008102	20825585	42576273	18321255
Q9EQC1	3BHS7_MOUSE	123417	108273	99447	107785	98221	134158	89327	139951	94182
Q78JT3	3HAO_MOUSE	127326	162763	152805	185126	144041	116543	177687	146885	137816
Q99L13	3HIDH_MOUSE	3288518	2975449	3016911	3591247	2907313	2967340	2938015	1835116	1709493
P10852	4F2_MOUSE	188526505	217354668	207165058	242709095	229500311	140208925	199882234	178600141	207296434
Q9CQC6	5MP2_MOUSE	1782896	1757789	1987014	1974014	1863363	2529637	2018123	1914208	2002204
Q9D020	5NT3A_MOUSE	2042238	1532990	1829176	1747124	1658823	1272952	1269356	1521792	1734241
Q61503	5NTD_MOUSE	23479621	22604570	22350253	14721436	20551940	43603206	27580692	25891742	25350363
Q9DCD0	6PGD_MOUSE	960859	996600	1030675	1096876	1002668	1375862	1318158	1020929	942514
Q9CQ60	6PGL_MOUSE	259623	260488	240415	265356	196428	332955	296673	276989	230098
Q571I9	A16A1_MOUSE	679729	762489	802022	906591	686581	987327	1257723	920103	931042
P22599	A1AT2_MOUSE	30100	27006	27109	25884	26326	564336	25499	17930	19562
Q00897	A1AT4_MOUSE	180262	110516	28751	29734	108038	252519	31769	35333	30625
Q00898	A1AT5_MOUSE	827265	54662	56032	56089	56455	741999	61387	69489	63425
P12023	A4_MOUSE	3539722	3314628	2335958	2482000	2539228	3005272	2295614	2214202	2274466
Q99PG0	AAAD_MOUSE	15252236	14895730	15937510	14882456	15797364	8827127	12540769	11986433	11774425
P58742	AAAS_MOUSE	91256	80356	98421	64773	80544	96027	63222	97448	102555
P51912	AAAT_MOUSE	961293	947012	971310	945009	1080540	1319556	1097164	824813	719596
Q9WVM8	AADAT_MOUSE	835102	1471950	1428145	1706430	1485114	1116691	1707979	1227685	548440
Q3UHJ0	AAK1_MOUSE	34566	28888	3197	34010	3282	27746	20554	19328	10605
Q9R078	AAKB1_MOUSE	1919561	1706980	1711128	1989450	2089445	2085365	1991141	1836961	1763081
O54950	AAKG1_MOUSE	3497617	3368268	3369921	3292122	3847822	4263972	3584558	3419271	2912660
Q91WG5	AAKG2_MOUSE	76081	108877	99266	121510	125158	105719	141440	119048	100448
Q5EG47	AAPK1_MOUSE	898680	981917	943493	872269	910460	1461472	1130002	1020984	991351
Q8BRK8	AAPK2_MOUSE	1435439	1358325	1278751	1192209	1335352	1158294	1428145	1564360	1619672
Q99K67	AASS_MOUSE	3333178	2582222	2975837	3098669	2560856	1886977	2734129	1572036	1180286
P05201	AATC_MOUSE	1707449	1586998	1390178	1628180	1396619	2134125	2000925	1322257	1150040
P05202	AATM_MOUSE	11399024	14564947	13645176	14869977	14464778	15467320	15817415	10036204	8913389
Q99JW1	AB17A_MOUSE	1191980	1076053	1088424	1065246	1182801	1421130	1323697	1147297	983631
Q7M759	AB17B_MOUSE	444635	492851	455893	478980	448069	477478	389293	460047	409236
Q8VCV1	AB17C_MOUSE	582026	648081	695414	679602	773619	549447	729605	682029	498616
P41233	ABCA1_MOUSE	127900	108256	102000	98784	105746	195991	103613	87201	80535
P41234	ABCA2_MOUSE	648337	793995	527380	536276	578526	815486	518729	560831	406161
Q8R420	ABCA3_MOUSE	1733304	1887381	1644102	1983698	1695791	1560665	1732400	1673155	1650392
Q8K448	ABCA5_MOUSE	2979490	3881317	3325762	3693625	3407243	2791156	3387656	2700080	2267647
Q91V24	ABCA7_MOUSE	624995	625699	630725	515921	631113	823831	573173	554855	501679
Q8K449	ABCA9_MOUSE	4891135	6490736	4193636	5066002	4822225	3382006	5499793	4622530	3887350
Q5SSE9	ABCAD_MOUSE	82261	74267	103804	80062	88645	84396	88985	52978	57590
Q9DC29	ABCB6_MOUSE	2082343	2121894	2245730	2425513	2293743	1912484	2451888	2068934	2094855
Q61102	ABCB7_MOUSE	5697559	3616259	4593343	3160770	3576790	2995374	2772491	5382226	5611062
Q9JJ59	ABCB9_MOUSE	314393	359854	300944	385372	316119	360384	394356	267269	247524
Q9JI39	ABCBA_MOUSE	1717343	910353	1276724	1086058	1090725	743491	901700	1786651	1897723
O95342	ABCBB_HUMAN	3002	119774	135724	103081	3055	2972	127601	122378	3865
P48410	ABCD1_MOUSE	106208	90251	111149	113791	106373	148701	98091	14669	95124
P55096	ABCD3_MOUSE	13696441	11459589	14020561	13366880	13344539	10174169	10695435	11614029	11648546
O89016	ABCD4_MOUSE	2001072	2245049	2335842	2217602	2560801	1530889	1927607	1827089	2474543
P61221	ABCE1_HUMAN	1290699	1427983	1375564	1555078	1422474	1807779	1571742	1462890	1326219
Q6P542	ABCF1_MOUSE	196410	155713	246612	150062	175117	186411	184821	238517	266401
Q99LE6	ABCF2_MOUSE	797290	827584	688810	695684	833988	823455	707182	1014934	869785
Q7TMS5	ABCG2_MOUSE	42714599	43580287	49127963	55586166	46997340	37990758	53475122	37015592	46758522
Q99LR1	ABD12_MOUSE	1092718	1089291	1044763	944492	1054898	883709	772954	1170211	852025
P08910	ABHD2_HUMAN	113698	91213	102738	97912	105454	111865	72196	10088	107411
Q91ZH7	ABHD3_MOUSE	3330518	2923853	3206541	3061468	3325370	1598227	2205203	2415209	3108865
Q8R2Y0	ABHD6_MOUSE	1140028	1250859	1241466	1248158	1311760	1198003	1151127	1058758	928919
Q8K4F5	ABHDB_MOUSE	550528	758749	931685	1286054	988612	841600	1029495	522250	522207
Q80UX8	ABHDD_MOUSE	14965	125393	15259	15510	69962	136298	71386	71797	14468
Q922Q6	ABHEA_MOUSE	252275	282162	274294	217145	209319	158756	189079	275672	223378
Q8VCR7	ABHEB_MOUSE	1981861	2203295	2351057	3089517	2306459	1865536	2527289	2276753	2258690
Q9Z1Q2	ABHGA_MOUSE	4314034	4033556	4099267	3823546	4065597	3374713	3075354	3980030	3536852
Q8CBW3	ABI1_MOUSE	1986458	1847776	1893294	1697597	1933400	1987699	1986080	1976884	1910032
P62484	ABI2_MOUSE	143797	191899	138081	171767	154666	185614	231022	210245	165162
Q8BYZ1	ABI3_MOUSE	456544	387449	244051	316470	294874	632453	399680	401278	391993
Q8K4G5	ABLM1_MOUSE	72163	77262	119394	71623	89954	89927	93887	113574	97252
Q15018	ABRX2_HUMAN	311302	388445	374116	406197	356717	541635	544749	372465	363692
Q5SWU9	ACACA_MOUSE	8368	11606	10576	10172	8842	17270	13538	12024	7224
Q9D7B6	ACAD8_MOUSE	1917741	2411666	2704621	3039856	2814016	2132609	2733677	1342381	1047156
Q8JZN5	ACAD9_MOUSE	7619333	4999547	6470560	4912953	5520487	4209648	4274204	6856311	7555260
P51174	ACADL_MOUSE	8913714	9156272	9003213	10680989	9338046	11298167	9945833	5405534	4522466
P45952	ACADM_MOUSE	22343189	23787610	26423163	27567540	27922216	20047621	25784660	18201165	14865284
Q07417	ACADS_MOUSE	3242911	4273812	4971745	5099552	5231323	5477873	5092467	3478325	3400718
P50544	ACADV_MOUSE	20660070	21498807	22346252	23037641	22876154	18312717	21223552	24243815	22949379
Q5FVC7	ACAP2_RAT	61437	65941	7988	47837	74877	104321	8469	9749	10222
Q99J27	ACATN_MOUSE	4859996	4386358	3912605	4733550	4082442	3106427	3291972	3051071	4213103
Q5XG73	ACBD5_MOUSE	978574	777355	885511	776445	937063	551598	571646	644279	661999
P11030	ACBP_RAT	1514283	1353840	1344949	1579813	1340964	1447946	1652628	1330000	1301865
Q8K370	ACD10_MOUSE	3240707	3746598	4116552	4500790	4358220	2718873	4151986	3247273	2971749
Q80XL6	ACD11_MOUSE	6880545	6817062	8961074	8603430	9142085	6114611	7494925	5828761	5078098
Q9DBL1	ACDSB_MOUSE	2122982	2586180	2699845	3320841	2964849	2970128	3438513	1479056	1484803
Q8R0I0	ACE2_MOUSE	2718175	3416626	6432584	4294105	5619777	3178331	5688508	3355282	4344454
Q9D099	ACER3_MOUSE	5040	24964	4958	5393	4819	13673	4798	12350	4700
P37136	ACES_RAT	41350	42575	36252	10529	37387	79285	47886	46670	45795
P09470	ACE_MOUSE	6196906	8638900	6488722	9610156	6693897	3774525	6170366	12892385	6899170
Q9JIX8	ACINU_MOUSE	32842	31082	19133	23359	29170	27301	25568	39239	55324
Q9D1Z3	ACKMT_MOUSE	196202	115523	131636	117411	118486	133489	94634	143795	153327
P56485	ACKR3_MOUSE	360302	475021	609022	467627	593146	368688	410579	550436	287501
O96019	ACL6A_HUMAN	228640	236775	194977	210616	219931	220476	179377	314615	299331
Q91V92	ACLY_MOUSE	849512	975804	1050783	1024224	911650	1143711	1028643	964597	630766
Q9ERZ3	ACM3_MOUSE	14307	19871	21498	11268	15081	33985	26251	44152	39774
A2AKK5	ACNT1_MOUSE	1625185	2384438	2656597	2635476	2634666	1572404	2493587	3065792	1628636
Q8BGG9	ACNT2_MOUSE	154367	139348	18636	18534	17968	17449	207072	22948	20710
Q8VHQ9	ACO11_MOUSE	597671	631851	704931	733003	690982	541086	624249	453650	782948
Q9DBK0	ACO12_MOUSE	50916	35291	41350	68311	71595	41190	49713	37986	35242
Q9CQR4	ACO13_MOUSE	6135009	8859039	10119316	12143700	11360711	8893557	10793554	3942218	3811632
P28271	ACOHC_MOUSE	1154317	1507882	1668000	1665973	1528815	1269905	1749564	1243459	1097795
Q99KI0	ACON_MOUSE	14310688	14357196	13296589	15074143	13424578	13953681	14324758	9254056	7920806
Q9QYR9	ACOT2_MOUSE	1052948	1218936	1103532	1419940	1096588	1987233	1272408	573720	581137
Q8BWN8	ACOT4_MOUSE	371391	385979	365511	348522	330784	259068	274847	355684	273452
Q32Q92	ACOT6_MOUSE	4741424	5234633	14913	15783	16185	15660	4018700	3954139	4245224
P58137	ACOT8_MOUSE	688035	716463	920040	856167	816213	733735	830352	866867	610928
Q9R0X4	ACOT9_MOUSE	2687722	2700839	2484143	2972551	3007027	3622677	2869406	976640	940942
Q9R0H0	ACOX1_MOUSE	18747595	11589397	13360173	15384368	14464178	10388734	12502278	7959672	13570918
Q9QXD1	ACOX2_MOUSE	201335	237104	432022	308480	392070	218259	301646	178181	153074
Q9EPL9	ACOX3_MOUSE	2349891	1495627	1791973	1953007	1986081	1300930	1247099	632805	1309930
Q9CR21	ACPM_MOUSE	8775697	4788458	6581215	5024323	5900693	3316787	3947135	8540221	11265819
Q99NB1	ACS2L_MOUSE	3990966	4932556	5271143	5435874	5089211	3951185	5718212	3234407	2779093
Q8VCW8	ACSF2_MOUSE	862464	950890	1239283	1047134	1123467	1407624	1324697	638466	595474
Q3URE1	ACSF3_MOUSE	278832	267466	317099	309253	292791	342099	359927	232682	206230
P41216	ACSL1_MOUSE	26822603	26401604	30809749	25261222	25840143	18738097	23701274	39905448	24168229
Q9CZW4	ACSL3_MOUSE	241983	271276	356604	289071	357851	277019	333215	331576	313699
Q9QUJ7	ACSL4_MOUSE	1931957	1549206	1752545	1341116	1448870	2256226	1334391	1991258	1623488
Q8JZR0	ACSL5_MOUSE	2344490	2338432	2449295	2190602	2399130	3071021	2241093	1960424	2070483
Q91VA0	ACSM1_MOUSE	1007166	1197948	1166478	1415829	1101883	788915	1375356	849616	633866
Q8K0L3	ACSM2_MOUSE	29018839	21012045	19551569	29740285	22410681	19534916	25832943	9256980	17021808
Q3UNX5	ACSM3_MOUSE	328596	106857	98299	215029	121065	125490	9706	10741	226945
Q8BGA8	ACSM5_MOUSE	22192	26020	32675	1365	25579	20031	29238	1185	1273
P62736	ACTA_HUMAN	13192396	17746372	137203	10388103	20286048	32916230	20861734	153821	154921
Q8BFZ3	ACTBL_MOUSE	279243	327497	376695	499061	540253	388490	452899	196507	292901
P60709	ACTB_HUMAN	238220330	326335895	293576571	168059	354650948	401897112	301359454	266927224	266576242
P68035	ACTC_RAT	66693752	77172926	53288803	62919114	57124186	54309493	77515957	44999336	56879684
P63261	ACTG_HUMAN	204392634	210159359	162670288	128920758	210018183	263041028	211725189	113603032	157331642
Q7TPR4	ACTN1_MOUSE	18389618	25877375	24342823	29643883	27211675	20360291	30575581	12288579	14212524
P57780	ACTN4_MOUSE	113564038	148479888	141907715	158900272	153082349	122440683	191248379	91443110	120161278
Q8R5C5	ACTY_MOUSE	1257017	1579775	1444601	1687920	1515299	1982347	2114405	1254186	1360105
P85515	ACTZ_RAT	3015004	3318362	3213995	3298700	2982141	4047275	4334328	2351504	2752895
P36896	ACV1B_HUMAN	67680	51421	5440	36743	47343	4977	36141	28060	4544
Q04771	ACVR1_HUMAN	102941	93764	62195	69605	82048	12308	109754	14972	15543
Q8R3P0	ACY2_MOUSE	62360	72517	78016	82089	13117	65185	62597	15000	15017
Q91XE4	ACY3_MOUSE	6799394	3846870	3352581	6874884	3665830	4349275	4329767	2080016	5625575
O35598	ADA10_MOUSE	8192603	8217591	7753051	7514823	7773445	6266538	8815638	8415929	9164748
O88839	ADA15_MOUSE	88092	84646	77826	81129	75719	149888	84629	78877	75871
Q9Z0F8	ADA17_MOUSE	1393722	1396182	1405639	1148211	1440453	1501019	1612014	941643	1432237
Q9R1V6	ADA22_MOUSE	34156	21256	5596	5634	22563	58896	30860	26905	5830
P30545	ADA2B_MOUSE	955118	1137198	1363205	1157662	1424973	673766	1070522	831140	856091
Q61072	ADAM9_MOUSE	777897	736696	580645	548928	665310	1037742	808705	599002	469118
Q8R2V5	ADAP2_MOUSE	81066	66763	4803	105102	80696	48296	80960	3609	54168
Q8C0I1	ADAS_MOUSE	3015615	1597359	1761710	2400223	1873244	1787371	1338125	914812	2489847
Q9D0L4	ADCK1_MOUSE	709339	440444	614610	500540	515227	408781	350122	708838	657872
Q6NSR3	ADCK2_MOUSE	42365	26799	36225	35949	34063	28555	28298	45026	52480
Q80V03	ADCK5_MOUSE	603489	315091	408871	304336	353995	238650	251941	503887	482691
Q91WF3	ADCY4_MOUSE	182732	155236	170557	125746	126766	317220	154895	251633	166750
P84309	ADCY5_MOUSE	34053	36340	20705	21286	21400	19419	18640	14332	12018
Q01341	ADCY6_MOUSE	1942896	2216572	2264515	2124194	2316697	2218140	2259833	1939681	1771408
P51830	ADCY9_MOUSE	401863	433949	412116	386347	410319	404801	430970	410725	427798
Q9QYC0	ADDA_MOUSE	2586151	2599781	3689154	2671656	3500206	3799603	3628410	3131298	3826474
Q9QYB5	ADDG_MOUSE	2241499	2229996	3182869	2689911	3005483	3142541	3192383	2156364	2798266
P00329	ADH1_MOUSE	1145221	878736	698864	732812	671475	967866	523394	226738	589238
P28474	ADHX_MOUSE	1224651	917709	795485	1378687	1007434	1225233	1153427	897785	958986
Q60994	ADIPO_MOUSE	262555	32242	156340	163752	130591	299002	153782	38670	194277
P55264	ADK_MOUSE	365629	346027	357126	444129	313883	424349	477383	512901	417012
Q8VDL4	ADPGK_MOUSE	1030766	985258	861511	932725	1014331	914984	786083	864300	906643
Q9JKV1	ADRM1_MOUSE	450343	443703	380175	555736	474969	701492	552357	309415	402895
Q61578	ADRO_MOUSE	50533	39739	43389	57505	57460	8097	64935	10307	9347
P48962	ADT1_MOUSE	261243868	193032654	209451220	170564994	151099504	114215854	136415739	241859092	252381919
P51881	ADT2_MOUSE	1091182074	699461575	837846107	638802037	635306698	478801326	515780761	1005928295	869019308
Q3V132	ADT4_MOUSE	92798	9445	9417	9600	9369	70905	9934	166368	156344
Q640N1	AEBP1_MOUSE	326611	415104	341139	285503	318083	310300	274043	376693	283294
Q9QZQ1	AFAD_MOUSE	170608	203561	224237	166784	195154	287689	205765	274188	321032
Q80YS6	AFAP1_MOUSE	17016114	18181337	25951637	164231	30179238	166847	179905	228052	36453435
Q3V384	AFG1L_MOUSE	440262	526119	580225	708512	601256	578333	615152	581554	548893
Q920A7	AFG31_MOUSE	746845	476812	708670	439038	619936	402498	425021	805329	939402
Q8JZQ2	AFG32_MOUSE	5673887	3795418	5240368	3485275	3744039	3028770	2972824	6467018	6430934
Q3UGP8	AG10B_MOUSE	591101	596700	598541	555642	660743	456391	446376	546225	556117
Q9ESW4	AGK_MOUSE	4260047	2723053	3621654	2582402	2843210	2652796	2366238	3570573	3810670
Q9QZ81	AGO2_RAT	148424	131712	113805	134554	148917	155147	128503	149611	148761
Q91ZV8	AGRA2_MOUSE	22026	21068	7137	6922	21969	64336	7816	8752	8600
Q9Z0M6	AGRE5_MOUSE	538904	418469	347853	248775	343623	1345980	424787	529315	553199
G5E8Q8	AGRF5_MOUSE	1602211	1659367	1444521	1223825	1419081	2971428	1706154	1720944	1767910
Q8K209	AGRG1_MOUSE	1987003	1829674	2449649	1949936	2804589	2454234	1872223	1760768	1998012
A2ASQ1	AGRIN_MOUSE	300907	399792	307767	468444	410316	571467	553801	227203	211535
Q8JZZ7	AGRL2_MOUSE	923950	1020868	849540	743184	874506	1538650	1018094	1018718	859721
Q923X1	AGRL4_MOUSE	198149	228575	205806	155826	199478	598288	292268	238201	370532
Q3UEG6	AGT2_MOUSE	747389	725804	676250	806697	619704	610422	784114	690695	602649
P29754	AGTRA_MOUSE	1490525	1301311	1147151	945188	949624	2371597	1422815	2379569	2274682
Q09666	AHNK_HUMAN	588495	549872	489155	397120	387122	906849	530871	493945	577726
Q8BK64	AHSA1_MOUSE	38571	7716	7740	43616	45432	7012	7940	64071	47432
Q9EQX4	AIF1L_MOUSE	8557524	10456775	10131525	11123199	10477271	8528948	11952694	5784181	7997356
Q9Z0X1	AIFM1_MOUSE	40826135	27196983	32512235	24401564	25929370	18980635	21290573	37824645	41809415
Q3TY86	AIFM3_MOUSE	70059	142769	151333	107085	119500	33232	148127	149441	169301
Q9D8B1	AIG1_MOUSE	2458590	2669468	2194991	2802991	2860132	2274323	2465320	2720046	3071872
P31230	AIMP1_MOUSE	754685	682965	812765	698827	647113	942721	823964	1047123	876654
Q8R010	AIMP2_MOUSE	1686605	1357857	1415026	1508883	1512671	2248146	1803937	1419732	1397981
Q9JII6	AK1A1_MOUSE	14890601	17415462	14898942	19847843	15256482	13817115	17348706	13073531	11805185
O60218	AK1BA_HUMAN	189515	222777	196951	20727	21265	288356	22258	187600	199705
Q91WR5	AK1CL_MOUSE	3181657	3009494	2852810	4271511	3189793	2540196	3395794	2100689	2484328
Q9WTQ5	AKA12_MOUSE	46199	57395	44319	33094	30666	129089	70797	71148	64233
O54931	AKAP2_MOUSE	2710891	2123215	3519140	2106177	2136902	2810268	2368024	2795532	4684912
Q99996	AKAP9_HUMAN	44243	3623	3756	107783	127200	3815	4178	4874	5445
Q9DCT1	AKCL2_MOUSE	464558	566518	513865	715407	589776	498076	557024	470912	368487
Q6ZPS6	AKIB1_MOUSE	146309	162520	177142	162498	212316	202806	209720	141021	166072
E9Q394	AKP13_MOUSE	584298	647795	850133	792684	693335	1336266	695881	874670	1121794
Q8R0Y6	AL1L1_MOUSE	3585298	3353757	4172308	4522110	3837664	3303418	5065471	3490135	2844672
P47740	AL3A2_MOUSE	35756413	23726541	23474381	26928772	24223091	20348971	17193925	21657171	29793382
Q80VQ0	AL3B1_MOUSE	2466194	2179954	1866875	1766827	2107644	2608511	2291881	2269274	2240739
Q8CHT0	AL4A1_MOUSE	9972809	10938708	11053795	15015012	12543624	9745608	12988491	7786760	6797972
Q9DBF1	AL7A1_MOUSE	3438490	3682382	3505360	4378484	3609286	3317101	4604698	2670179	2513206
Q8BH00	AL8A1_MOUSE	994530	1229293	1296841	1633045	1299816	1104323	1796855	1097024	1073785
Q9JLJ2	AL9A1_MOUSE	3249934	3528192	3766810	4602916	3814713	3796730	4579667	3098856	2583685
P07724	ALBU_MOUSE	9783670	7890631	5857418	4965667	5414159	9407738	5544086	9181124	5772591
P21300	ALD1_MOUSE	172035	236915	192337	192681	183890	248876	206106	201940	159651
P47738	ALDH2_MOUSE	15032618	15727668	18175613	17640238	14958317	16022886	15638793	11163271	7436119
P05064	ALDOA_MOUSE	17027813	14649410	15473406	15686170	12021685	23688830	16938768	15283708	15575955
Q91Y97	ALDOB_MOUSE	50373068	81614439	93641239	94147741	84670459	59545510	86706734	64952757	66985575
P09972	ALDOC_HUMAN	817184	972430	973819	772656	848254	1204507	1054971	995202	832445
P45376	ALDR_MOUSE	7141598	7812849	7202370	8475922	6921233	8626496	9007308	8645526	7367260
Q3TZM9	ALG11_MOUSE	497670	505150	462207	506996	510698	484152	464476	621697	484451
Q8VDB2	ALG12_MOUSE	26685	2073	18427	2025	25543	15985	13200	1197	22059
Q5I0K7	ALG13_RAT	108450	112752	112715	108511	129067	91951	97310	133729	155015
Q9D081	ALG14_MOUSE	127481	112930	125948	111028	142950	155117	128476	161869	174300
Q921Q3	ALG1_MOUSE	409063	403048	371076	316887	319870	340836	329422	387254	270861
Q9DBE8	ALG2_MOUSE	3124482	3146720	2876507	2964901	3362441	2541955	2206463	2186828	2379615
Q8K2A8	ALG3_MOUSE	184698	136884	153049	166973	170403	111679	98832	89884	133398
Q9DB25	ALG5_MOUSE	2640903	2461430	2335036	2286320	2548726	2087944	1889577	2172806	2010995
Q8VDI9	ALG9_MOUSE	190738	150863	174208	164345	147773	145395	106299	151963	167896
Q8BS35	ALKMO_MOUSE	11943	77987	64255	12473	11724	10878	12692	14445	13202
P56213	ALR_MOUSE	2484089	1486819	1649236	1365628	1345860	1016781	1246074	2579068	2607567
Q920R0	ALS2_MOUSE	15006	18618	21961	26762	24140	27579	29926	19211	14650
O09174	AMACR_MOUSE	1858526	970848	955591	1511583	711988	987189	816790	323769	685936
Q07456	AMBP_MOUSE	499516	392433	304097	467391	331342	355277	348587	216003	329669
Q9R049	AMFR_MOUSE	573289	550191	548756	508584	602417	479910	432378	512663	467753
Q99JB7	AMNLS_MOUSE	5316473	6939017	6366519	6572620	5992820	3700565	5198318	5992712	5320247
Q01432	AMPD3_HUMAN	44511	4782	36174	26771	25308	46965	26856	4606	36525
P16406	AMPE_MOUSE	166554999	230915455	209039178	249875454	246571176	199399977	289439753	150811965	171044625
Q9CPY7	AMPL_MOUSE	3038117	2460769	2241784	3170424	2370510	2894825	2890909	1682268	2409751
P97449	AMPN_MOUSE	98370768	130329280	123185294	161905937	138928391	83850974	126213337	107317973	87228040
P55302	AMRP_MOUSE	24729885	26363656	26795969	29403229	27426636	14126256	24479724	18524690	22065749
O35381	AN32A_MOUSE	6293404	8688749	7979651	7731341	7574975	11075135	7674886	7028111	6352047
Q9EST5	AN32B_MOUSE	746300	1037180	881405	1051825	952094	1378078	848275	853505	695817
Q9BTT0	AN32E_HUMAN	459746	678685	746968	591374	39608	658238	610360	549444	519045
Q8BZQ7	ANC2_MOUSE	189604	254668	163994	260272	286261	353917	269329	264889	275247
Q810B6	ANFY1_MOUSE	1148095	1241468	1111997	1064800	1030318	1319317	1186198	1346755	1113957
Q8K1C0	ANGE2_MOUSE	60148	91282	99442	107754	83182	85281	79156	87800	57473
Q9UKU9	ANGL2_HUMAN	170515	233190	129670	160461	132533	154264	162437	190323	161375
Q8C8R3	ANK2_MOUSE	195395	208058	287856	214782	215534	242921	245216	231808	252943
G5E8K5	ANK3_MOUSE	2586632	2560259	3157416	2603117	3198091	2678365	2886774	2315934	2632645
Q501J2	ANKMT_MOUSE	1098090	822580	1203674	836491	854945	842258	718355	798005	1118417
O14744	ANM5_HUMAN	97505	92948	94265	116928	102111	129977	114638	113707	97770
Q8BH79	ANO10_MOUSE	741766	737124	645068	559458	679676	816654	545426	715499	529588
Q8BHY3	ANO1_MOUSE	497479	640406	691280	336793	571340	872060	539196	764482	765477
Q6P9J9	ANO6_MOUSE	9712683	10434516	8664135	9330297	9272879	10838082	9873210	8106324	7674749
P86044	ANO9_MOUSE	22745	34117	31968	33367	26274	41958	41341	30661	27632
P18293	ANPRA_MOUSE	6396314	8277362	5895437	6643920	6329980	4941468	6826858	5297592	4795866
P16067	ANPRB_RAT	180188	217217	179964	187897	217663	197239	208439	165003	160374
P70180	ANPRC_MOUSE	2313518	2670281	1564638	1519582	1771370	1778628	1999110	2278188	2026592
Q6UB99	ANR11_HUMAN	357736	292685	429748	414489	397952	403887	334469	2855	2999
Q505D1	ANR28_MOUSE	78109	111128	122541	115451	104444	133013	128227	94756	65854
B2RXR6	ANR44_MOUSE	29566	34175	37246	35280	30987	67117	51641	48818	41964
Q86W74	ANR46_HUMAN	978329	823745	867893	850202	912290	835656	695899	996130	932477
Q9ULJ7	ANR50_HUMAN	373042	252195	351734	312024	428446	456172	532007	410738	17426
Q8K3X6	ANS4B_MOUSE	358100	333000	346059	404948	339133	468845	454600	488225	453525
Q6DFX2	ANTR2_MOUSE	153636	434625	153930	124564	163765	445025	188899	213911	101976
P97384	ANX11_MOUSE	12622468	13627722	12028332	14264993	14051436	18383052	15265505	12592978	11883136
Q99JG3	ANX13_MOUSE	3788221	2525598	1759480	3342321	2322033	2410150	2181524	1445612	1771043
P10107	ANXA1_MOUSE	34629998	28551059	18519269	23245923	20687733	58676674	30208961	28257193	21058566
P07356	ANXA2_MOUSE	479166743	468310475	313455988	402702690	375230248	633142449	458997894	406031063	338047357
O35639	ANXA3_MOUSE	41860978	45148896	29357601	37459720	38767909	41658294	39725439	51168449	29649691
P97429	ANXA4_MOUSE	64290492	77452210	57584288	70888961	68344484	60088333	79115056	68940053	62812714
P48036	ANXA5_MOUSE	70996749	71436602	59280715	67429213	68300653	91238182	72820457	73045637	59919581
P14824	ANXA6_MOUSE	32807948	32212113	24763401	28559976	27733881	57706928	35551823	34733193	25464722
Q07076	ANXA7_MOUSE	29594221	30644040	21827260	29688641	26629641	30489676	31518713	27774211	21339314
O70423	AOC3_MOUSE	2097814	2673946	2235385	1931424	2123861	3620468	2652337	2522176	2087970
Q64133	AOFA_MOUSE	8499463	6511803	6446886	5495497	4912898	4560208	5189044	7462502	7012709
Q8BW75	AOFB_MOUSE	995056	771685	772200	793263	612315	575036	585081	951416	930122
O35643	AP1B1_MOUSE	4444641	5520892	5103365	5007677	3987931	4592994	4643663	4637225	4419590
P22892	AP1G1_MOUSE	3182506	3614476	3284557	3457113	3443262	3355102	3272998	3309391	3169699
P35585	AP1M1_MOUSE	1718148	2096694	1776017	1894734	1933437	1999678	2027477	2033260	1584874
Q9WVP1	AP1M2_MOUSE	441193	459330	507399	420722	495427	623251	611069	446676	412106
P61967	AP1S1_MOUSE	3455939	3310972	3429713	3775315	3739282	3131297	2990542	3262059	2878717
P56377	AP1S2_HUMAN	224186	305367	193273	186524	180554	390199	274765	306758	294959
Q7TN05	AP1S3_MOUSE	17600	126272	122606	17715	16979	95201	18214	20962	20203
P17426	AP2A1_MOUSE	3648359	3556972	3576031	3134653	3668093	4518303	4300930	3892579	4546925
P17427	AP2A2_MOUSE	9655709	9680231	9276799	9402032	10204664	9149594	9927083	9169923	9970337
Q9DBG3	AP2B1_MOUSE	7244334	7778898	7966013	6364287	7220960	8124760	7510108	6538921	6777607
P84092	AP2M1_RAT	21040539	20512528	19267486	18704000	18668741	19240576	20919129	20018805	22245825
P62744	AP2S1_RAT	9355991	9006815	7399301	8392807	8796344	6943145	7214004	8394171	9849335
Q9Z1T1	AP3B1_MOUSE	889306	1008417	943409	1050713	971931	930079	971827	888048	936332
O54774	AP3D1_MOUSE	661783	778999	737757	748977	827665	782361	765575	755341	752128
P53676	AP3M1_RAT	528347	674465	542712	691958	538999	514435	531543	513044	583216
Q92572	AP3S1_HUMAN	893488	862066	785445	865763	792934	841431	984674	1028679	907461
Q9D742	AP5S1_MOUSE	37099	36452	163588	189463	37678	37170	40205	197450	45131
Q92870	APBB2_HUMAN	481525	28233	613568	336115	29865	381887	567812	36496	361641
P53995	APC1_MOUSE	19626	23349	21267	22608	21219	29667	22355	20602	16225
Q9WVM3	APC7_MOUSE	620	651	512	663	687	10445	578	553	14314
Q8R146	APEH_MOUSE	1688057	1607424	1288419	2004882	1406622	1388343	1790898	1464848	1726926
P28352	APEX1_MOUSE	453886	406913	444211	394744	403718	399449	397684	836806	659875
Q96BI3	APH1A_HUMAN	3285312	3334300	2891526	3272779	3542236	3811624	3296261	3298385	3161370
Q9BZZ5	API5_HUMAN	950041	1004862	1046780	1055366	1052326	1470922	1112838	1610580	1520959
Q06335	APLP2_MOUSE	1160370	1276672	900271	763540	966737	1232181	986870	886333	787160
Q9D7N9	APMAP_MOUSE	22331211	22684346	23502828	21733561	24791836	19184441	18791430	23857952	19856801
Q00623	APOA1_MOUSE	44756055	52668631	63653652	55314551	62047792	102627769	43525258	35263038	37943881
P09813	APOA2_MOUSE	385568	550913	515766	47577	558057	48336	51416	61216	789057
P06728	APOA4_MOUSE	2462017	4536878	5230803	4979998	4920963	2513559	3983761	2891215	3289906
E9Q414	APOB_MOUSE	89224	91920	64840	89189	74127	198325	63989	54179	57276
P34928	APOC1_MOUSE	780047	798728	582390	1018830	715532	151378	167639	550624	1202420
P33622	APOC3_MOUSE	337730	916341	36340	766667	614378	500807	547468	39684	521506
P08226	APOE_MOUSE	9306771	12281092	10259819	14270162	10813116	10754350	9215460	9705419	11646105
Q01339	APOH_MOUSE	1496340	1209550	1106189	1278892	936893	2225209	1119796	1018459	714113
P14630	APOM_RAT	72370	72949	74933	882448	75009	73663	122849	538290	399811
P08030	APT_MOUSE	141498	193670	165343	220748	180718	182387	233009	155630	128627
Q8BHH1	AQP11_MOUSE	2904503	2554961	2743516	2939159	2647737	1305394	1759685	2081153	2779288
Q02013	AQP1_MOUSE	221937244	198388695	330281130	222291353	300681998	187796409	235269058	271647999	168995824
P56402	AQP2_MOUSE	3515262	3755514	7784907	4136763	8247818	7028378	4622128	2830819	2050506
Q8R2N1	AQP3_MOUSE	31033904	24853457	47665327	30175532	42590597	36868518	30108212	17933520	18222661
P55088	AQP4_MOUSE	151697	24845	264330	156939	24918	231332	286281	145259	31500
O54794	AQP7_MOUSE	284790	337262	503159	351322	418136	266790	312247	259935	533728
Q8CFQ3	AQR_MOUSE	118418	101342	110319	95614	110700	109858	104021	194302	170974
Q640N2	AR13B_MOUSE	104472	98555	100244	115693	88723	127317	128885	98580	124793
Q9JKW0	AR6P1_MOUSE	67420598	52308372	55666829	67135550	55841810	45089808	45051857	41357832	60059912
P04627	ARAF_MOUSE	103825	153030	129159	140302	130921	112013	130111	77960	76373
Q8R5G7	ARAP3_MOUSE	17540	21185	21174	10085	7282	33673	13900	36192	28455
Q9R0Q6	ARC1A_MOUSE	8464241	10691468	10491667	10919359	11002340	9459721	12414548	8772114	8275865
Q9WV32	ARC1B_MOUSE	8606895	9939633	9430294	9182155	9243147	15816712	13202389	9796482	9657727
P84078	ARF1_MOUSE	26735024	21430835	19802334	20679284	20017708	22856711	16376272	21695088	13211212
P61751	ARF4_RAT	3114046	2419312	2657595	3734519	4794837	3671453	2884419	3298987	2487511
P84085	ARF5_HUMAN	1428482	2290932	1496724	2470502	2340538	2473017	138610	2130840	1312039
P62332	ARF6_RAT	13734375	14751674	12569946	15616346	14388428	13112498	14831440	12184080	12415470
Q9EPJ9	ARFG1_MOUSE	12340	100376	122032	87543	99568	81901	72969	105817	125311
Q99K28	ARFG2_MOUSE	196298	5087880	5398602	6590137	203301	209891	226741	252485	4488308
G5E8V9	ARFP1_MOUSE	188076	208114	227185	234549	208827	250524	202540	265378	222968
Q8K221	ARFP2_MOUSE	38012	57739	56131	6652	6036	5559	52768	5866	6186
Q63055	ARFRP_RAT	591123	722023	662436	754882	606204	575025	453320	583454	654118
Q9HCE6	ARGAL_HUMAN	44318	45463	39356	38602	36732	50923	35180	41738	37717
Q9NWB6	ARGL1_HUMAN	1440003	1172294	1657249	1287235	1422802	1439263	1333452	2403930	1972029
Q61210	ARHG1_MOUSE	23093	18979	20011	16798	12446	48351	24433	23864	26276
Q60875	ARHG2_MOUSE	679382	904556	800102	890394	812651	1231817	915818	596524	586025
Q9ES28	ARHG7_MOUSE	263183	237916	331647	231221	222500	347192	224661	272739	310538
Q8C033	ARHGA_MOUSE	5897	6034	5852	567	8658	501	533	5542	624
O15085	ARHGB_HUMAN	27905	25315	29503	49816	28561	3886	44612	33872	33672
Q8R4H2	ARHGC_MOUSE	783921	976972	867537	792232	720245	1148123	945065	808488	807592
Q5FWH6	ARHGF_MOUSE	239011	246537	279638	149434	210432	480534	327553	410072	391586
Q3U5C8	ARHGG_MOUSE	354648	438882	410442	388154	439285	255896	501954	446615	525809
Q80U35	ARHGH_MOUSE	286303	267827	296330	300100	245892	395200	349449	240940	179984
Q6P9R4	ARHGI_MOUSE	82354	149521	116802	161291	186572	85766	148575	134210	116354
Q8C142	ARH_MOUSE	77628	70987	73363	72187	66486	97012	59279	96807	21727
Q8CG76	ARK72_MOUSE	3544171	4720715	5310355	6587275	5126503	4162880	6244011	3190354	2797793
Q9QXJ4	ARL10_MOUSE	101002	80051	17252	83224	75879	70286	18193	19168	113509
Q8BGR6	ARL15_MOUSE	1892104	2113522	2037882	2188131	2061303	3098357	2648024	2574926	2117288
P40616	ARL1_HUMAN	1381737	1503784	1317528	1753959	1405550	1229881	1129736	1385741	1217062
O08697	ARL2_RAT	145075	119761	118025	190289	141332	234205	125150	137423	102872
Q9WUL7	ARL3_MOUSE	110761	98773	93224	131301	95164	112357	114702	119054	20832
O88848	ARL6_MOUSE	63740	61167	17747	17556	81313	74700	63865	22040	19846
Q8VEH3	ARL8A_MOUSE	6509671	6704277	5856682	7197986	6178954	5448752	5729067	6060837	5601065
Q66HA6	ARL8B_RAT	7967633	9147680	7367914	8792217	8378806	8130800	8589625	8185203	7197768
Q91YI0	ARLY_MOUSE	3146535	3656307	3620729	4531128	3986500	2703280	3997180	3295663	2975145
Q9D0L7	ARM10_MOUSE	4105839	3330748	3741725	2834204	2867010	2930064	2731301	4260216	3481606
Q9D7A8	ARMC1_MOUSE	3369714	2054173	2847580	1926558	2216764	1727325	1579488	2654183	2658100
Q8IUR7	ARMC8_HUMAN	86497	130006	97488	126019	94601	137442	126382	86680	90949
Q9QZB7	ARP10_MOUSE	812077	1083016	1049393	946792	985450	1462145	1252921	873136	918972
P61161	ARP2_MOUSE	15394458	20251995	18784568	18884580	18202398	19303881	20964238	14112739	13141331
Q99JY9	ARP3_MOUSE	21968539	27872776	25864198	27689966	25377687	32168295	36718148	19999753	25533628
Q9D898	ARP5L_MOUSE	4010671	3916568	3947658	4075626	3980441	3939601	4750097	2997043	3169781
Q9CVB6	ARPC2_MOUSE	16392889	19143976	19088160	19304385	19788586	22747590	22615827	15811481	18777552
Q9JM76	ARPC3_MOUSE	16311210	20649319	18939849	20404566	19200785	19822995	19425908	15370181	16723508
P59998	ARPC4_HUMAN	16129211	19928653	19487581	19331357	19287444	23663332	22461115	16199767	15245917
Q9CPW4	ARPC5_MOUSE	11368918	13987323	12903516	12649731	13678706	14725934	14912603	11207315	12305751
Q9D0A3	ARPIN_MOUSE	26535	26911	144132	27487	140453	124911	118506	32876	33008
P29066	ARRB1_RAT	573787	714331	476328	546491	579212	1046225	636166	773925	637988
P50429	ARSB_MOUSE	257116	221140	136731	251135	148590	177393	183452	21014	243612
P98203	ARVC_MOUSE	1744439	2255933	1869172	1796124	1681416	1571372	2007189	1898594	2346863
Q9WV54	ASAH1_MOUSE	3823077	4092392	3865384	4136203	3782669	4804355	3938089	2956622	2257192
Q9JHE3	ASAH2_MOUSE	1180160	1239006	1211064	1560606	1281942	815864	1205354	1180461	1030970
Q7SIG6	ASAP2_MOUSE	34865	28578	32085	28541	20282	57685	36849	38099	32404
E9PZJ8	ASCC3_MOUSE	49420	61889	51311	59100	49918	48426	47714	48862	41893
P70158	ASM3A_MOUSE	577267	644099	517978	579005	518855	570110	579961	412806	715787
P58242	ASM3B_MOUSE	218980	333556	284875	263633	291754	388315	356181	262186	239156
Q9DCQ2	ASPD_MOUSE	487459	784871	763303	1080067	815506	610523	878575	476265	464585
Q8BSY0	ASPH_MOUSE	3713592	3574477	3903854	3236417	3666380	2858672	2596425	3310418	3192586
Q8CG79	ASPP2_MOUSE	17860	29712	26628	24951	42212	19185	54403	14443	46897
P16460	ASSY_MOUSE	39055314	54937816	54174746	73280628	53685529	38179587	59749247	32546297	34829558
Q80TI0	ASTRB_MOUSE	309732	307025	416329	284427	436745	254078	270246	321871	257504
P98197	AT11A_MOUSE	9987577	6853873	5560614	9233586	7002316	6769054	5626467	3935814	11232909
Q6DFW5	AT11B_MOUSE	1448423	1519237	1486881	1376435	1446697	1469040	1174077	1294451	1175872
Q9QZW0	AT11C_MOUSE	5251353	5808058	5130075	4718396	5181163	5317067	5170328	4568228	4398494
Q9EPE9	AT131_MOUSE	2812769	2622961	2627153	2483945	2738245	2278172	1920595	2137800	2157215
Q5XF89	AT133_MOUSE	818824	835245	728258	751195	776498	1403230	813743	677149	667115
Q8VDN2	AT1A1_MOUSE	861067616	981811988	941760963	1103014746	1008225284	720571143	996430043	809580396	922286241
Q6PIE5	AT1A2_MOUSE	115871	180023	160247	171294	191017	215834	225670	246571	143700
P06687	AT1A3_RAT	11432	257522	333957	12039	12104	185299	313745	14490	13783
Q9WV27	AT1A4_MOUSE	604373	680940	731887	601064	605417	435547	757757	508833	639098
P14094	AT1B1_MOUSE	669791851	733004158	709548041	767780611	848269010	593950916	842617458	606480337	709074911
P14231	AT1B2_MOUSE	2309670	2460978	2444456	1663358	2376611	3031660	2273861	2410091	1718262
P97370	AT1B3_MOUSE	36984212	41614679	34880685	32637071	39112349	44663679	40606657	30013761	27830320
O55143	AT2A2_MOUSE	34858256	31827240	29776017	33183654	33126156	25048039	23533184	24467480	26855477
Q64518	AT2A3_MOUSE	2369526	2548566	2499941	1472475	1795159	4000063	2517358	3341899	3509398
G5E829	AT2B1_MOUSE	13180674	14051691	12910494	12427246	12902736	14483429	12919037	12394632	10882221
Q9R0K7	AT2B2_MOUSE	18595	6485	31010	27176	6515	34849	28311	7731	7981
Q6Q477	AT2B4_MOUSE	6838916	8210398	7976019	8989628	7737930	10664339	9075275	7850702	6658223
Q80XR2	AT2C1_MOUSE	565892	583112	500786	419553	539849	631247	436700	553723	472352
Q9CQQ7	AT5F1_MOUSE	189248977	119894925	164316893	111748951	112520480	76427289	82133644	173957711	169501968
P70704	AT8A1_MOUSE	2190482	2533893	2258560	1867849	2204446	3055708	2284251	2408690	1943981
Q148W0	AT8B1_MOUSE	183620	189890	146847	169562	155678	220152	164683	117368	123841
Q9D5T0	ATAD1_MOUSE	5390297	3710509	5166555	3745032	3698685	3492711	2769273	5496540	5326152
Q925I1	ATAD3_MOUSE	6956051	4042267	5660250	3698914	4270500	3029091	3369112	6687681	5929055
Q3MQ06	ATG5_RAT	200774	174979	182044	177351	24002	248385	222212	265213	163853
Q68FE2	ATG9A_MOUSE	143166	175028	171663	183904	224457	166317	163847	176106	183230
O35143	ATIF1_MOUSE	1517105	933956	1347407	1331517	1152291	978779	761278	1601751	1669546
Q8BH66	ATLA1_MOUSE	19810	3549	18216	15016	15464	34061	20742	13567	16437
Q6PA06	ATLA2_MOUSE	1859657	1791693	1920225	1907412	2005842	1867148	1807695	1501041	1612849
Q91YH5	ATLA3_MOUSE	7996550	8908924	7505648	7802111	8190884	9286976	7701051	7038774	7439516
Q04646	ATNG_MOUSE	328949125	319511518	340879724	245389366	252791352	204974226	198723297	285807974	368668766
O08997	ATOX1_MOUSE	346660	40953	41488	448813	42135	572340	376029	386287	397333
P56382	ATP5E_MOUSE	591054210	319456700	445703099	340324927	341792880	305715750	359671135	762424567	646953176
Q9DCX2	ATP5H_MOUSE	227105829	142000458	205924387	140986198	154549191	110562017	113041572	238108517	225082086
Q06185	ATP5I_MOUSE	153304638	94865503	137282351	92303740	99004449	74628060	78182773	177201088	167568632
P97450	ATP5J_MOUSE	2477308	1396650	1914077	1512003	1678889	820827	814187	2643932	3320264
Q9CPQ8	ATP5L_MOUSE	85074418	55797363	75763459	48941774	54040800	42230607	50602184	105431639	92100966
Q9CRA7	ATP5S_MOUSE	133990	148610	165965	231824	172034	167698	187386	123884	83694
P56379	ATP68_MOUSE	136551274	80593717	102737228	70346501	70951006	63770523	66089795	153639270	141372792
P00848	ATP6_MOUSE	72553730	44227527	68982697	57486492	58713527	43167847	48001078	95613635	113065597
Q64430	ATP7A_MOUSE	1855304	2063760	1989134	1849284	2031158	1906994	1884204	1539350	1734154
P03930	ATP8_MOUSE	201219633	117190899	155863878	101058780	101437089	83141390	98309064	236297076	231761723
O70228	ATP9A_MOUSE	749240	861620	783037	812044	789737	900628	885409	828305	666419
P98195	ATP9B_MOUSE	655776	585271	592422	511665	629952	553004	513935	579576	609618
Q03265	ATPA_MOUSE	554727260	328674450	447278835	333876683	347557314	286432466	288958912	619955475	643016905
P56480	ATPB_MOUSE	441379941	246005485	336089486	244400816	247632147	242812193	219565565	496370251	518168624
Q9D3D9	ATPD_MOUSE	305890768	161244577	209471755	123267798	167391435	115778390	115643230	301062803	270022111
Q811I0	ATPF1_MOUSE	60043	10301	69298	88653	66818	84946	69338	34293	36724
Q91VR2	ATPG_MOUSE	191104457	122291321	164647944	115399674	127046235	101933081	97603655	234676972	213267147
P56135	ATPK_MOUSE	161932702	106104611	142461705	106478343	100292547	72198286	73673356	152750711	152948840
Q78IK2	ATPMK_MOUSE	117622909	65891670	95779934	64978827	65394237	53639055	55164157	137566099	130275562
Q9DB20	ATPO_MOUSE	221595050	152786182	193423286	133405691	129775969	101796497	104052934	203879809	197040352
Q9WVK0	ATRAP_MOUSE	14442821	14262424	12759993	14668353	14051777	8394099	11822895	15345287	18432526
Q6A051	ATRN1_MOUSE	29787	28410	29285	32369	31168	37550	24535	35944	25321
Q9WU60	ATRN_MOUSE	170291	203426	163071	184632	182369	201266	184505	155754	137630
Q61687	ATRX_MOUSE	348639	458707	349059	459931	532042	384966	458178	16273	457120
Q9JLZ3	AUHM_MOUSE	16140826	15475938	18871926	19293365	17260736	11437412	16069830	17967740	18100581
P70295	AUP1_MOUSE	3113678	2794595	2694485	2571906	2720757	2058039	1914554	2313611	2497721
Q64373	B2CL1_MOUSE	962652	649603	793733	767035	777183	722953	638895	798631	842156
P59017	B2L13_MOUSE	1606396	982228	1270152	1163214	1267537	821011	914991	1234047	1717974
P01887	B2MG_MOUSE	28181544	27412027	20096090	22112555	23497623	32761726	20103177	29083510	26893806
P23347	B3A2_RAT	332756	456337	399861	383297	407516	433381	419562	365692	374385
P04919	B3AT_MOUSE	869739	1048621	1360321	1156107	1359948	1586210	1865553	782183	646313
P58158	B3GA3_MOUSE	1427561	1899606	1492106	1496455	1642723	1652236	1062087	1582184	1427511
Q920V1	B3GL1_MOUSE	9815	10021	70263	52778	10139	9569	54634	106886	47527
Q91Z92	B3GT6_MOUSE	220503	256992	127753	155211	143578	273826	159822	232753	194885
Q8BWP8	B4GA1_MOUSE	340266	475012	317142	313626	370580	352359	30787	342604	29060
Q766D5	B4GN4_MOUSE	2831	103615	101567	3242	115471	122658	3361	3977	144754
P15535	B4GT1_MOUSE	240321	209197	172762	182826	207909	287153	146702	251849	275576
Q9R1S0	B9D1_MOUSE	408855	466915	362299	369001	372629	397776	373506	381866	266868
Q3UK10	B9D2_MOUSE	297354	261689	230556	261903	33658	213853	213370	32648	32538
Q8K3W0	BABA2_MOUSE	220190	252378	265319	309443	288671	316620	328826	231795	222517
Q922M3	BACD3_MOUSE	273122	336192	322123	266252	286838	532377	388968	361492	346215
O00154	BACH_HUMAN	622326	441150	408232	601862	34690	2037671	623708	383033	39719
O54962	BAF_MOUSE	993338	608983	912864	333162	790881	534435	583956	1144566	1866206
Q91YN9	BAG2_MOUSE	1029654	968520	1322342	1146914	1223629	1149956	893127	955688	820097
Q8CI32	BAG5_MOUSE	576388	661599	543286	605430	579981	720894	576330	447812	555069
P46379	BAG6_HUMAN	54947	9707	64119	79531	50360	80147	80868	69641	53417
Q8BKX1	BAIP2_MOUSE	827693	1019954	1241727	1027384	1000176	914683	1247221	1036820	1771845
O08734	BAK_MOUSE	1261562	836991	1433274	837635	861002	1071664	645051	1105782	986438
Q61334	BAP29_MOUSE	3074611	2518288	2248238	2880295	2705706	2211426	2015638	2122936	2313198
Q61335	BAP31_MOUSE	35776087	32108579	30858734	34673500	36371495	28019040	22552330	24596911	32028754
P18572	BASI_MOUSE	56742081	55556390	48047405	61355373	57019036	41428350	54353529	52104186	62366737
Q9QXA6	BAT1_MOUSE	7450652	8097196	8915439	10249698	9408480	6172288	10242405	9242637	8092754
Q63690	BAX_RAT	760994	635677	721616	567903	605202	639020	451679	687830	752067
Q9Z277	BAZ1B_MOUSE	363463	189079	396777	31935	297359	242322	35336	860816	1584619
Q9R069	BCAM_MOUSE	5502283	5779388	4725129	3626124	5113650	5118008	5300793	5759388	6278524
O35855	BCAT2_MOUSE	1985859	2124854	1928020	2159101	1754499	2648270	2366626	1236805	1124444
Q99NF1	BCDO2_MOUSE	35771	39606	46267	50627	40884	16046	37808	2277	37842
O55028	BCKD_MOUSE	1364656	1490271	1654191	1987407	1715439	1377265	1510778	1691405	1623975
P10417	BCL2_MOUSE	125852	138338	116040	129659	112948	108911	85665	117390	94584
Q6PAJ1	BCR_MOUSE	3464	11093	13958	14766	13805	3619	4016	4379	11639
Q9CZP5	BCS1_MOUSE	1421868	924117	1206683	922836	961451	813784	888512	1515575	1383490
Q8JZV9	BDH2_MOUSE	2737967	4585449	5618792	6263237	5386247	2845980	4273951	3087561	2139732
Q80XN0	BDH_MOUSE	22455435	13083343	17209993	13984391	13690852	8819976	10526000	17120831	16854864
O88597	BECN1_MOUSE	4300	54157	41066	42384	37980	55480	54306	18815	3321
O15155	BET1_HUMAN	1711545	1469003	1674739	1589195	1720549	1496629	1399888	1817281	2387341
P23780	BGAL_MOUSE	575862	573754	451773	570521	554079	583483	499780	367597	367758
P12265	BGLR_MOUSE	649656	532173	387287	520928	488829	487305	398439	270252	389417
O35490	BHMT1_MOUSE	18062	164594	373399	245869	293993	18263	258944	503564	24896
P55062	BI1_RAT	3250240	2971591	2911067	3405092	3182315	2921397	2768355	2980137	3267681
Q9DBJ3	BI2L1_MOUSE	160085	12671	138848	128414	146762	208211	216048	203498	18694
Q80Y61	BI2L2_MOUSE	22218	20134	1757	1789	21870	1529	1594	1165	1177
Q921C5	BICD2_MOUSE	135613	133988	123929	159061	161564	189108	155811	157726	145374
Q9CY64	BIEA_MOUSE	332992	445068	478612	704250	557212	563414	605100	414605	334460
G3X9K3	BIG1_MOUSE	101214	113278	136909	142082	122564	117494	121146	97094	82863
A2A5R2	BIG2_MOUSE	131214	185485	205112	215429	188041	186660	196679	172384	157690
P20029	BIP_MOUSE	69527231	61363404	54875576	61449517	62518821	58966250	48279343	46913727	61986055
O88738	BIRC6_MOUSE	27846	35149	32806	36787	35817	44373	37869	26347	26255
O55102	BL1S1_MOUSE	1472839	1487521	1277959	1284770	1539502	1347078	1298526	1719294	1453078
Q9CWG9	BL1S2_MOUSE	155451	194928	20048	165462	174432	165121	21170	290098	184162
Q5U5M8	BL1S3_MOUSE	107317	14953	15290	195060	15784	16033	16936	21515	23036
Q8R016	BLMH_MOUSE	260962	274546	219800	214695	156507	430194	260572	228515	220430
Q923D2	BLVRB_MOUSE	173107	143592	99981	151300	93966	149255	136872	130920	89828
O35607	BMPR2_MOUSE	362869	506593	335937	324534	341830	497595	481676	396578	299363
O54940	BNIP2_MOUSE	20233	198004	140254	288786	20762	191687	21850	153082	26465
O55003	BNIP3_MOUSE	305254	190143	288308	203966	266702	214928	167331	298428	272431
Q9D920	BORC5_MOUSE	371115	378295	323041	267074	338397	402637	305820	477973	452430
Q96GS4	BORC6_HUMAN	93679	106193	97222	79843	113947	88780	64699	83576	94306
Q9CRC6	BORC7_MOUSE	445133	435638	372013	361856	337943	449477	477395	683690	467647
Q91W92	BORG5_MOUSE	206291	215640	218986	159365	193787	296970	271262	371908	419316
Q8R164	BPHL_MOUSE	3755816	4330904	3645659	4761532	4204867	3105769	4136307	2328793	2159926
Q9Z0S1	BPNT1_MOUSE	3140610	3957147	3851257	5330806	3528652	3290869	4438482	2414565	2329292
P38398	BRCA1_HUMAN	7223	7164	7204	7439	7446	7504	8147	483025	9634
Q8BXV2	BRI3B_MOUSE	775117	749244	763655	891984	861780	714421	633416	730167	829488
Q91VR8	BRK1_MOUSE	4555282	3529266	2975037	3315148	3187136	3733714	3015077	5361754	6168114
Q8K2Q7	BROX_MOUSE	18243905	13280432	13145498	14508437	12630620	39226	38858	36292	20826065
Q4QQT6	BRX1_RAT	76973	61969	70485	23353	79019	21731	69504	134684	124256
Q96G97	BSCL2_HUMAN	240313	306379	297286	329108	378609	252497	229788	32527	33246
Q8VIM4	BSND_MOUSE	9352724	9871674	10749115	7357693	9490227	10768082	9257860	9091481	10183538
Q80YW5	BSPRY_MOUSE	746760	612090	616726	773195	694391	504876	586840	582394	636123
Q64277	BST1_MOUSE	463543	601074	592661	491008	560016	673983	763557	457475	384506
Q8R2Q8	BST2_MOUSE	6608562	6360140	6753005	5995504	6161193	12794250	8889515	10667300	9740719
Q96K17	BT3L4_HUMAN	1516730	1720036	1400998	1678552	1420622	1611328	1093974	1415601	989716
Q8CIF4	BTD_MOUSE	269078	310619	305417	301203	302591	211851	244508	169279	324450
Q64152	BTF3_MOUSE	1661544	1664162	1559026	1516657	1386028	1639777	1310465	1134675	1091355
Q8BJE2	BTNL9_MOUSE	760156	724539	549991	675507	591576	907212	712835	626022	815075
O43684	BUB3_HUMAN	816794	940372	892866	786898	848744	641953	826467	1007214	856737
O70454	BUD31_RAT	818165	694797	703855	466218	696670	748749	738052	1630777	1914854
O35127	C10_MOUSE	328782	235552	295942	216830	284068	303789	340874	357795	357681
Q9JMG2	C1GLC_MOUSE	405745	473850	444677	438296	395127	398750	336346	449069	440791
Q9JJ06	C1GLT_MOUSE	162796	134780	123453	126680	147098	137717	91217	153590	163695
P98086	C1QA_MOUSE	753827	665511	426942	419189	574320	722283	555337	641015	249584
O35796	C1QBP_RAT	8524685	5961465	7343111	7254675	10018497	3023578	7832751	5504324	5428228
P14106	C1QB_MOUSE	892530	829109	731878	607508	846806	1139514	831675	945281	392013
Q02105	C1QC_MOUSE	1379485	1244510	949042	845650	1218243	1568446	1121908	1629039	835975
Q9QXP7	C1QT1_MOUSE	738617	692668	413326	459040	396912	969778	403379	446358	306452
Q9BXJ4	C1QT3_HUMAN	46076	46323	137136	48931	47087	44646	154617	52309	303889
Q922D8	C1TC_MOUSE	7175048	7129483	6617911	7541259	7914293	6138474	7426021	7975031	7915467
Q3V3R1	C1TM_MOUSE	49115	42543	55307	57143	40704	133018	71163	54185	57314
Q80X80	C2C2L_MOUSE	5913216	5357574	5792714	5370472	6026952	3564574	4338433	3998922	5556814
E9Q3C1	C2CD2_MOUSE	324426	321004	288683	259619	252094	301734	273928	138145	288159
Q7TPS5	C2CD5_MOUSE	56714	71747	75765	81323	73212	112589	86970	87413	80367
Q8BRN9	C2D1B_MOUSE	137828	141447	105945	137819	131044	150535	165255	161543	146752
Q8CFW7	C2D2A_MOUSE	110356	111978	95153	100953	107004	97540	116153	109309	81952
Q8BHL7	C42S1_MOUSE	1917253	1762942	1503436	1394215	1358913	162248	1958812	2595166	2916215
P08607	C4BPA_MOUSE	1618825	1066992	842340	1000533	1086859	3874338	987696	882738	573118
Q9CZB0	C560_MOUSE	31572074	20751295	25956184	17720649	23042086	13951903	19066621	32428003	33783155
Q641Y1	C56D2_RAT	1034612	1034901	981300	965697	946076	832918	677795	856821	1206645
Q8R092	CA043_MOUSE	252608	278974	284997	316818	295193	374374	292329	342975	297100
Q8C3W1	CA198_MOUSE	265556	321911	280259	290210	255458	265652	297866	247140	251317
O08532	CA2D1_MOUSE	3113636	3818459	3166804	2723329	3143395	4673663	3630387	3253089	2891210
Q6PHS9	CA2D2_MOUSE	193059	467853	687235	559438	683142	225802	642101	314745	269245
Q06138	CAB39_MOUSE	1293844	1306216	1227692	1316626	1281661	1694942	1346601	1361819	1317566
Q61112	CAB45_MOUSE	405684	379437	283981	319401	316079	309677	276827	467578	419159
P47934	CACP_MOUSE	5725686	5075209	5711390	5479686	5651316	3724718	5473313	5224005	5743737
Q9WTR5	CAD13_MOUSE	432894	384432	325060	295550	330543	649132	337438	319991	395263
O88338	CAD16_MOUSE	280669623	337653103	323757422	322021551	326196167	199833850	271886893	216676190	219793911
P09803	CADH1_MOUSE	6914911	6555088	6413447	6224316	7777490	6216082	6011587	5677758	4983047
P15116	CADH2_MOUSE	1971214	1750552	1335511	1631126	1336966	881898	1154119	1600382	2073105
P55284	CADH5_MOUSE	886341	784403	756021	433804	741064	1136916	886277	1128407	1448519
P97326	CADH6_MOUSE	420900	566200	652502	560829	712768	665544	609045	995267	312794
Q8R5M8	CADM1_MOUSE	2500497	1669658	1033621	1424646	1189643	1201243	1134353	896003	1767352
Q8R464	CADM4_MOUSE	7523552	8122388	6751676	7259929	7132492	5807093	7480127	9428460	8856186
Q8CAK1	CAF17_MOUSE	652164	701321	774751	925486	862235	798912	808116	727105	498260
Q8CI85	CAH12_MOUSE	36754179	35527510	34904505	38833009	37607178	27241096	37342501	26371831	33755484
Q9WVT6	CAH14_MOUSE	25076478	27854806	29638652	30690134	30721661	19432321	32194536	26227837	25823368
Q99N23	CAH15_MOUSE	16922274	18212710	18209486	17970366	19040538	27198881	21262626	18819441	14476076
P00920	CAH2_MOUSE	2789378	3660055	3583996	4647702	3738780	3541029	4692029	2588488	2720955
Q64444	CAH4_MOUSE	5018074	4702222	5056561	6194262	6275321	5207318	4774979	3021662	4681949
Q8VEC4	CAHM2_MOUSE	111094	105240	82557	69553	93045	289464	155056	169200	211653
P12658	CALB1_MOUSE	2456680	3419897	3631244	4385671	3241364	2616413	4654062	2791553	2968963
Q62736	CALD1_RAT	573948	660158	518231	519565	653387	1004634	640610	805712	1055382
Q91WQ9	CALL4_MOUSE	3662398	3520290	4120094	3588259	3786659	2598498	3551067	3600787	5767264
Q9R1W5	CALRL_MOUSE	3475849	2868129	3092658	2025034	2572463	6078792	3459992	4956363	4350690
P14211	CALR_MOUSE	57743644	47428674	38660603	43768925	39368800	38383481	33329932	31243488	42695576
O35887	CALU_MOUSE	3132380	2885704	2512426	2246319	2621820	3473397	2088466	2066624	2489270
P35564	CALX_MOUSE	57801932	49485936	48467915	43306098	47712836	40772437	36276788	42662793	47377566
P49070	CAMLG_MOUSE	225810	194482	222291	198948	216086	181750	154997	167574	206958
P51437	CAMP_MOUSE	271886	212469	171456	151142	128001	183306	172797	24879	135931
O35350	CAN1_MOUSE	270217	294216	239131	307261	278615	435011	366014	342138	280666
O08529	CAN2_MOUSE	1570022	1450463	1132341	1378336	1242326	2322323	1576088	1442143	1143049
O08688	CAN5_MOUSE	2643797	2519238	2339635	1835122	2230496	5016000	2898739	3140558	2777078
O88501	CAN6_RAT	128853	120810	111066	141948	108456	148286	157013	153282	140030
Q6ZQ38	CAND1_MOUSE	2282778	2332728	2107474	2416822	2292223	2497696	2208621	1927207	1759232
Q8VCF1	CANT1_MOUSE	145987	166040	129765	113127	135776	126969	81356	155900	146894
P40124	CAP1_MOUSE	6806572	6796868	6165782	6465091	5971227	13072204	8562656	6367774	6517029
Q6AYC4	CAPG_RAT	390961	387794	310176	381535	380640	682493	381430	409765	325510
Q9D3A8	CAPON_MOUSE	205780	301557	217105	308704	307049	158791	406175	251275	227685
Q60865	CAPR1_MOUSE	1371041	1824954	1506665	1777826	1514859	1661174	1481048	798439	1100092
Q5XI32	CAPZB_RAT	20113169	20571019	24926239	18938536	22696770	23228591	25508786	22106602	25455990
Q9D1I2	CAR19_MOUSE	2286199	1412102	2369149	1497648	1655442	1397104	1158749	2735361	2667368
Q6EDY6	CARL1_MOUSE	79080	99262	87978	85059	89035	127478	102031	123994	120510
P70403	CASP_MOUSE	509376	394252	282027	294411	309486	343618	212629	244020	377405
Q9QY96	CASR_MOUSE	4339172	4912220	3465949	4887589	3845603	4650997	5037651	3635619	3375343
P24270	CATA_MOUSE	21615129	18891892	21696735	22427720	22045968	14793705	16268912	14820470	14582355
P10605	CATB_MOUSE	3136607	3116302	2725631	3779537	3064552	4096355	3305930	3220881	2601528
P18242	CATD_MOUSE	1745654	1694023	1165158	1535676	1240145	1900230	1486405	1003027	1047313
Q9R013	CATF_MOUSE	273713	386345	377222	417495	384720	304259	413610	323923	216848
P49935	CATH_MOUSE	615474	699022	561647	826345	601117	478890	617444	635354	588147
P06797	CATL1_MOUSE	716574	938676	652720	857749	660374	835300	525723	916276	794116
Q9WUU7	CATZ_MOUSE	2552085	2474753	2024801	2362152	2045214	2645953	2519350	2222286	2018389
P49817	CAV1_MOUSE	24570275	25026864	26032075	17887329	20187913	34918021	25744155	28428438	33639482
Q9WVC3	CAV2_MOUSE	3266035	3299094	3500691	2881471	3573903	4598293	3515124	4130811	4794288
O54724	CAVN1_MOUSE	3166884	3034601	4002803	3114639	3289826	4808853	4254558	5576604	6793232
Q63918	CAVN2_MOUSE	3757561	3460308	4959313	2689465	3063846	6593242	4170341	6635456	8228789
Q91VJ2	CAVN3_MOUSE	200271	204787	231803	257318	197392	392222	290179	253577	310325
P47753	CAZA1_MOUSE	3652506	3881819	4271317	3773617	4249766	5307539	5014656	4778492	5276044
P47754	CAZA2_MOUSE	10455578	10852527	12278045	10574539	11629774	10441551	13270938	12018951	14121929
O89001	CBPD_MOUSE	1405790	1732571	1215681	1210036	1384437	1651550	1254400	1324368	1006157
Q80V42	CBPM_MOUSE	12448869	14268094	12687106	9784976	11996815	25381671	14929887	11141165	11845436
Q9WVJ3	CBPQ_MOUSE	1590633	1257714	819023	957057	970305	1672690	1041221	730803	778684
P48758	CBR1_MOUSE	2118948	2792213	3567615	3389869	3161988	3425970	4123684	3546717	1739136
P08074	CBR2_MOUSE	266500	259661	177496	306923	220222	142930	8881	105667	148366
Q91VT4	CBR4_MOUSE	4206266	5190127	6471465	6646175	6048440	3652551	5215915	3080668	3216318
Q91WT9	CBS_MOUSE	78401	92146	98084	140020	102620	68998	105582	15889	62323
Q13185	CBX3_HUMAN	332342	241098	304637	196622	248711	264121	242017	348066	409628
Q8BN57	CC033_MOUSE	69568	60064	77627	56982	55275	53049	12243	13690	57552
Q8VE99	CC115_MOUSE	264865	229925	241288	242140	223167	272620	206295	286957	256992
Q9D8X2	CC124_MOUSE	120141	100646	32244	32141	32291	132481	34716	232596	251574
Q3TC33	CC127_MOUSE	1598081	954654	1411923	987640	981915	974610	815801	1649722	1482859
Q8C7V8	CC134_MOUSE	230401	229092	211508	216215	237526	247484	184574	215055	205218
Q8VEK0	CC50A_MOUSE	14333888	12203945	11547792	13259087	12807615	12230876	12613973	9213245	15554180
E9Q6B2	CC85C_MOUSE	14788	103200	104071	87484	121996	127262	132430	132930	97479
A6NC98	CC88B_HUMAN	21912	1649	1683	2050	1852	1648	47120	2032	2361
Q8C3X2	CC90B_MOUSE	3279414	2189101	3149252	2370070	2587616	1806137	1790560	3341334	3422242
Q8CH18	CCAR1_MOUSE	3555	3598	14778	13548	15068	3304	15501	20254	21405
Q8VDP4	CCAR2_MOUSE	41872	59347	69247	108410	56915	96685	85040	61713	59342
Q49A88	CCD14_HUMAN	5027	31070	33896	25699	30002	30034	41663	79285	6319
Q9JIG7	CCD22_MOUSE	390623	550038	531759	560551	521431	613220	672246	481223	490276
Q9D024	CCD47_MOUSE	6413823	5449891	5738819	5430172	5926846	4951506	4076896	5318629	4561783
Q810U5	CCD50_MOUSE	3468997	4077667	3237640	74960	4145535	2854917	5071536	3746425	4782750
Q7TQK5	CCD93_MOUSE	241430	333571	336973	344948	335330	410738	371275	323620	310022
P53702	CCHL_MOUSE	2368632	1461362	2101648	1559721	1728768	1538844	1248860	2324123	2660285
O08786	CCKAR_MOUSE	200674	183775	207687	184564	262588	151405	170836	23579	246400
P29268	CCN2_MOUSE	331038	198550	224589	135188	253988	685736	194990	239427	195790
Q8BGU5	CCNY_MOUSE	1121819	1061792	1415458	1101036	1121746	1263793	1234052	1424855	1364946
Q8N7R7	CCYL1_HUMAN	11048	11227	113355	11444	11093	10272	11557	171606	182098
Q8C1Y8	CCZ1_MOUSE	1640163	1557147	1440175	1696313	1513201	1485066	1668777	2053205	1695363
Q99M08	CD003_MOUSE	2618695	2299461	1874633	1829455	1686065	2027833	1375141	2050048	2378264
Q99K99	CD019_MOUSE	19299	281404	369718	302966	331663	289861	281999	279342	237298
P10810	CD14_MOUSE	150998	124245	121051	97174	110673	264502	139139	100581	143143
O35566	CD151_MOUSE	70436787	71680370	61306607	65652402	67654786	86921753	84379581	70096364	79420291
Q61490	CD166_MOUSE	12860958	14427480	10666747	11250349	11609381	11906609	13184740	8284535	6949528
Q9HCU0	CD248_HUMAN	91404	62695	110673	9300	85625	406820	101442	11977	111881
Q9JLQ0	CD2AP_MOUSE	124593	93433	127545	138495	124693	141875	134300	142265	150180
Q64314	CD34_MOUSE	4134278	4933404	4309783	2661974	3970165	9451233	5430904	5437588	6084368
Q08857	CD36_MOUSE	9869497	6601110	6785791	7068032	7710489	8424595	5678912	5875900	11718283
P56528	CD38_MOUSE	15465287	16854213	16566530	12245161	14653792	25896001	20618155	20983757	21142723
Q61735	CD47_MOUSE	14414553	16000441	12722411	15670607	15453582	19491578	14398893	12454019	17180206
O55186	CD59A_MOUSE	38285562	44595224	37513567	40438521	46158018	22653778	44281321	37117812	32295715
P41731	CD63_MOUSE	5344708	6586631	6448373	5926342	6917520	8655943	6538118	7429523	5247996
P35762	CD81_MOUSE	50903169	54788823	46917889	52837064	50694764	48251180	52068826	53500242	53201478
P40237	CD82_MOUSE	22511542	23016964	24883959	22621390	26793553	29432119	28441000	22147933	24193198
P40240	CD9_MOUSE	24476006	25453938	25107202	28247168	28274913	36305059	30289045	27115500	26048847
Q9UJX2	CDC23_HUMAN	119883	164923	137190	158161	140495	192938	185470	132357	83071
Q61081	CDC37_MOUSE	795393	733558	783829	786110	888769	1245265	1051309	1089631	829287
P60766	CDC42_MOUSE	89275563	94673752	85312307	86116680	88168814	98630488	95358687	71840867	72780581
Q6A068	CDC5L_MOUSE	82597	145766	131810	129681	130184	98302	132699	138429	156345
Q5U462	CDCP1_MOUSE	373490	409446	321612	393601	312089	342100	323845	320146	381484
P56389	CDD_MOUSE	793713	706314	842330	935791	670013	665853	843933	698268	648242
E9Q7P9	CDHR2_MOUSE	2586042	3349745	3208108	4126706	3349175	2634642	3705854	2141560	2093032
Q8VHF2	CDHR5_MOUSE	7307566	7532721	8989679	9302375	7716085	7186724	9128922	7919965	7337597
Q9DB75	CDIP1_MOUSE	53974	52536	55773	55389	55810	54072	291057	307527	69706
Q8VDP6	CDIPT_MOUSE	3554544	3623727	3382198	4003459	4071913	3752616	2913557	3160687	3223431
Q00537	CDK17_HUMAN	9312	9511	9545	9706	9173	44912	37197	10508	9823
P49615	CDK5_MOUSE	134102	146708	137876	174576	157689	196994	201616	157251	140471
P98191	CDS1_MOUSE	119818	154400	163681	184467	177138	111199	107880	157488	134571
Q99L43	CDS2_MOUSE	5036446	5251675	4747781	4144130	4774828	5450180	3910267	4294830	4984494
P31809	CEAM1_MOUSE	3381686	5005740	3995270	4172698	4100642	4046929	5401765	4424729	4613657
Q925P2	CEAM2_MOUSE	15156	71584	132888	15302	118177	15365	71896	124040	18486
Q8BTE5	CEBOS_MOUSE	791772	642469	780482	80422	439051	367258	88916	599542	766620
Q5FWI3	CEIP2_MOUSE	2858468	2856663	2376603	1945768	2269544	4721150	2637342	2655641	2459888
P28659	CELF1_MOUSE	83569	69902	68128	95087	75473	129328	96311	27064	26372
O35161	CELR1_MOUSE	37475	50924	40251	38963	43659	41817	49275	33586	26329
Q9R0M0	CELR2_MOUSE	88852	120508	107723	108441	118428	91729	113811	92883	78862
Q91ZI0	CELR3_MOUSE	140168	171461	1318	167280	1359	1320	219786	1716	1838
P49454	CENPF_HUMAN	76857	76486	893	60608	80958	906	978	1239	1348
Q9CXS4	CENPV_MOUSE	1829505	1035846	1437377	1245450	1117851	582843	696571	2886913	3260952
Q8BGS7	CEPT1_MOUSE	964444	922993	988587	888657	1059344	863150	689347	1116573	840866
Q924Z4	CERS2_MOUSE	3529456	2917716	3025744	2897733	2924054	2673183	2178170	2691655	2513771
Q9D6K9	CERS5_MOUSE	253155	217611	216078	221895	196754	280757	156652	156776	201567
Q8C172	CERS6_MOUSE	857637	689030	573277	592219	504626	743086	606418	617565	830318
Q61147	CERU_MOUSE	9801957	13247845	9971470	10629989	11290278	11910401	12280565	9769947	7328371
Q9Z1R4	CF047_MOUSE	226112	180944	244051	208756	237058	246914	190647	228059	229526
Q99KU6	CF089_MOUSE	136027	123013	127412	131766	19365	98761	87586	21388	138835
Q6MG12	CF136_RAT	909246	588095	879677	648009	814609	425542	563374	853380	921843
Q9Y6A4	CFA20_HUMAN	124935	117991	111868	133125	134358	128070	141348	184488	172402
E9Q7R9	CFA43_MOUSE	2566	2336	229491	294874	2501	2555	2777	3200	3450
Q9UL16	CFA45_HUMAN	530355	581817	608713	499818	575808	530974	635148	20231	545589
P04186	CFAB_MOUSE	123835	114451	97095	103401	95887	91511	82694	77475	94980
P06909	CFAH_MOUSE	729593	864319	517096	870992	537955	965672	532832	626774	623147
Q8VCN5	CGL_MOUSE	307611	408591	453200	471982	408932	227036	466355	350104	207211
Q6AW69	CGNL1_MOUSE	532134	636201	753358	755150	751403	400168	698702	584408	874390
Q8R1U2	CGRE1_MOUSE	289157	207487	184153	247373	219572	27135	30288	243525	274733
Q8BMJ7	CGRF1_MOUSE	14075	75026	88802	77323	81852	67420	61058	72331	68875
Q64676	CGT_MOUSE	681544	234029	281693	365998	523845	376009	257466	35228	525167
Q8VE95	CH082_MOUSE	105672	100509	12125	137685	109411	11777	115107	13990	14269
Q64433	CH10_MOUSE	9760912	11004111	9656355	13099719	10272261	10076575	11036328	7712647	6260376
Q99LU0	CH1B1_MOUSE	7341444	7578278	7426329	6647242	5552511	10717883	7603238	6913592	5950650
P63038	CH60_MOUSE	11581334	10635225	13857169	14319165	11449342	13223909	13423675	10279796	10569372
O15335	CHAD_HUMAN	19938	4040	3976	30559	20786	3445	24743	23175	26825
Q9D1L0	CHCH2_MOUSE	2246658	1811228	2288047	1539587	1595298	1607568	1485666	3000665	2991928
Q8K2Q5	CHCH7_MOUSE	40117	40028	40613	799772	885432	725880	798742	50821	50268
Q6PDQ2	CHD4_MOUSE	163248	139974	139032	149452	134157	160811	157407	208391	212210
Q8BJ64	CHDH_MOUSE	31054855	18571516	23956896	18844386	21766530	13645485	17130789	21962288	29868091
Q8IWX8	CHERP_HUMAN	5960	9123	6059	6085	6044	5739	6471	27647	25809
Q9UKJ5	CHIC2_HUMAN	308206	348778	374270	347425	385312	407376	404612	322610	333220
Q922Q9	CHID1_MOUSE	181756	391267	399070	458853	560207	626682	588002	765153	734304
O35744	CHIL3_MOUSE	32210	41424	50185	67136	12581	11949	42811	13666	32510
Q9WUD1	CHIP_MOUSE	1710808	1790527	2071277	1923635	2141929	2248827	2244588	1952987	1989495
Q921W0	CHM1A_MOUSE	4525296	4091441	4182746	3750847	3847888	5628309	4247596	3683663	3454895
Q9DB34	CHM2A_MOUSE	4134848	4099541	4338514	4006260	3710404	4724205	4285831	3433047	3525834
Q9UQN3	CHM2B_HUMAN	1082205	1283023	1357644	1171483	1131047	1752179	1630017	1311720	1307693
Q9D8B3	CHM4B_MOUSE	5464763	4986094	5182471	4510781	4669933	7675140	5803524	6013220	5583465
Q8CGS4	CHMP3_RAT	2465181	2341289	2699068	2590244	2511566	3377479	2741474	2549663	2540563
Q4QQV8	CHMP5_RAT	1079855	914610	1064413	1006000	1105631	1345255	825678	927030	940372
P0C0A3	CHMP6_MOUSE	6184486	6032681	6235567	6458316	6843713	7101942	6132024	5377474	5287299
P61022	CHP1_MOUSE	18393401	17100435	19421910	18914564	21267076	18187843	18316587	20201802	18894445
Q9JKL5	CHP3_MOUSE	1858617	2355873	2390803	2842937	2235240	2318250	2700334	2097626	1874343
Q8C025	CHPT1_MOUSE	5181049	4831836	4462812	4372706	4984332	2954258	3606616	4621176	5987418
Q5DTK1	CHSS3_MOUSE	44202	42217	6939	6802	6856	40961	7563	107372	67921
Q9CY57	CHTOP_MOUSE	638667	393744	501619	194828	442836	492832	287490	950526	1056413
Q9CWX2	CIA30_MOUSE	2820230	1667417	2391003	1649288	1944608	1257750	1341229	2572635	2754123
Q9Z0F4	CIB1_MOUSE	570890	523680	488389	435659	539829	1289933	857310	801284	940161
O70303	CIDEB_MOUSE	471847	391004	441935	419528	427528	222027	245186	293060	500716
P59242	CING_MOUSE	189622	224924	286769	236088	244522	277492	295487	204538	266607
Q91WS0	CISD1_MOUSE	79037786	51982563	67661410	51132848	54632515	34864365	41371116	68828931	69514458
Q9CQB5	CISD2_MOUSE	7801449	8504642	7543260	8235236	8442091	7219842	6307975	6587481	6749927
B1AR13	CISD3_MOUSE	10753944	9158396	9812754	8710030	8800552	5510531	8089044	9915124	10947672
Q9CZU6	CISY_MOUSE	28608761	23219649	24544892	26220411	22502281	28243608	22087193	22329480	23237778
Q91V76	CK054_MOUSE	3255835	3521714	3718483	4796567	3478550	3235515	3799243	2655125	2778996
Q99LM2	CK5P3_MOUSE	653600	497552	562252	382998	593925	496951	370494	542200	678912
Q8BMK4	CKAP4_MOUSE	4356912	3959917	3730055	3003871	3668475	6256026	3232246	5010354	4917970
A2AGT5	CKAP5_MOUSE	119807	93067	98528	84618	86965	122355	109900	146846	153150
Q99LJ5	CKLF3_MOUSE	491933	469429	376574	388043	481956	1151203	515103	682595	739978
Q8CJ61	CKLF4_MOUSE	8277508	8632841	9062684	8391808	9959465	7733506	7914468	8727580	9438108
Q9CZ69	CKLF6_MOUSE	14721084	9269428	8173945	9042721	8942091	10424103	7791721	8405546	14348198
Q9ESD6	CKLF7_MOUSE	18974836	19143334	14504577	15386810	17607426	17951893	20335095	17782822	19227038
Q7Z460	CLAP1_HUMAN	18952	18200	13638	19317	16634	20240	18870	23955	12810
Q8BWY2	CLC1A_MOUSE	476483	570065	447351	225004	390697	1071515	587286	644282	599461
Q91V08	CLC2D_MOUSE	534419	557077	576010	483290	506853	1208688	689327	752714	666932
Q8C1T8	CLC2H_MOUSE	88102	155612	15974	158420	106161	58864	118223	95089	120228
O08585	CLCA_MOUSE	8620410	8815748	9820649	9901721	11609845	11319986	12173306	9403816	11439491
P09497	CLCB_HUMAN	7974206	8782921	8199802	9574131	8644049	10290844	11669974	8044615	9838066
Q99LI2	CLCC1_MOUSE	695109	594840	596958	505366	527202	478552	414600	529186	526307
Q9WUB7	CLCKA_MOUSE	524107	605785	655299	682212	715658	552327	438950	341781	286000
Q9WUB6	CLCKB_MOUSE	11053499	12534870	10793115	14611766	11687573	11432028	12860894	8482913	7290905
P51790	CLCN3_HUMAN	658987	746428	658971	697561	704389	555982	564222	580683	586605
Q61418	CLCN4_MOUSE	8726752	10448796	10401151	8503521	9831747	8138794	7486165	8194778	7182210
Q9WVD4	CLCN5_MOUSE	1197331	1287351	1397298	1465102	1311686	981496	1327381	804030	1048203
P51797	CLCN6_HUMAN	21583	26876	22811	23462	25855	33496	22678	22726	15606
P51799	CLCN7_RAT	2150063	2129609	1979236	1990055	1953926	2518355	2308150	1966890	1912451
Q9Z0S6	CLD10_MOUSE	3945399	4454006	4594590	5010247	4777063	3895281	4720763	5056438	4396750
Q9ET43	CLD12_MOUSE	3718122	2642436	2563931	2418104	2345015	1905634	2491470	2328744	2578133
Q91Y55	CLD16_RAT	619339	658140	595050	823094	624989	625141	558646	416006	464893
Q9ET38	CLD19_MOUSE	5698150	6348296	6238986	7216110	8317596	7102028	8006960	6795093	6768606
O88551	CLD1_MOUSE	1366426	1722045	1523437	1593289	1578981	2682303	1925822	1734619	1398720
O88552	CLD2_MOUSE	3308809	3190912	5167569	2573991	3406577	1906092	2910039	2836821	3943476
Q9Z0G9	CLD3_MOUSE	1270150	1344997	1889101	1658874	1895048	1678728	1707894	1416465	1495441
O35054	CLD4_MOUSE	639622	688746	1044828	825324	997858	670972	744411	447930	576011
O54942	CLD5_MOUSE	19805344	18842499	13598111	15639759	17883127	11875851	19563239	22201826	16076573
Q9Z261	CLD7_MOUSE	4963449	5019120	5592541	7235879	5652359	4603412	4975081	3689525	3431883
Q9Z260	CLD8_MOUSE	2156699	2557615	2621385	3267241	3382124	2950056	3355969	2096134	2151878
Q9CQX5	CLDN1_MOUSE	3166920	3237020	3137910	3288469	3551179	4056374	3918428	3648891	3551080
Q68FD5	CLH1_MOUSE	44650655	46794289	41574214	51084886	45634971	47366596	50693460	32588269	30546275
Q9Z1Q5	CLIC1_MOUSE	5425613	5029159	5258157	6081449	4358067	6546403	6347759	7034403	8030603
Q9D7P7	CLIC3_MOUSE	487250	760302	440043	620622	418471	413734	847278	836053	764716
Q9QYB1	CLIC4_MOUSE	15198128	13192792	15519366	16867234	13838367	18042213	16433928	19181490	28695769
Q8BXK9	CLIC5_MOUSE	54358857	58813960	56495769	49043187	48585489	43743882	61340944	60241932	63002069
Q922J3	CLIP1_MOUSE	325089	410544	422332	428687	405072	447023	498982	267804	277424
O55156	CLIP2_RAT	48427	55283	63692	59039	53274	80684	67312	8576	25190
Q1ERP8	CLM9_MOUSE	201462	223420	251660	169874	212130	294149	303446	438186	410506
Q8C5W0	CLMN_MOUSE	312540	281116	309871	252109	334100	207644	305359	296244	339994
Q61124	CLN3_MOUSE	238291	386007	339498	349186	240793	387139	328285	235106	347945
Q9NWW5	CLN6_HUMAN	184203	235580	262005	192997	211803	157018	148966	227002	32506
Q8BXA5	CLP1L_MOUSE	686672	552650	513581	560214	571277	562079	406252	487427	489433
Q60649	CLPB_MOUSE	1682409	1113695	1453069	1124416	1156190	1003185	995256	1747199	1736467
O88696	CLPP_MOUSE	960947	968433	989952	1278782	936593	1061573	1076716	658414	671503
Q8VBZ3	CLPT1_MOUSE	3768992	3079573	3272184	3108870	3362625	2698121	2452419	2175833	3143037
Q9JHS4	CLPX_MOUSE	576792	458865	661093	618924	591717	546778	527407	546297	540192
Q8BHH8	CLRN3_MOUSE	6223992	8364436	9341364	9961599	9562405	6008760	9589366	7958434	8504037
Q9ESG4	CLTRN_MOUSE	56744548	54406334	73963228	76342601	84444261	60690283	85803800	69169098	66388650
Q06890	CLUS_MOUSE	568764	533041	488477	565591	531253	988085	523412	543912	640195
Q5SW19	CLU_MOUSE	324870	408704	496494	513835	480503	349344	441770	312868	280209
Q8R4N0	CLYBL_MOUSE	765262	813272	986327	1190589	1072297	920644	1108763	608370	505812
Q8R1G2	CMBL_MOUSE	249794	224869	211196	328770	261854	208456	313032	204501	200037
Q8BH59	CMC1_MOUSE	16704973	12188762	15319635	11134928	11530952	10039998	10256872	16971918	17457265
Q9QXX4	CMC2_MOUSE	33091418	21824822	28349990	21215873	22433230	15077063	17914378	30757645	32353045
Q9D486	CMIP_MOUSE	132649	259699	189070	238373	219036	281350	222754	87954	90408
P97468	CML1_MOUSE	614334	612387	634881	501927	665138	1476037	668934	931296	845335
Q9JIZ0	CMLO1_MOUSE	18980537	16516011	18632443	20078661	25045015	10551896	15599810	17368393	20633152
Q9QXS8	CMLO5_MOUSE	590973	324130	284538	460846	417498	314537	227048	107307	392801
Q8BIG7	CMTD1_MOUSE	3980494	2896517	3289263	2619178	2908147	2227506	1985641	3507570	3663768
P16330	CN37_MOUSE	2081190	2435406	2338117	1991769	2100584	2672441	2850861	2990431	3048273
Q9D1A2	CNDP2_MOUSE	663256	564719	602496	791336	484928	717393	699756	523872	610135
Q3B7T6	CNEP1_RAT	161296	163782	163377	188833	156765	194973	145528	173568	13149
O35372	CNIH1_MOUSE	1554229	1363533	1122699	1814318	95998	86241	93081	97892	903975
Q9CX13	CNIH4_MOUSE	3101811	2535621	2949257	2537360	3711062	2785163	1978710	3558246	3062429
Q08093	CNN2_MOUSE	24867	195230	178368	25909	186098	338866	166041	179449	186658
Q9DAW9	CNN3_MOUSE	418195	425616	519390	457279	442913	450753	432102	438272	430856
Q5U2P1	CNNM2_RAT	799893	926496	862351	1010871	888087	755371	1015168	956939	880925
Q32NY4	CNNM3_MOUSE	393473	394944	392844	356433	406322	525020	388016	387431	436533
Q69ZF7	CNNM4_MOUSE	689520	835416	938338	673177	929739	629565	846951	941281	785691
Q6ZQ08	CNOT1_MOUSE	188218	218313	235418	233624	234135	270252	220330	184963	156757
Q8K0V4	CNOT3_MOUSE	9371	8528	194480	49435	45970	9366	9876	259877	12496
Q9UIV1	CNOT7_HUMAN	42516	64116	48662	50644	46328	68409	73919	46637	56810
Q9JKY0	CNOT9_MOUSE	209359	236640	220300	204135	206092	250461	242955	186118	174892
Q9QXT0	CNPY2_MOUSE	2807510	2319896	1980022	2204140	1977800	1811903	1802726	1809807	2958509
Q9DAU1	CNPY3_MOUSE	442484	353904	308787	345553	329815	346489	305942	249347	279849
O88507	CNTFR_MOUSE	57526	12280	12294	12207	12010	12210	13406	118498	13859
Q9UHC6	CNTP2_HUMAN	125873	162812	115135	162886	132895	77488	166072	3797	127918
Q7Z7A1	CNTRL_HUMAN	5544	5423	38464	5563	5526	58381	48479	7168	81876
Q0VG49	CO061_MOUSE	405426	231610	288045	265152	237114	221691	206716	443281	473848
Q01149	CO1A2_MOUSE	31354	30829	32324	32025	31419	817038	475157	39137	38708
P01027	CO3_MOUSE	1608818	1664827	1197392	1624756	1370167	4538266	1544036	1255706	2235801
P08122	CO4A2_MOUSE	9518	10810	9082	5084	10668	20412	9295	11499	9722
Q9QZS0	CO4A3_MOUSE	42077	39707	30175	24867	31893	48116	25992	37682	29033
P01029	CO4B_MOUSE	2925270	2014046	1785142	1511336	1660063	4687996	1273478	2355902	1238757
Q04857	CO6A1_MOUSE	46463	54046	75729	34310	62435	54815	43088	146277	129678
Q02788	CO6A2_MOUSE	9929	35811	50264	9888	37403	9725	10899	82339	64383
P12111	CO6A3_HUMAN	5105	6686	7353	3670	7248	2000	4306	13510	13346
Q9D2R6	COA3_MOUSE	7745971	4771243	5302646	3799151	3984290	2887412	3720706	5777176	6957791
Q8BGD8	COA6_MOUSE	829917	572623	666760	617971	622598	368047	395715	792279	922686
Q921H9	COA7_MOUSE	1254134	841024	931023	837389	712662	731842	765536	1648826	1731996
Q9DBL7	COASY_MOUSE	1476602	1509892	1870196	2292377	2119576	1531172	1955317	1126131	1209000
Q3UMF0	COBL1_MOUSE	535524	499137	690693	568795	552194	610634	574810	455650	564688
Q60847	COCA1_MOUSE	4569	3833	2451	2430	4660	12596	4457	5070	4264
Q80X19	COEA1_MOUSE	186061	196872	166234	191643	220229	183644	204723	154914	148283
P18760	COF1_MOUSE	12966988	12014416	9780668	10830677	11148710	23338788	14910539	13769624	14369373
Q9Y281	COF2_HUMAN	2014827	2335084	1853418	2143199	1822759	2708380	2923808	2247702	2313291
O35206	COFA1_MOUSE	79160	93348	65990	90863	80370	163026	108824	71459	53425
Q921L5	COG2_MOUSE	3145	24428	3299	3496	20536	3246	3450	3668	4052
Q8C0L8	COG5_MOUSE	27775	38086	35785	34518	40071	51911	58692	9662	9831
Q9JJA2	COG8_MOUSE	2029	1876	1922	2099	14524	1755	19074	1641	1876
P39061	COIA1_MOUSE	1019576	1106521	827222	898619	1000338	1332329	953245	633500	559605
Q8K4Q8	COL12_MOUSE	351259	366852	241260	277489	266479	795869	423335	271881	254510
Q8K4M5	COMD1_MOUSE	460485	644590	880170	744452	751830	909775	748181	634680	615909
Q8BXC6	COMD2_MOUSE	444505	623244	571787	636334	537001	637660	648617	495154	442093
Q63829	COMD3_MOUSE	511718	643008	566538	632074	631577	695256	687305	482025	490028
Q9CQ02	COMD4_MOUSE	760194	878697	950820	934417	827780	926060	956280	913067	734047
Q8R395	COMD5_MOUSE	400484	627895	581134	618777	527529	626527	575659	602572	515796
Q8BG94	COMD7_MOUSE	363507	538353	537429	516317	573094	520179	624668	383964	365414
Q9CZG3	COMD8_MOUSE	14460	150578	175034	197489	171531	140143	184618	184638	123445
Q8K2Q0	COMD9_MOUSE	418016	599354	576574	670965	575167	797524	839472	547166	502539
Q8JZY2	COMDA_MOUSE	121945	117893	164244	148882	143644	112448	110397	113901	104857
O88587	COMT_MOUSE	6008281	5916358	5773536	6762365	6400074	4708782	4518323	4080155	5680796
Q8CIE6	COPA_MOUSE	2981201	3523193	3669810	3931075	3648631	4046020	3454565	2911562	2391488
O55029	COPB2_MOUSE	1801333	2273235	2211327	2294930	2266040	2486050	2268494	1581692	1354130
Q9JIF7	COPB_MOUSE	1199751	1538831	1495642	1661178	1562008	1850330	1667043	1259623	1014618
Q66H80	COPD_RAT	713955	921785	932080	1070518	962528	1501151	1051806	916057	731389
O89079	COPE_MOUSE	1238758	1330781	1410661	1573250	1626360	1710940	1426921	1249959	1006112
Q9QZE5	COPG1_MOUSE	885816	1082955	1092514	1310127	1138218	1305417	1211358	819996	718086
Q9QXK3	COPG2_MOUSE	191217	221239	220186	259798	244030	283174	241857	171666	161502
Q8K211	COPT1_MOUSE	9523243	8498425	7322877	9277372	7740242	8449880	10335118	6962789	13331604
P61923	COPZ1_HUMAN	1035022	1274735	1427944	1482342	1526351	1632331	1434745	1159978	1183768
Q66JT7	COQ2_MOUSE	293250	203370	32300	37495	198118	32393	35368	183782	40027
Q8BMS4	COQ3_MOUSE	353678	445472	459245	532615	523449	318052	468195	489352	393189
Q8BGB8	COQ4_MOUSE	654504	976822	983424	1084749	1038228	656877	1037889	1014753	814854
Q9CXI0	COQ5_MOUSE	1416572	1902544	1742290	1992970	1902338	1202988	2091982	1798133	1280222
Q8R1S0	COQ6_MOUSE	889297	1033286	1088702	1139876	1099429	734981	1121782	934513	1053247
P97478	COQ7_MOUSE	1234084	1633044	1756933	1968929	1819038	1056684	1687901	1601069	1539475
Q60936	COQ8A_MOUSE	332564	440589	549380	572482	645642	315339	523764	395254	380855
Q566J8	COQ8B_MOUSE	2831	25011	41011	47978	30517	37751	31398	2663	2837
Q8K1Z0	COQ9_MOUSE	7606667	9595153	9987309	12040017	10291549	6043306	9849877	7266942	7097299
P31146	COR1A_HUMAN	119541	126056	104998	84482	68401	293029	122399	155965	135694
Q9WUM3	COR1B_MOUSE	2955316	3269801	3436253	2704904	2783828	4336632	4092383	3131734	4224648
Q9WUM4	COR1C_MOUSE	10451459	9270630	10918924	8759461	9579976	14024339	11043604	9958564	15020044
Q8C0P5	COR2A_MOUSE	729430	757997	817900	776334	836005	861485	1020054	401314	529779
Q8BH44	COR2B_MOUSE	13286974	14986068	13841615	12855041	13455302	9448096	15793287	9344073	11543748
Q9D2V7	CORO7_MOUSE	249901	295381	306163	293489	294974	322394	345179	326490	365745
Q9CQI6	COTL1_MOUSE	3609278	4942959	4188862	4952994	4429918	4232774	6366310	5207202	3935820
Q6P8I6	COX11_MOUSE	950152	607454	958093	615479	695125	488644	525834	827847	1117108
Q8BH51	COX14_MOUSE	2408846	1508352	1786104	1136677	882465	1020589	943490	2581031	2399960
Q8BJ03	COX15_MOUSE	5924609	3148792	4589081	3412565	3700867	2319659	2277489	3757522	4102534
Q9CR63	COX16_MOUSE	581640	393535	488717	355669	288034	316381	320130	667968	633085
P00397	COX1_MOUSE	51375006	33865016	46472367	35685594	45193605	23784820	29434658	50420576	51636047
Q9D7J4	COX20_MOUSE	6954131	4032968	4800072	3408850	3509173	3107845	3346593	6634257	6138296
P00405	COX2_MOUSE	546794766	388676754	478659784	339759743	380723074	277013838	272301585	564119528	543006784
P05505	COX3_RAT	131229960	92888613	122816451	98460384	100949827	86605672	100551670	194454769	200248349
P19783	COX41_MOUSE	281064001	196708315	239784314	185353289	188747188	127920573	150599961	300461164	288506203
Q91W29	COX42_MOUSE	196918	190779	244879	140311	184676	269719	144497	420843	313266
P11240	COX5A_RAT	169744991	113265349	146604719	108479848	114530813	72551459	87082919	205689204	178550146
P19536	COX5B_MOUSE	86786753	54269068	67305578	50794330	54858928	37599821	43737744	85577518	97495182
Q9CPQ1	COX6C_MOUSE	275065905	190595582	230409799	197020106	206656214	113906309	142421838	258558238	320273273
P56393	COX7B_MOUSE	30289624	15265084	21050415	17359402	17367686	16926585	15776806	564101	618526
P17665	COX7C_MOUSE	28821553	16906040	17721850	14631241	10126668	11715438	14810018	28815790	27304671
Q61387	COX7R_MOUSE	4937417	3018161	4758901	2545721	3279509	2830154	2594713	5831484	6253583
Q9CPZ8	COXM1_MOUSE	1309033	84145	86484	580827	464022	545153	486291	107749	1078413
Q8BKE6	CP20A_MOUSE	2085690	1879440	1729886	1485080	1911221	2544998	1980492	1934899	2203458
Q9DBG1	CP27A_MOUSE	4506301	2925241	3679967	2857228	3096384	2241211	2448562	3185385	5211534
P15392	CP2A4_MOUSE	2269355	899596	423430	1238333	693146	949236	453131	439254	1434310
P20852	CP2A5_MOUSE	2742136	1744023	1717813	2046200	1816625	1091007	1181774	1573133	1730202
E9Q5K4	CP2CN_MOUSE	198219	239710	267492	257559	201166	118408	192043	372723	86738
Q64680	CP2D4_RAT	295466	320095	426285	303937	17941	274670	298373	21177	341693
P11714	CP2D9_MOUSE	327060	114258	189932	180266	210888	89769	114936	9433	194784
Q8CIM7	CP2DQ_MOUSE	8136348	15894891	24067315	13572448	22220155	7956601	15138027	21964978	7057220
Q05421	CP2E1_MOUSE	11956982	4943414	4478114	7097429	6677545	4932669	3475574	663655	11305122
O54749	CP2J5_MOUSE	20245096	15612369	16673930	17635602	18355434	9901027	12324538	12123205	16866914
Q9DBX6	CP2S1_MOUSE	3575647	3891080	2833691	2881449	2969206	3028029	2298741	2571990	2122571
O88833	CP4AA_MOUSE	981777	1680631	2400590	1173605	2274776	1273565	1753796	2446912	597405
O35728	CP4AE_MOUSE	382914	1144517	2318653	862577	1736823	950493	1542426	2148192	54558
Q64462	CP4B1_MOUSE	150212620	67538048	52647039	90680407	76392590	53376814	45324842	18468944	115933370
Q91WL5	CP4CA_MOUSE	3971136	1724431	701439	1936549	927165	1048469	60494	63763	1742823
P51871	CP4F6_RAT	45896	6144	51550	6036	6469	46347	43961	5194	56295
Q8K0C4	CP51A_MOUSE	2012614	2748435	3286902	2822024	3486255	1899643	2763221	3008588	3131777
Q60991	CP7B1_MOUSE	368653	339600	316409	343657	342226	264350	142917	29735	850467
Q8C166	CPNE1_MOUSE	6570857	6340565	5120621	5858674	5663957	9951022	8022346	6528009	6379253
P59108	CPNE2_MOUSE	483627	456075	373055	351684	391729	912098	600608	483955	539979
Q8BT60	CPNE3_MOUSE	8482971	8745759	5986769	8031830	7171781	9520928	9459315	7684019	6599919
Q96A23	CPNE4_HUMAN	24560	34153	16815	24460	26220	47103	7378	22124	7480
Q9DC53	CPNE8_MOUSE	84910	124493	100278	104097	113636	223097	140247	112153	89758
O88456	CPNS1_MOUSE	2076581	1977255	1707065	1795795	1608485	2656779	1755225	1749703	1717168
Q9EPU4	CPSF1_MOUSE	71215	62425	65553	60663	79336	76917	73083	92020	87478
Q9P2I0	CPSF2_HUMAN	11966	26220	66714	14890	10887	37295	34731	52073	89961
Q9CQF3	CPSF5_MOUSE	1080410	1163000	1238290	1142149	1139493	1415492	1205185	1421852	1223850
Q16630	CPSF6_HUMAN	138906	165039	154842	151089	199663	153781	150982	148010	81863
Q8BTV2	CPSF7_MOUSE	25666	2482	2522	24984	31444	28892	24211	1978	32988
P97742	CPT1A_MOUSE	25189381	16811256	20795958	16757521	17211213	14536435	13851368	20720390	21012216
Q924X2	CPT1B_MOUSE	1557971	1231657	1849213	1362105	1434985	1003681	1202215	1944532	1772605
P52825	CPT2_MOUSE	16454297	17139365	20104551	19789862	19842712	14920710	19389551	13871210	13441144
Q5I0I9	CQ10B_RAT	224598	223049	355087	244913	341087	236835	269553	202974	153523
Q91WE4	CR032_MOUSE	2088661	1572142	1646461	1808708	1811027	1228378	1156502	1472060	2370068
Q64735	CR1L_MOUSE	13588245	15533479	14235332	12789614	13736604	15071993	15657881	11311698	14523029
Q5M848	CRCM1_RAT	892828	1082702	1064243	44465	43383	1167893	1027301	1210510	1136820
O88668	CREG1_MOUSE	166703	17180	17608	17760	161104	194780	18685	111866	131750
Q91XD7	CREL1_MOUSE	1612772	1223272	1222019	1090750	1394010	1542100	951700	1133380	1333601
Q9CYA0	CREL2_MOUSE	392803	308729	257486	324572	253734	270422	278819	43831	41921
Q9JLL0	CRIM1_MOUSE	275068	262371	187214	167499	185924	252130	194801	218745	140502
Q9DCT8	CRIP2_MOUSE	12753316	13476004	16702433	10928885	12427368	18803692	13991649	22102453	22225625
Q64010	CRK_MOUSE	501150	497717	509118	426956	371544	628204	582443	640356	653400
Q80ZM8	CRLS1_MOUSE	140080	86109	171406	80825	99257	76245	83710	21858	174457
P63155	CRNL1_RAT	43847	8412	8498	8588	8652	8160	9274	9339	84395
Q8CJ40	CROCC_MOUSE	225914	290035	372400	284849	319741	247505	271209	296667	266166
Q80YA8	CRUM2_MOUSE	3591323	5359791	4120412	5277301	4829374	2212169	6336841	3566994	4216435
Q8QZT4	CRUM3_MOUSE	2999363	3931574	4700288	3989987	3698015	3450774	3708876	3460375	4224009
P23927	CRYAB_MOUSE	491141	714777	674878	542042	634196	967750	792185	545864	435463
Q99KP3	CRYL1_MOUSE	1956511	2583121	2342755	3039548	2233131	1796554	2818930	2153978	1830379
Q9DBE0	CSAD_MOUSE	244431	183920	170927	258468	199735	253339	250815	150850	261954
Q91YT8	CSCL1_MOUSE	558061	587861	567474	395744	595817	972131	572446	634589	526689
Q3TWI9	CSCL2_MOUSE	890300	865033	885036	698974	753413	815853	849264	730474	845383
O75534	CSDE1_HUMAN	66807	45886	51163	51320	53466	85191	52414	60471	31843
P19139	CSK21_RAT	11156588	11554047	11435988	11880586	13900190	13245063	15395875	11249630	11042787
O54833	CSK22_MOUSE	339374	379408	369558	412177	358801	343869	359654	346129	319110
P67870	CSK2B_HUMAN	1961741	1845760	1960897	2285751	1871820	2039860	2114562	2024147	1913233
Q8VHK1	CSKI2_MOUSE	78499	63783	98233	54713	58764	107547	65869	102886	105585
O70589	CSKP_MOUSE	13032057	12660256	10691162	11707706	12300867	11351104	12149035	12413844	10898218
P32577	CSK_RAT	232041	244496	243124	207209	270523	294402	281368	285381	325657
Q6RUT7	CSMT1_MOUSE	624649	523806	517862	449163	382752	441635	448232	54794	761719
P97834	CSN1_RAT	505823	556850	518526	613632	529496	745936	702612	469904	483293
P61203	CSN2_RAT	482676	591610	550438	619959	545563	745831	724979	452579	361191
Q68FW9	CSN3_RAT	470887	545531	501427	542572	519900	683634	711848	375759	427074
O88544	CSN4_MOUSE	845175	826580	803030	971587	828677	730723	1032477	862409	615691
O35864	CSN5_MOUSE	325996	376138	418503	426541	371607	510341	493188	376523	301052
Q7L5N1	CSN6_HUMAN	447563	567874	626790	747800	572445	744383	782202	535038	454808
Q9CZ04	CSN7A_MOUSE	565689	657917	631064	759755	641593	849253	899363	610587	548901
Q8VBV7	CSN8_MOUSE	733723	841028	847408	1066512	742863	974140	952866	782092	618576
Q8VHY0	CSPG4_MOUSE	1252032	1602811	1442128	1276966	1518871	2525199	1559129	1071002	1078359
P97315	CSRP1_MOUSE	7726305	5362009	4289677	3521717	4426652	14057445	5266697	6198690	4636003
P97314	CSRP2_MOUSE	2162531	1827381	2115547	1780894	2175349	2616927	2049158	1929374	2497060
Q12996	CSTF3_HUMAN	327005	347214	370393	401228	338425	466387	433089	483319	524212
Q99LJ0	CT2NL_MOUSE	54241	48328	40584	45415	68281	130227	50564	43875	49679
Q9R1D1	CTCF_RAT	61519	8332	69151	33789	8591	8645	9358	10827	152395
P58466	CTDS1_MOUSE	2573858	2342292	2736147	2179402	2327600	2531092	2416431	2776741	2692202
P58465	CTDSL_MOUSE	525824	602152	518440	518140	516875	398851	578524	512952	545585
Q6X893	CTL1_MOUSE	4517556	4634177	4614295	4541965	4920975	4887547	5450258	4790545	4637425
Q8BY89	CTL2_MOUSE	12884659	14224400	13165292	12710421	13681356	13225454	16454067	14131589	16213050
Q921V7	CTL3_MOUSE	50250	55745	86576	57752	5901	77863	80885	6235	55905
Q91VA1	CTL4_MOUSE	1817561	1735394	1637631	2164620	1798804	1462882	1946465	1252867	1762042
P26231	CTNA1_MOUSE	23807497	24865128	24810959	22212916	25253912	25224833	25706522	23567559	27938186
Q61301	CTNA2_MOUSE	536643	4439	563383	540276	529050	606338	594409	592671	4778
Q65CL1	CTNA3_MOUSE	688	13491	640	844	692	664	737	7489	21604
Q02248	CTNB1_MOUSE	15994634	16405510	16331762	14171800	14902834	16767969	17250953	17240843	18388568
P30999	CTND1_MOUSE	7415511	7553754	7667898	6850980	7330294	10625131	8522244	7821395	8754963
O88327	CTNL1_MOUSE	837656	1059951	950080	926982	1061787	956261	1083397	807401	1020070
P18581	CTR2_MOUSE	145697	153699	130344	152195	133566	83813	135574	112011	91882
P49025	CTRO_MOUSE	193923	3826	4047	4213	262649	4177	251013	392348	5735
B9EJA2	CTTB2_MOUSE	58562	57887	65015	58323	55106	50285	62518	74726	86351
Q9JLB4	CUBN_MOUSE	13514805	18351237	13861001	18628142	14929504	9317986	13234973	9478882	9541906
Q13616	CUL1_HUMAN	179603	195756	207796	219482	179140	277638	206641	298355	297002
Q9D4H8	CUL2_MOUSE	32401	29295	4948	4959	30351	41279	33257	6015	6212
Q9JLV5	CUL3_MOUSE	412278	370821	443547	418235	475402	502206	485425	439319	478651
Q3TCH7	CUL4A_MOUSE	121938	146472	121760	113982	106682	126061	116968	107796	123123
Q9D5V5	CUL5_MOUSE	253754	254759	216810	292716	233063	296887	297435	253393	284943
Q8VE73	CUL7_MOUSE	1198	1168	1160	1194	2563	1032	1081	2489	1972
P53565	CUX1_RAT	209119	7752	8120	202868	8237	7737	168746	10050	10360
Q9HCG8	CWC22_HUMAN	64681	48627	42601	33059	45279	53594	39612	112163	107268
P43024	CX6A1_MOUSE	24522301	15034211	16765545	12315335	13847122	10175182	10878953	25166001	25930399
P56391	CX6B1_MOUSE	289452224	181386786	198584391	145686300	162899364	124913758	145965018	303354258	316761051
P56392	CX7A1_MOUSE	5595934	3974103	5037886	3921379	4020040	2585393	3581079	6250232	6812584
P48771	CX7A2_MOUSE	40214099	23775192	29210087	23343539	24462610	16775515	17377586	42733093	40582924
Q01231	CXA5_MOUSE	296696	363319	389356	157901	422271	531384	262024	438043	544016
P97792	CXAR_MOUSE	5242253	4983002	3197932	2837660	3099367	5876873	4198821	3346753	2996414
P08033	CXB1_RAT	810279	594935	604058	555020	528186	320373	584222	776764	914443
P21994	CXB2_RAT	400447	291896	257454	293812	217609	163171	227253	210159	366335
Q9D0M3	CY1_MOUSE	95584012	62615275	81692442	58524783	61819801	41415509	48210679	87904423	78483568
Q61462	CY24A_MOUSE	2191347	2394346	2355934	2580537	2515830	1817497	1907917	2267392	2545642
Q6P1H1	CYAC3_MOUSE	462652	624896	550298	699256	556654	572203	648346	735314	614635
Q9CQX2	CYB5B_MOUSE	145615547	97746157	112704907	85320574	104181272	80523193	85152063	157965205	149594980
P56395	CYB5_MOUSE	323859694	227010412	226532935	231527978	213128346	194468526	199704113	192360516	311582362
Q6AYA6	CYBC1_RAT	1301229	1252424	1095832	1133241	1230446	1487920	1119500	1080061	1031182
Q9CXW3	CYBP_MOUSE	716752	672438	687806	713855	653013	683662	682790	767251	692946
P00158	CYB_MOUSE	19075411	12439601	17806225	14248365	12250821	11936543	13457750	20562366	22813051
P62898	CYC_RAT	319919809	254252903	267134880	247275218	241935799	160671850	222094167	255070622	319963807
Q7TMB8	CYFP1_MOUSE	4967557	4425499	3768826	3707776	3980979	5750533	4126971	4515785	4127876
Q5SQX6	CYFP2_MOUSE	3738963	3546363	3374562	3178129	3545208	2740241	3049840	2895278	2887946
Q9QX11	CYH1_MOUSE	223783	235376	221106	27456	219635	267233	249382	346499	292813
Q921M7	CYRIB_MOUSE	411307	424238	395789	325759	340955	779643	490785	587094	540407
Q62426	CYTB_MOUSE	781005	681698	560243	714624	563239	888719	836062	872447	674667
P21460	CYTC_MOUSE	2440940	2817298	1623861	2157555	1870372	2691460	1779889	1596988	1954536
Q8K353	CYTM1_MOUSE	8678046	8242326	8245062	9476866	7889754	7597589	9427826	9474333	9312189
Q69YQ0	CYTSA_HUMAN	7719	1585	1535	1846	1635	1519	1603	2027	2443
Q5SXY1	CYTSB_MOUSE	63961	94031	105946	109114	72705	157953	98015	67594	70534
A6X919	D19L1_MOUSE	35661	25592	29915	19233	31341	34948	6372	36970	38658
A2AJQ3	D19L4_MOUSE	66998	69302	63267	61860	73468	59711	46356	50707	79553
Q5M8N4	D39U1_MOUSE	4786306	5398041	5821470	6301558	5755184	4712817	5317305	2943832	3689939
Q8BPM0	DAAM1_MOUSE	1165944	1247021	1293832	998228	1303375	1585508	1283717	995561	1026066
Q80U19	DAAM2_MOUSE	3290522	3129500	2702480	2272232	2473013	2529267	3063244	1821798	2430328
P98078	DAB2_MOUSE	1772015	1877919	2028462	2118654	1767332	1375169	1985450	1838949	2293054
P61803	DAD1_HUMAN	18219465	14351719	16978774	17515534	19203900	12897651	11365372	16184958	18475544
Q61475	DAF1_MOUSE	4004948	4965122	4363340	5807904	4777093	3593299	6618424	2802146	4256563
Q62165	DAG1_MOUSE	3923182	4277617	3074317	3506265	3549548	4705280	3781252	2832783	2789336
Q80YE7	DAPK1_MOUSE	43152	50110	62756	58855	62500	59867	62075	45675	60354
O88764	DAPK3_RAT	12984	12707	99914	13414	13730	13249	124169	16891	120370
Q9P219	DAPLE_HUMAN	217170	237863	194332	219457	271281	181241	216463	117888	282598
Q9DCP9	DAZP2_MOUSE	110357	1073809	1208308	108189	702244	101382	226836	106665	110501
Q9JIQ3	DBLOH_MOUSE	932329	703930	734102	663726	707342	708415	779282	980907	909437
Q62418	DBNL_MOUSE	348863	438826	427751	403010	353969	479237	544359	651351	406748
O88487	DC1I2_MOUSE	2789534	3348944	3652166	3260172	3541624	4342286	4184912	2852187	3004003
Q8R1Q8	DC1L1_MOUSE	1533495	1918340	2182522	1959714	2151287	2371568	2363732	1650864	1909325
Q6PDL0	DC1L2_MOUSE	534912	725277	667897	638531	661271	928586	731065	504981	593077
Q8N7N5	DCAF8_MOUSE	244520	294660	261239	265664	264958	255042	268336	275617	12692
Q8BHC4	DCAKD_MOUSE	3707482	3233716	3777788	2835228	2970814	3253489	2636875	4210838	3604246
Q99J39	DCMC_MOUSE	1199099	1162237	1215421	1512643	1232321	1110745	1314463	907573	809338
Q8K0V2	DCNL3_MOUSE	176697	165889	147897	151217	188251	185477	197348	168213	225511
Q9DAR7	DCPS_MOUSE	332579	333605	260264	358733	226792	469825	413158	272808	309609
O08788	DCTN1_MOUSE	1445028	1781318	2248106	1937048	1882212	2723830	2543724	1617879	1699818
Q99KJ8	DCTN2_MOUSE	2186555	2037958	2935131	2387335	2246675	3276012	3297060	2833275	2908833
Q9Z0Y1	DCTN3_MOUSE	2362345	2646095	2847704	2741908	2497100	3746738	3748287	2529762	2828265
Q8CBY8	DCTN4_MOUSE	667598	734286	861590	814099	715815	910359	857594	674428	763559
Q9QZB9	DCTN5_MOUSE	783378	923804	828092	1095622	937537	953928	976708	522690	550187
Q9WUB4	DCTN6_MOUSE	384043	51507	405121	52650	335258	474090	449954	65035	322500
Q91X52	DCXR_MOUSE	1489766	1898876	2105737	2655031	2004701	1338229	2103326	1853380	2023320
Q9CWS0	DDAH1_MOUSE	605721	707975	556066	637240	611228	854222	700455	626438	508560
Q99LD8	DDAH2_MOUSE	2360350	1869276	1513148	1622866	1364933	3755606	2675155	3002049	2431395
Q3U1J4	DDB1_MOUSE	2066568	2178241	2039709	2383719	2094328	2104707	2123047	1745464	1403825
Q80WW9	DDRGK_MOUSE	1489216	1329049	1543943	1210075	1265118	1232366	939841	1322388	2316597
Q501J6	DDX17_MOUSE	1854173	2223719	2252503	1884322	1809659	1727919	2021038	2752434	2398468
Q8K363	DDX18_MOUSE	381449	421940	396210	361737	369733	13822	61525	396112	427708
Q91VR5	DDX1_MOUSE	2962895	3677649	3385738	3375821	3379546	3502963	3254229	3682317	3652741
Q9JIK5	DDX21_MOUSE	556317	647384	676827	555601	592696	694516	591932	762397	834687
Q9BUQ8	DDX23_HUMAN	126172	146824	128385	129664	176292	167441	149643	303167	323491
Q62167	DDX3X_MOUSE	1527042	1555121	1708308	1656628	1529238	1525599	1502294	2343054	1743209
Q9UJV9	DDX41_HUMAN	62753	49587	8337	8476	53007	68373	52760	9888	90229
Q569Z5	DDX46_MOUSE	38737	37822	71053	13742	44322	68558	72596	75500	88103
Q9H0S4	DDX47_HUMAN	58776	63483	48713	64173	51165	77979	62498	104363	91839
Q99MJ9	DDX50_MOUSE	104573	112557	110696	106156	114043	97301	146706	155585	170314
Q6Q899	DDX58_MOUSE	181986	239450	194594	235969	200692	371433	230124	320990	209042
Q61656	DDX5_MOUSE	7471204	8938691	8626635	8000051	8767015	8227315	8626425	10082640	10378804
P54823	DDX6_MOUSE	642210	730271	761714	740691	761598	797229	702695	705810	547024
Q9WV68	DECR2_MOUSE	4734241	5013804	6818310	6022415	5726972	3531080	5973514	6881442	4716404
Q9CQ62	DECR_MOUSE	22872776	22541000	27143553	25949123	27775428	20373551	25121675	22429389	22183684
O09005	DEGS1_MOUSE	3498205	3290300	2721050	3033460	3031570	3020605	2247641	2333765	3203036
Q7TNV0	DEK_MOUSE	1474717	988278	847754	962114	1036307	1438748	857256	1220561	1022582
Q9WV69	DEMA_MOUSE	420619	353692	410422	299665	732367	256095	262693	385641	626564
Q9D8N2	DEN10_MOUSE	252680	319232	316816	369695	328789	414186	444732	297936	268739
Q0PGW2	DEN11_RAT	180747	196658	202356	207074	216833	312138	318597	234507	275735
Q924W7	DEN2B_MOUSE	4785	37107	4707	26631	4794	4811	5214	31170	6512
A6H8H2	DEN4C_MOUSE	250077	232922	217550	199875	230334	281247	219391	240747	203220
A2RT67	DEND3_MOUSE	90843	97860	93518	86268	95253	156586	100801	109615	111121
Q80TS7	DEND_MOUSE	979628	1281509	2070688	1487495	2058171	647450	2376812	845118	2746638
Q91YP3	DEOC_MOUSE	327764	399970	488983	479141	455151	382223	555506	521756	458107
Q99J56	DERL1_MOUSE	3526245	3012956	3291961	3442311	3645950	2774454	2433121	2987381	3167638
Q8BNI4	DERL2_MOUSE	5464882	4436297	4211839	4669853	3822801	3485508	3313485	3385900	3680634
P31001	DESM_MOUSE	326528	325060	220365	280980	259468	1059870	388464	336664	340572
E9Q557	DESP_MOUSE	197187	253284	272932	315821	308170	301372	336542	275837	235494
Q9R0P5	DEST_MOUSE	4405238	4289029	4217935	4908887	4668280	5886663	4962720	4746763	4523749
Q9Z2A7	DGAT1_MOUSE	798046	729217	839398	643233	794891	522605	618520	710924	800111
Q80UP3	DGKZ_MOUSE	116122	104605	135745	98844	103687	159624	137019	165673	164860
Q6WQJ1	DGLA_MOUSE	72104	80317	89371	96590	56889	89334	82547	67449	51303
Q91WC9	DGLB_MOUSE	337004	416955	289826	14361	325163	323789	307348	311085	287734
Q9QX60	DGUOK_MOUSE	169897	172368	120574	164306	127841	243310	185292	90893	22311
Q9EQ06	DHB11_MOUSE	28912734	21847768	20839873	28424335	24198170	17931918	15544336	12432880	29153119
O70503	DHB12_MOUSE	23697405	21610045	20073751	20747536	22923559	22139220	15464387	19452935	19875127
P51660	DHB4_MOUSE	11019598	9753421	11753695	11060450	13163847	9967804	11334233	8224898	7700068
O88736	DHB7_MOUSE	1120286	1088494	1039040	1118570	1161892	927927	823179	921971	938033
P50171	DHB8_MOUSE	2852281	3140014	3891963	4217464	4034215	2864332	3675561	2480700	2375258
Q8VCH6	DHC24_MOUSE	1859718	2201809	2158188	2160670	2175211	1157825	1752701	2332841	1798767
O88455	DHCR7_MOUSE	2187263	2187812	2324244	2289256	2334001	1732226	1799770	2280932	1957066
Q99KU1	DHDDS_MOUSE	254186	232213	282056	303138	283125	202456	203129	200719	196646
P26443	DHE3_MOUSE	210416885	258081481	235998365	282291982	259980617	197089324	249572148	248901548	239925152
P50172	DHI1_MOUSE	1609993	962749	558235	1302399	803295	1224866	578261	483002	1903509
P51661	DHI2_MOUSE	7952317	8311758	11086437	9738884	10521663	8808969	9184185	7091541	5273085
Q8BVI4	DHPR_MOUSE	2218734	2980202	2772160	3399561	2824603	2489850	2972472	1868732	1901041
Q5SS80	DHR13_MOUSE	162779	174053	177995	222500	233354	185802	168384	169847	184838
Q99L04	DHRS1_MOUSE	19089424	14588892	15706706	14542684	15914537	12310239	11712080	16026242	17426235
O88876	DHRS3_MOUSE	8736337	8289059	8420661	8411722	8160988	5661992	5832598	7292617	8129185
Q99LB2	DHRS4_MOUSE	21017491	14855299	17449048	19528614	16910117	15377842	15768790	14647729	17313506
Q9CXR1	DHRS7_MOUSE	4014211	3999555	4063321	3774518	4158027	3843207	3663718	4240409	3567946
Q8VBZ0	DHRSX_MOUSE	193279	179303	131524	157989	141758	181510	102751	142165	180663
Q9CXV1	DHSD_MOUSE	24140379	12976896	18249582	13589499	14350704	9118307	9251515	20875585	18044568
Q64442	DHSO_MOUSE	6056605	5775062	7032145	7339667	6937982	6169084	9326903	7236533	6447537
A2ATU0	DHTK1_MOUSE	419538	616525	567641	631936	587029	312865	566597	262790	223161
O35286	DHX15_MOUSE	513856	561775	529648	527396	566808	588166	587266	775035	835419
Q6PGC1	DHX29_MOUSE	140002	126014	139473	138669	111154	171446	120334	163303	139047
Q5BJS0	DHX30_RAT	238809	225695	282310	240056	255658	238186	256088	263288	247084
O70133	DHX9_MOUSE	1581117	1255059	1178217	1170097	1114682	1498497	1265255	1595808	1209073
O08808	DIAP1_MOUSE	96996	106631	125328	106820	108189	180457	138449	108767	77517
O70566	DIAP2_MOUSE	83594	75094	76571	63733	59569	81051	81756	77957	74871
Q9QZD8	DIC_MOUSE	90225899	50282621	66620925	50073096	53250475	36504367	38451965	75490317	81389313
Q9D6I7	DIK1A_MOUSE	171559	293761	276234	257710	194013	172622	169013	153928	271066
Q9D0D4	DIM1_MOUSE	62887	58713	63255	69078	69889	70088	67027	69605	76692
Q8BWT5	DIP2A_MOUSE	33182	41740	28856	5364	5435	39507	36715	6124	41519
Q3UH60	DIP2B_MOUSE	262893	296984	244551	253558	271681	262873	283329	322069	273685
Q9Y2E4	DIP2C_HUMAN	172993	189299	191325	175376	187328	177884	187075	199708	183925
Q8BFQ6	DIRC2_MOUSE	557618	57387	439799	627913	447883	652402	655807	490640	590960
Q99KV1	DJB11_MOUSE	5312652	4990600	4760948	5427147	4882817	4259745	3992480	3449468	3530902
Q9QYI4	DJB12_MOUSE	2080768	1799872	2070361	1961190	1980701	1660412	1545506	1896145	2203614
Q149L6	DJB14_MOUSE	89620	82172	5229	86943	103302	105228	5678	7053	7894
Q9DC23	DJC10_MOUSE	777514	831030	689253	683099	726894	964733	740032	715252	613369
Q5U458	DJC11_MOUSE	5549651	3714099	4425636	3343571	3401779	3164448	2643845	5284007	4963398
O75165	DJC13_HUMAN	4475198	5124826	3880357	5000420	4523739	3634498	4099057	3363976	3787977
Q80TN4	DJC16_MOUSE	159937	139346	175015	153694	160255	141014	121308	113908	141447
Q8CHS2	DJC22_MOUSE	59260	49833	48005	61801	12173	11763	37725	14567	14002
Q9H1X3	DJC25_HUMAN	225978	243125	232987	196020	266219	267050	226041	242844	230077
P59041	DJC30_MOUSE	337357	226314	349562	245073	267918	217396	212162	394687	382630
Q9ESX5	DKC1_MOUSE	425354	355202	362718	349293	302920	256417	318786	505994	708492
O08749	DLDH_MOUSE	27688661	35219535	35331440	36350919	38635051	31097687	45141840	22777552	25419222
Q811D0	DLG1_MOUSE	5824255	6079782	7198624	5211320	6291862	5113294	6338101	6374012	7203090
P70175	DLG3_MOUSE	135189	139693	178228	155764	139135	156031	134180	235514	208751
P62628	DLRB1_RAT	1268919	1442627	1496272	1753854	1381115	1753162	1832835	1336175	1331914
Q9CQ00	DMAC1_MOUSE	3974027	2372257	2868542	2453028	2308199	1924525	2177337	4338750	4755545
P11531	DMD_MOUSE	223028	200939	208076	209343	188975	174699	223194	240006	321026
Q6PNC0	DMXL1_MOUSE	332612	380668	471942	388044	424588	378330	415506	336950	322675
Q8BPN8	DMXL2_MOUSE	36309	38603	39330	39186	33459	36884	40917	36194	43094
D3ZG52	DNA2_RAT	124343	42628	6282	6469	6417	6176	7056	8136	7571
P49183	DNAS1_MOUSE	1557587	1183718	1363446	1176008	1373052	249771	968269	862160	1361292
P63036	DNJA1_RAT	2772963	2506967	3193440	3099263	3218285	3131755	2955615	2891418	2491134
Q9QYJ0	DNJA2_MOUSE	1963284	2322213	2514678	2623458	2386720	2555765	2530473	2129620	2135449
Q99M87	DNJA3_MOUSE	2821177	2705656	3302378	3132631	2979079	1946931	3086997	3012561	2970763
Q9QYJ3	DNJB1_MOUSE	87866	112297	94359	92675	118304	151680	142270	128685	96549
Q9QYI5	DNJB2_MOUSE	18751	56581	87819	54334	57951	19154	20431	22601	23993
Q9D832	DNJB4_MOUSE	347321	459909	486026	415190	489382	611748	540757	430644	342948
Q6AYU3	DNJB6_RAT	13344	49239	45448	94035	12609	11354	53854	47025	11102
Q61712	DNJC1_MOUSE	132044	97737	109444	74879	84295	139656	104034	124613	149243
P54103	DNJC2_MOUSE	5820	5984	5831	5997	5775	11767	5807	5869	55176
Q91YW3	DNJC3_MOUSE	8772813	8168242	7827051	7864259	7973964	7488432	6018705	6072336	6514926
Q9H3Z4	DNJC5_HUMAN	14756590	15102001	16783926	17232387	18023076	17916937	15464949	15336282	15973999
Q99615	DNJC7_HUMAN	11146	10594	91793	105589	11652	220450	89536	13614	14638
O00429	DNM1L_HUMAN	219036	261623	252805	323063	258538	264907	270390	240805	267005
P13864	DNMT1_MOUSE	36565	39992	28992	36283	31261	71465	34298	43736	35132
Q9Z2W0	DNPEP_MOUSE	1991384	2193507	2001407	2310065	2033694	2901417	2686735	2016819	2123362
Q9D7J6	DNSL1_MOUSE	462914	512783	504158	303524	255668	325966	439328	271520	188127
Q8BUR4	DOCK1_MOUSE	885643	942149	750919	893609	836191	1186651	953265	872179	653326
P59764	DOCK4_MOUSE	560838	816164	523841	731991	666747	339584	634323	434014	466615
B2RY04	DOCK5_MOUSE	1037216	1468034	989130	1210620	1194106	762336	1190416	1127925	950274
Q8VDR9	DOCK6_MOUSE	255948	268189	291555	242382	284453	412875	316545	318143	350374
Q8R1A4	DOCK7_MOUSE	412302	552159	513964	489730	515401	488401	565324	367174	395087
Q8C147	DOCK8_MOUSE	223140	246245	259221	243199	277255	264144	289672	182707	236167
Q8BIK4	DOCK9_MOUSE	384183	452643	401505	388878	403260	385428	403975	438711	450483
Q8R2Y3	DOLK_MOUSE	258931	266796	240184	200890	218807	7945	175869	178837	163233
Q8BL99	DOP1_MOUSE	486	505	5215	5748	518	482	456	5753	544
O35215	DOPD_MOUSE	2168882	2031503	2046210	2291841	1959713	1901081	2615868	2617697	2332057
Q9JMF7	DOPP1_MOUSE	198497	217481	174787	198855	209325	177641	146452	154890	176548
Q9UKG1	DP13A_HUMAN	100255	123178	9664	151075	10087	225275	171551	156240	160221
P31428	DPEP1_MOUSE	40894221	41259094	37423631	50236319	39050696	39780012	47117034	31248007	35386060
O70152	DPM1_MOUSE	3291834	3270742	2947126	3061136	3185358	2912393	2321863	2902207	2831924
Q9D1Q4	DPM3_MOUSE	6418101	5259248	5520293	5158768	6219343	4704651	4380027	5607900	6801120
Q9ET22	DPP2_MOUSE	554612	464013	319871	507388	360872	562691	426604	27550	576719
P28843	DPP4_MOUSE	244084462	327211647	248476169	293301435	275948507	204078073	323044517	216936862	187101960
O08553	DPYL2_MOUSE	5852259	6532668	4235331	5259809	4213732	7174877	7247769	7136281	6040653
Q62188	DPYL3_MOUSE	161334	140620	110266	99033	116442	312978	212543	273601	234795
Q9CR48	DRAM2_MOUSE	2749392	3067784	3445009	3362230	3101148	2531900	3140988	3385808	2847503
Q9QXS6	DREB_MOUSE	422892	441395	434296	430910	451254	746010	600419	367932	389879
P32233	DRG1_MOUSE	437941	489343	567913	498397	541601	414544	480917	686778	564799
Q99J47	DRS7B_MOUSE	4047244	3055688	3563565	3381626	3504797	2550069	2508312	3262577	3750412
Q8BLI4	DSE_MOUSE	724481	642826	44603	534550	557510	902303	475509	665466	57973
Q8BHA3	DTD2_MOUSE	141334	20768	21003	367572	249189	192301	22133	199777	248814
Q9Y4J8	DTNA_HUMAN	396603	406116	346777	370775	349584	254960	372252	286518	313779
O70585	DTNB_MOUSE	1573088	1805736	1767363	1426508	1724617	1344094	1500991	1514843	1952846
Q9D7X3	DUS3_MOUSE	764279	859624	644794	732191	711457	1195738	795881	914320	761406
Q9Z1N5	DX39B_MOUSE	910658	1076409	860794	1196716	960857	1125139	928971	796673	663132
Q96DT5	DYH11_HUMAN	290080	310414	394341	403948	323595	410452	417038	496426	519731
Q9P225	DYH2_HUMAN	59073	1982	2179	2126	39063	2144	2350	2670	54288
Q91XQ0	DYH8_MOUSE	5843	9028	1231	1274	20848	9828	10616	29487	19996
Q9JHU4	DYHC1_MOUSE	5889385	8141898	7627849	8212511	7973495	9163162	8804344	4509322	4858898
Q45VK7	DYHC2_MOUSE	13632	20266	17291	22071	21409	18082	20493	13697	14002
P63167	DYL1_HUMAN	19057600	23109921	22844141	27051678	25004573	15935839	22969391	12260894	19298937
Q78P75	DYL2_RAT	18763273	21028161	21502193	22458009	25453617	11196741	19676226	14210472	16165353
P51807	DYLT1_MOUSE	1240503	1747972	1894663	1975741	1851729	2251334	2449301	1274442	1815646
P56387	DYLT3_MOUSE	1602783	1862189	1665255	1848912	2103295	2623945	2500903	1511642	1214299
P39052	DYN2_RAT	8812387	11571663	11823512	10314534	11446905	14354998	15398724	13656270	12250001
Q9ESD7	DYSF_MOUSE	10440858	10379246	9193829	6429296	8976416	14919371	9757797	10461639	10088037
Q91ZU6	DYST_MOUSE	239741	320895	312793	338790	335705	340397	412457	205064	228195
Q9Z2H5	E41L1_MOUSE	2671687	2214973	2409017	2331693	2426055	2616693	2745311	3184736	3514584
O70318	E41L2_MOUSE	907899	882956	874910	653322	781866	1590413	966188	1100654	1417807
Q9WV92	E41L3_MOUSE	20766177	18255232	17324270	15480040	14676444	13894571	16625487	24337419	37430017
Q8BGS1	E41L5_MOUSE	8182403	9325251	9069851	9034007	8825134	4606908	10135040	8025490	10723251
P51906	EAA3_MOUSE	3876854	3351742	3779261	3959725	3434307	2728010	3496924	2093660	3367716
P70245	EBP_MOUSE	13501364	11956359	12291506	13312294	14638304	10711899	10516307	13087278	13356497
Q4PZA2	ECE1_MOUSE	2065276	2227445	1995133	1866354	1912692	3174034	2273463	2085080	1981669
O35459	ECH1_MOUSE	15141133	12779290	15457489	14244313	14619259	12424219	11783758	13462026	12626299
Q8BMS1	ECHA_MOUSE	37382425	31912681	38325888	33400612	31924222	28853194	32524393	42123373	35857304
Q99JY0	ECHB_MOUSE	29008915	26613748	31841393	27571533	28137760	23261903	25595215	29924189	24915112
Q9D9V3	ECHD1_MOUSE	196496	193448	212303	289965	240184	264864	285387	146257	136351
Q3TLP5	ECHD2_MOUSE	3691343	3586495	3651921	5116084	4675611	2980369	3211453	2367147	2758353
Q9D7J9	ECHD3_MOUSE	373880	289785	445006	426456	374819	296560	378097	250446	176408
Q8BH95	ECHM_MOUSE	16218068	15241172	17634873	17922685	19312747	15038460	16944779	15369693	12926085
Q9DBM2	ECHP_MOUSE	19966149	18195587	22001185	24390184	20260826	15202357	21019661	16811266	16479277
P42125	ECI1_MOUSE	3698421	3426780	3998448	4102879	3846912	4259868	3833155	3084893	2001708
Q9WUR2	ECI2_MOUSE	1475653	1097193	1356258	1281337	1383304	1308835	1146552	1492238	1276617
Q78JN3	ECI3_MOUSE	3673908	2735765	3347876	3964893	3673043	2044717	2761889	2839087	3431092
Q6PDI5	ECM29_MOUSE	170467	179351	149770	174030	164359	208142	167237	151921	137236
Q9QZH6	ECSIT_MOUSE	2254824	1428694	2024601	1448250	1569339	1034246	1154026	1878103	2019843
Q3UJB9	EDC4_MOUSE	136078	154803	141472	111367	121935	140037	102532	150070	158473
Q9BZQ6	EDEM3_HUMAN	130327	130947	96268	102125	99550	84403	88975	74549	86931
O60869	EDF1_HUMAN	41808	46052	43251	43773	44748	42774	49047	53914	51740
P48302	EDNRB_MOUSE	465136	394962	341559	276787	359906	866271	385501	441635	288764
Q8BL66	EEA1_MOUSE	1440443	2078373	1732631	2372318	1807966	2301886	2078986	1239461	1076084
P10126	EF1A1_MOUSE	192737871	206134325	241539038	214776699	203532876	273562303	220848565	303121652	273748675
O70251	EF1B_MOUSE	3380406	2687105	3206884	3300236	3427098	4292572	3287050	5396996	4989601
P57776	EF1D_MOUSE	2839756	2357758	3076786	2327478	2629435	3663033	2635359	4213534	3726297
Q9D8N0	EF1G_MOUSE	4327372	3690544	4420970	3998393	4137146	6004364	5160361	5752164	5521670
P58252	EF2_MOUSE	8320170	14699059	13243504	12964215	12522708	15697521	12136029	8492343	7489226
Q8K0D5	EFGM_MOUSE	118634	152231	175218	198861	152609	211467	198824	105550	70348
Q9D4J1	EFHD1_MOUSE	383644	405038	524196	417123	550052	589986	698370	454158	439744
Q4FZY0	EFHD2_RAT	130023	35208	177005	169854	36730	227022	246447	165311	279048
P52795	EFNB1_MOUSE	3821951	5097897	3871432	3621354	4125710	3630517	5962393	3527552	6276867
P52800	EFNB2_MOUSE	130146	157131	212974	131044	146198	306112	189451	350089	525312
Q8BG67	EFR3A_MOUSE	3908981	4423987	4371503	3898727	4125673	4091408	4278730	3904358	3806571
Q6ZQ18	EFR3B_MOUSE	5641553	5645519	3660033	120323	5318615	7052148	5909721	8038958	7936270
Q9CZR8	EFTS_MOUSE	632449	623859	699813	817979	713845	833952	699868	396549	350928
Q8BFR5	EFTU_MOUSE	10961433	10096056	13232247	13117994	11350839	14426076	11929320	11342094	10055335
Q01279	EGFR_MOUSE	998680	1055859	977604	1120296	980646	969567	810018	692619	751628
P01132	EGF_MOUSE	1709017	1710082	1420126	1684727	1404573	848308	1193304	1242476	943585
Q63961	EGLN_MOUSE	9849894	8458572	7142046	5683484	7125816	23889440	8747511	10586677	10377614
Q8N3D4	EH1L1_HUMAN	5319	5339	6678	5509	5595	5741	6059	7388	7809
Q9WVK4	EHD1_MOUSE	4177922	4972327	4810394	4409152	4508527	5150550	4688836	5038641	4422784
Q8BH64	EHD2_MOUSE	4952237	4725725	3725188	3656418	3579629	6844713	4320840	4731849	4398690
Q9QXY6	EHD3_MOUSE	55972021	64827327	50404105	46884199	47175396	75707172	64263171	97854605	103470917
Q9EQP2	EHD4_MOUSE	12927957	12302673	9865228	10933508	10270456	15177907	12309440	13063639	13529380
Q61070	EI24_MOUSE	1180598	1051460	1086100	1038034	1158530	888159	883627	1284916	1159181
Q99LC8	EI2BA_MOUSE	75354	102707	84044	89463	10473	82484	76883	86250	53439
P48024	EIF1_MOUSE	1412815	1475965	2095914	1387355	1307170	1323005	1164312	1309483	1451416
Q8BJW6	EIF2A_MOUSE	77015	84545	89191	78529	84887	100442	109420	10809	92535
P23116	EIF3A_MOUSE	2105573	2727131	2995687	3025358	2959123	3578591	3445774	2547450	2413093
Q8JZQ9	EIF3B_MOUSE	1174018	1385166	1592928	1534163	1453494	1855841	1698644	1278896	1195135
Q8R1B4	EIF3C_MOUSE	5236993	6110083	6298409	6527239	5869143	7453102	7368916	4977735	4695165
Q6AYK8	EIF3D_RAT	1328386	1496354	1567108	1549193	1527230	1962750	1748748	1408536	1567641
Q641X8	EIF3E_RAT	2062722	2440074	2528980	2610596	2593249	3041973	2977649	1954537	1703972
Q9DCH4	EIF3F_MOUSE	2360123	2915925	2847230	3222290	2676018	3210230	3032570	2312055	2419644
Q9Z1D1	EIF3G_MOUSE	341334	499977	299187	560325	494350	538137	435130	427613	589403
Q91WK2	EIF3H_MOUSE	1360600	2006218	2130102	2126043	2146682	2774333	2611519	1907978	1733538
Q9QZD9	EIF3I_MOUSE	1931437	2481027	2475586	2429958	2519925	3040526	2931078	2191244	1914784
Q9DBZ5	EIF3K_MOUSE	1718811	1835568	2184894	2348626	2121956	2082376	1952269	1680976	1437603
Q8QZY1	EIF3L_MOUSE	2123964	2486585	2508311	2767672	2502946	3213397	3172234	2330938	1936759
Q7L2H7	EIF3M_HUMAN	1352691	1603087	1521298	1693041	1443575	1742693	1391680	1246130	814787
Q5PPK9	EIPR1_RAT	124247	159283	154212	135698	11078	161996	170191	140335	119462
Q9D4V0	EKI1_MOUSE	9852	109249	104464	88550	92049	69604	93556	11365	10902
B5DF91	ELAV1_RAT	903777	806670	975554	863730	842798	1408866	974304	1365478	922367
Q8BGF6	ELMD2_MOUSE	2251240	1906263	2005471	1697840	1767863	1787522	1760459	2521150	2195977
Q8BPU7	ELMO1_MOUSE	230602	343626	244990	281926	303458	212856	359710	275811	267213
Q8BHL5	ELMO2_MOUSE	816208	1104265	813933	994979	955360	983902	1169628	851965	852851
Q8BYZ7	ELMO3_MOUSE	299934	282021	249194	373492	326542	278645	378654	299782	288493
P62870	ELOB_RAT	1369198	1375467	1321620	1466442	1470105	1745128	1538240	1657643	1712139
Q15369	ELOC_HUMAN	1207775	1115972	1131376	1193779	987356	1104219	1131060	1196255	1129997
Q9JLJ5	ELOV1_MOUSE	2764913	2336429	2134396	2454024	2278841	2090881	1863856	2588931	2808832
Q9JLJ4	ELOV2_MOUSE	474620	544915	533966	517306	399298	417456	279323	374089	295877
Q9NYP7	ELOV5_HUMAN	1177987	1188050	1612243	946961	1137988	1097286	853570	1138416	1133103
D4ADY9	ELOV7_RAT	438288	406720	422837	452760	453153	281164	272992	344951	395555
Q7TT37	ELP1_MOUSE	133231	155381	156872	159260	156524	164594	136322	162373	132994
P70290	EM55_MOUSE	93747656	84365740	65384069	78704694	77158649	47817853	70529328	75053031	112092906
Q4V8C3	EMAL1_RAT	137468	135047	142328	107607	114233	283203	150146	215703	199372
Q7TNG5	EMAL2_MOUSE	175605	178825	91422	152597	93958	161962	190930	228680	119411
P21995	EMB_MOUSE	7724907	9858598	9053076	10700405	10232751	9876723	11995044	6885982	6615884
Q3TAS6	EMC10_MOUSE	2492399	2126725	2218556	2509590	2461580	2048343	1857951	2736662	2518688
Q8C7X2	EMC1_MOUSE	6650726	5827814	5258110	5440322	5793827	4156560	3783259	4186031	4029775
Q9CRD2	EMC2_MOUSE	9227010	7492451	8273163	7837949	8267310	5971378	5265327	7227259	6443930
Q99KI3	EMC3_MOUSE	2941898	2712363	2672687	2694502	2740611	2170235	1979162	2404330	2531327
Q9CZX9	EMC4_MOUSE	3130072	2540799	2693746	2851360	2821092	2030474	1951234	2463493	2613903
B5DF51	EMC5_RAT	4997346	3898004	3921029	3754207	4111415	2819824	3034337	3398695	4117660
Q9BV81	EMC6_HUMAN	6297232	6219799	5513633	5833162	5120860	5629455	4376011	6138010	5561749
Q9EP72	EMC7_MOUSE	4358773	3871789	3580710	4047735	3917424	3238287	2991458	3791472	3765340
O70378	EMC8_MOUSE	4177672	3940411	4162047	3926739	4219564	3335317	3269945	4195502	4142649
Q9DB76	EMC9_MOUSE	448267	437628	443816	377060	445132	253571	256171	262430	333893
O08579	EMD_MOUSE	20279	164099	218579	20523	238158	162420	122183	298375	275507
Q99K41	EMIL1_MOUSE	5718	19915	16016	16671	5981	5908	18182	23250	27201
O88662	EMP2_MOUSE	17969936	12441301	14235844	14126301	14555850	33025011	18990831	18366766	15342673
Q9DB10	EMRE_MOUSE	822437	507906	695297	439578	500823	500781	357083	641430	781936
Q8C522	ENDD1_MOUSE	7568570	8777622	7331299	7352257	7146071	10464536	7548824	7422122	7595950
P17182	ENOA_MOUSE	18938783	20216487	18735696	22314831	18007107	23635506	24995608	19110269	16437369
P08113	ENPL_MOUSE	37142759	35654782	29809249	34531565	33267991	32257543	28608644	21112287	26107297
P06802	ENPP1_MOUSE	4056705	3845281	3226337	3580553	3459919	3706181	3379109	3063057	2426946
Q9R1E6	ENPP2_MOUSE	29420	30355	34353	38722	23806	23269	27890	22307	36404
Q6DYE8	ENPP3_MOUSE	9563751	12247015	12014197	14271020	12089586	8579473	13471425	11158933	7249156
Q8BTJ4	ENPP4_MOUSE	2397012	2434611	1798589	1738949	2072442	3996909	2127410	2448134	2317637
Q9EQG7	ENPP5_MOUSE	450241	394439	306746	345323	338890	377480	337528	313961	304089
Q8BGN3	ENPP6_MOUSE	2922285	2927080	2907971	3577856	3449275	2707150	3704948	2177655	2701578
P55772	ENTP1_MOUSE	9751373	8329829	8079196	6750220	7815917	13823987	9757924	8968978	9836372
O55026	ENTP2_MOUSE	1088516	974044	822923	1091726	977377	860107	757471	667344	1302261
Q9DBT4	ENTP4_MOUSE	56873	72562	55181	60522	59643	109450	66548	12267	65910
Q9WUZ9	ENTP5_MOUSE	7904458	5122477	5044621	6253466	5796787	3541124	4007783	3584909	6647575
P10404	ENV1_MOUSE	1940340	1734871	1815919	1901903	1906577	3738895	2438159	1442363	2849349
Q8BYW9	EOGT_MOUSE	226536	175888	153013	131719	177962	308007	196770	296373	250155
Q60902	EP15R_MOUSE	210175	227474	282498	201168	238846	255885	278554	259636	342894
P48193	EPB41_MOUSE	4541209	3908612	3734226	2935941	4148934	3550858	3590917	5026620	6078709
Q99JW5	EPCAM_MOUSE	23829906	27220484	25386779	33422170	26380649	32254634	34782614	23571190	21725234
Q03145	EPHA2_MOUSE	392507	413250	293470	238276	287659	638428	357524	282798	298086
P54763	EPHB2_MOUSE	13738	20150	18322	17736	17447	4548	19842	15807	21439
P54761	EPHB4_MOUSE	534484	523983	561075	420735	532888	926408	525008	623877	522962
P58107	EPIPL_HUMAN	789	781	11793	11085	822	821	882	1006	15202
O88339	EPN1_RAT	327607	385574	42032	406649	497196	303976	275430	334161	506998
Q9Z1Z3	EPN2_RAT	168343	202199	206934	168361	185083	250708	228155	282527	363449
Q91W69	EPN3_MOUSE	237751	282683	219317	238283	257728	221238	274566	49619	302349
Q14677	EPN4_HUMAN	1352914	1636372	1861292	1642603	1911176	1423068	1477096	1583035	1752538
P42567	EPS15_MOUSE	303059	301964	350499	324677	298333	322853	327076	316348	370755
Q08509	EPS8_MOUSE	79026	87236	87214	87882	87852	122547	113433	129942	150489
Q80TA1	EPT1_MOUSE	345776	339348	286061	361257	362743	389617	293748	231706	339406
Q9EQH2	ERAP1_MOUSE	1136921	983850	676177	821144	909399	723855	529917	405256	526094
P70424	ERBB2_MOUSE	907874	1139671	1085421	910684	1037695	862338	1066738	946653	807064
Q61526	ERBB3_MOUSE	32086	30290	5521	30183	27482	5223	16975	15185	18555
Q80TH2	ERBIN_MOUSE	1045830	1102701	996126	883978	1070353	1402839	1278151	982411	954819
Q569A6	ERD21_RAT	1970032	1793229	1629875	2244070	2228353	1873915	1455412	1427618	1641716
Q5U305	ERD22_RAT	436012	417359	342990	498200	887851	553171	298592	10090	366408
Q8BWY3	ERF1_MOUSE	790058	872546	876058	907757	807536	994507	823440	856669	784222
P52019	ERG1_MOUSE	9171	31411	44382	27164	9327	36645	32306	10742	34272
Q71KT5	ERG24_MOUSE	16156	62960	15419	15621	82114	14348	43352	14215	12383
Q9ERY9	ERG28_MOUSE	1594546	1275523	1494463	1426777	1545959	996744	1152784	1319645	1659870
Q9DC16	ERGI1_MOUSE	5903689	5336874	4871781	4603912	5411203	5974626	3999342	5362179	5290866
Q9CR89	ERGI2_MOUSE	1112522	1161765	966393	942062	1116078	1313328	864638	1085038	993426
Q9CQE7	ERGI3_MOUSE	3642026	3120016	2671497	2718378	3014690	3577332	2431279	3659441	3495605
P84089	ERH_MOUSE	3465675	2704748	2284198	2055536	2907150	2538715	2417751	7039897	6521462
Q8VEH8	ERLEC_MOUSE	411251	314737	302611	297774	281194	360975	254214	381886	312726
Q91X78	ERLN1_MOUSE	5686555	4838287	4637105	5130326	5332316	3034004	3517612	4397938	4297660
Q8BFZ9	ERLN2_MOUSE	15930122	14821531	15615034	16095755	17017542	13158946	13016462	14964261	14085535
Q3UVK0	ERMP1_MOUSE	2014091	2047805	2047749	1875486	1966848	1852557	1661653	1763727	1898005
Q8R180	ERO1A_MOUSE	1003719	870342	764261	907620	835131	820328	642573	686716	852571
P57759	ERP29_MOUSE	3535411	3046326	2734250	3359493	3240853	2483323	2497501	2039159	2820938
Q9D1Q6	ERP44_MOUSE	6143524	5813189	4377430	4865054	5400398	4437170	4270590	5160811	6197262
Q99K30	ES8L2_MOUSE	378621	403546	499256	457112	416624	374246	502504	435457	483579
Q925F2	ESAM_MOUSE	2390217	1878707	1671351	1475329	1864037	3253581	1875030	2021618	2817852
Q8VCT4	EST1D_MOUSE	40885455	35998436	32511070	36506913	38873874	13980925	21717643	17186483	27179275
Q64176	EST1E_MOUSE	1311841	979958	949393	1051134	1060067	534223	734343	495837	909587
Q91WU0	EST1F_MOUSE	35381275	13661993	11053366	18363558	17536010	9979943	7637508	1856026	22949678
Q8VCC2	EST1_MOUSE	2503772	849501	434592	1183064	786124	436368	386202	279304	1091729
Q91WG0	EST2C_MOUSE	29889899	15324058	11606333	18993742	17241525	11400455	9791307	4451098	23639010
Q8BK48	EST2E_MOUSE	901463	784972	475337	623866	510974	701783	627649	624981	661974
Q9R0P3	ESTD_MOUSE	3355063	3168715	3062939	3927663	2940689	3729011	4289651	3236389	2655366
Q3U7R1	ESYT1_MOUSE	4932925	5449466	4766993	3882216	4729619	7051197	4253921	4838592	4255848
Q3TZZ7	ESYT2_MOUSE	3245793	3357354	2953200	2617024	3054408	4580516	3091211	3207823	3055942
Q99LC5	ETFA_MOUSE	10900743	11013818	12514515	12641098	11123998	11317088	10377195	8291989	7613788
Q9DCW4	ETFB_MOUSE	14443190	14552426	17225458	17326560	14743428	14934988	15340252	11005030	9258595
Q921G7	ETFD_MOUSE	43159770	27912017	34651988	25923591	28354105	22125092	25082169	39880922	41951822
Q9DCM0	ETHE1_MOUSE	2918624	2754222	2751393	3330172	2689313	2665678	2744572	1988358	1888483
Q91WM6	EVA1A_MOUSE	3568335	3706868	3795419	3368691	3979210	3286185	3859625	4465025	5366796
Q8K2Y3	EVA1B_MOUSE	8843766	11271329	12280404	10148288	11860376	8660786	9914564	9224028	10570013
P57680	EVC_MOUSE	193471	223463	250288	228879	245288	186488	233078	226261	242994
Q92817	EVPL_HUMAN	1995	2019	2005	2033	2034	18888	21729	2450	12138
Q2M3D2	EX3L2_HUMAN	2518005	3305860	2890257	2092901	2761946	6947480	3686362	5851799	5166046
Q6DIA2	EX3L4_MOUSE	103759	112544	109934	119767	108414	155646	133706	104429	114063
A6H5Z3	EXC6B_MOUSE	102963	117686	114927	123721	95798	146796	118282	122101	145243
Q8VEG4	EXD2_MOUSE	21837	19006	20646	3604	3407	20348	12794	26352	27616
Q8R3S6	EXOC1_MOUSE	642334	664341	673556	614547	664361	753957	690919	690627	739614
Q9D4H1	EXOC2_MOUSE	835748	842706	863005	852345	876421	906028	961494	966861	932550
Q6KAR6	EXOC3_MOUSE	797976	827160	837033	875767	805467	817814	897695	865570	853808
O35382	EXOC4_MOUSE	760099	644687	632332	688207	732583	709581	664210	724188	941255
Q3TPX4	EXOC5_MOUSE	900894	1044165	977080	1056939	980698	1074133	1103737	1107126	1173367
Q8R313	EXOC6_MOUSE	161202	186414	189333	227880	221310	181310	240534	186127	204058
O35250	EXOC7_MOUSE	653016	784239	714963	702010	730475	928156	819825	762204	775556
Q6PGF7	EXOC8_MOUSE	276954	310664	289651	268160	289063	352704	400422	378972	362668
Q8C163	EXOG_MOUSE	179572	133765	156594	88106	109555	126866	15358	158646	134645
Q921I9	EXOS4_MOUSE	59017	16389	16481	71925	16332	82231	72005	111347	136842
Q8BTW3	EXOS6_MOUSE	27038	106990	27153	119432	132364	27003	102257	32429	173752
Q9ES89	EXTL2_MOUSE	72855	13166	94124	12207	103127	122213	76130	118323	77389
Q9WVL6	EXTL3_MOUSE	104666	139570	108771	87363	103885	140962	85262	115776	89046
P26040	EZRI_MOUSE	195868023	219242043	213634191	226355450	215525808	160073629	261238240	215523985	266065097
Q99L47	F10A1_MOUSE	1738868	1946246	1910014	2493961	2305864	2545612	2631764	170090	162987
Q6A0A9	F120A_MOUSE	642411	705023	678449	907595	795378	794538	920211	688382	577151
Q8C729	F126B_MOUSE	477036	651623	567221	458098	531287	520069	639422	821990	817570
Q9CR98	F136A_MOUSE	574423	436242	350080	341005	306189	305500	240441	55154	367104
Q8QZW3	F151A_MOUSE	21329512	19180647	21991021	24301190	23030194	17764516	22367952	13134639	16329072
Q9D6U8	F162A_MOUSE	16160860	10318900	13595734	8944180	10133649	7205449	7213403	13397069	15799179
Q9QXD6	F16P1_MOUSE	9459998	10825616	9936241	13393680	9202595	8847191	11280460	9681680	8142388
P70695	F16P2_MOUSE	163241	228772	195294	214036	168477	147443	173224	18619	106756
Q9D3L0	F174A_MOUSE	396527	430453	149519	382695	375418	21355	24496	25240	26147
Q8BR63	F177A_MOUSE	1536544	2087583	1629045	1858147	1661482	2991926	1844863	2295387	2372254
Q8BGY7	F210A_MOUSE	3265960	2165246	3243714	2133185	2702885	1609302	1864577	3274060	3349288
Q9D8B6	F210B_MOUSE	807154	621417	875827	609857	804867	528215	618996	986820	1190877
Q8C0Z1	F234A_MOUSE	5449632	5945980	6094143	5903871	6636075	5129328	5632601	5079487	4826634
Q9D882	F241B_MOUSE	559622	565712	549695	425496	564072	32602	489078	504641	572709
Q3UVG3	F91A1_MOUSE	65895	109319	87027	156166	7620	148547	85574	150700	126700
Q3TJZ6	FA98A_MOUSE	280285	449315	308249	395344	353912	329347	496064	255098	336953
Q80VD1	FA98B_MOUSE	374736	426094	302144	436855	303651	412920	403300	246163	345287
P35505	FAAA_MOUSE	1459197	1404860	1611623	1796480	1521680	1166659	1979374	1000907	1001169
O08914	FAAH1_MOUSE	3428922	2729177	3427024	2904029	3187872	1808732	2188428	2381221	2428234
Q8R3F5	FABD_MOUSE	356707	444746	594812	530863	644311	433118	527198	535615	434526
P04117	FABP4_MOUSE	866725	79598	722602	752398	725656	2044577	1042833	978631	800959
P11404	FABPH_MOUSE	1490658	1501704	1537054	1759280	1575862	1440177	1844975	1271925	1546294
Q80W54	FACE1_MOUSE	12029740	9977526	9313038	10050008	10077348	8391667	8217254	8185886	9486812
Q922J9	FACR1_MOUSE	722188	505306	580068	652301	615224	716824	448498	527806	725943
Q920L1	FADS1_MOUSE	714997	770115	820731	816283	919401	623663	566095	822634	801326
Q9Z0R9	FADS2_MOUSE	1019232	1084240	974133	1027207	1182682	834128	854838	985809	1135593
Q9JJE7	FADS3_MOUSE	876044	1023347	914377	762970	1141333	898339	737775	972865	944445
Q80UG1	FADS6_MOUSE	29617	30840	31967	30581	26787	20502	32778	31995	18760
Q3TDN2	FAF2_MOUSE	3821388	3077146	2967105	3004645	2948093	2861135	2275934	3385865	3469416
Q6AYQ8	FAHD1_RAT	1121977	1551662	1491108	2103035	1712379	1360776	1798247	754983	660733
Q3TC72	FAHD2_MOUSE	2901680	3158516	2907433	4010573	3425740	2532296	2894283	1527679	1516284
P34152	FAK1_MOUSE	258136	324802	313398	295132	286260	328392	322402	258986	302137
Q922E6	FAKD2_MOUSE	174860	99753	224089	165079	190037	152538	174238	196805	187009
Q91YM4	FAKD4_MOUSE	227559	274481	313037	274117	299719	273202	285984	162662	199743
Q9D8T0	FAM3A_MOUSE	854771	826447	673071	795280	686891	755742	644723	947785	949729
Q91VU0	FAM3C_MOUSE	1136708	1313216	1191338	993634	1152602	1517960	894932	1448035	1164668
F8VPU2	FARP1_MOUSE	2252141	1869188	1862779	1607672	1910126	1994578	1781971	2144373	2191406
Q91VS8	FARP2_MOUSE	707770	683673	714231	547115	716519	650072	773254	798820	915596
P19096	FAS_MOUSE	200687	243803	270443	319986	278440	337731	351143	216470	167792
Q14517	FAT1_HUMAN	35614	48632	35171	42574	39011	56897	48490	26543	30045
Q2PZL6	FAT4_MOUSE	1574	12203	11001	12259	1606	1603	10451	2017	14565
Q08879	FBLN1_MOUSE	90252	120934	112887	168041	141514	433525	171647	84950	13876
Q2HWF0	FBP1L_RAT	1380583	2044209	2711033	1870738	1955855	1553599	2302350	2147754	1805527
P22087	FBRL_HUMAN	2191438	1662722	1761138	1543200	1535839	1537889	1532085	2654231	2848714
Q5SRY7	FBW1B_MOUSE	164324	141114	141967	14186	105230	13774	194025	17550	233623
G3X9C2	FBX50_MOUSE	125852	120831	195039	152754	188324	172398	182092	165857	110285
Q9QZN4	FBX6_MOUSE	104178	124704	103584	109224	115619	131864	126219	112282	89090
Q61559	FCGRN_MOUSE	7913546	8751069	6516107	8005368	7045158	7061071	7837836	9764009	8484631
D3ZYR1	FCHO2_RAT	233592	282027	296888	356855	354314	248654	331285	293597	430594
Q7TMC8	FCSK_MOUSE	71299	86604	94464	108065	98119	104210	103434	77691	62002
Q9BQL6	FERM1_HUMAN	48502	42744	35194	3530	27048	3115	38142	15038	3048
Q8CIB5	FERM2_MOUSE	7119144	8658804	7945840	8654810	8584796	8112510	9528159	7888952	8963851
P29699	FETUA_MOUSE	364614	285621	274439	276982	279502	1154496	314094	346985	137373
Q80UZ0	FGD5_MOUSE	43323	58150	48731	50357	49581	101958	73001	55529	99736
P16092	FGFR1_MOUSE	9111	9151	44112	9619	9505	50621	42984	10962	66636
A2AJL3	FGGY_MOUSE	33630	6243	21679	45594	6352	6316	7054	8135	29382
Q3U2I3	FHI1B_MOUSE	59321	63636	67273	79286	74067	71330	84984	46327	80258
P97447	FHL1_MOUSE	3407352	4096892	3864548	4814488	4498562	5107040	3839653	4945162	4476862
O35115	FHL2_RAT	3490260	3370250	2668828	3611499	3474717	4892959	3243994	2998235	2834106
Q9R059	FHL3_MOUSE	235025	230490	193302	251835	219181	436928	216356	222163	221200
Q6P9Q4	FHOD1_MOUSE	262154	240589	227397	212783	262379	510602	256188	272837	211746
E9PV24	FIBA_MOUSE	239159	103475	94295	103705	95139	2607327	132377	92195	97926
Q8K0E8	FIBB_MOUSE	1245087	566436	480247	455544	499848	8905917	638593	613425	385377
Q8VCM7	FIBG_MOUSE	683121	305221	220887	262318	225008	5662903	322757	281769	149026
Q9JI19	FIBP_MOUSE	163789	282674	287155	232156	282641	434231	380265	296177	248468
Q92562	FIG4_HUMAN	215651	257890	17696	254576	17630	221816	358026	292631	410856
P11276	FINC_MOUSE	1131851	822888	704674	509299	815681	3032584	565225	872652	551383
Q9CQ92	FIS1_MOUSE	21569916	17691874	20072560	16281061	17078459	12798450	12900283	18226887	20917104
P59266	FITM2_MOUSE	761393	644095	638475	682550	693456	555021	526661	505209	645133
Q9D1M7	FKB11_MOUSE	475531	471834	533670	464564	368486	462107	402547	486788	522283
Q6P9Q6	FKB15_MOUSE	109972	203988	128783	249958	167341	167222	244367	106008	114922
P26883	FKB1A_MOUSE	940494	62517	62485	61834	63383	1702370	68591	1510318	74805
P26885	FKBP2_HUMAN	10842698	7500339	6750792	8229518	7674300	5898474	5644938	4772939	6664239
Q62446	FKBP3_MOUSE	1852333	2004284	2308660	2201078	1773891	1705387	1905884	3316408	2636067
P30416	FKBP4_MOUSE	459052	583832	499918	632269	514900	705789	719569	580139	493265
Q64378	FKBP5_MOUSE	177782	169470	190304	180611	173130	213849	187148	16695	174783
O35465	FKBP8_MOUSE	3131995	2236226	2726079	2080990	2206857	2260527	1712462	2937381	2865280
Q66H94	FKBP9_RAT	1576330	1428203	1065724	1132622	1101154	1403636	938142	1013370	768060
Q9JJ28	FLII_MOUSE	546648	609711	688994	523476	591654	1055027	727574	627101	615761
Q8BTM8	FLNA_MOUSE	16892178	16823171	13896274	13649680	15123075	39570201	17088650	12901746	12376440
Q80X90	FLNB_MOUSE	4444361	5170606	5846423	4984332	5684976	7733203	6396103	4085110	4441895
Q14315	FLNC_HUMAN	1256	1200	1274	10841	10350	1289	1385	23185	20846
O08917	FLOT1_MOUSE	18883515	19649634	16577238	17997394	18010393	18554269	20638565	16980909	19125228
Q9Z2S9	FLOT2_RAT	15401519	16822636	13410019	15533530	14970119	15647386	17379132	16161942	16807007
Q8BG21	FLOWR_MOUSE	2362278	2896595	2851737	2729532	2920775	1864643	103505	116031	115371
B2RXV4	FLVC1_MOUSE	866865	834212	994296	705690	1110908	1613131	975416	836240	591196
Q91X85	FLVC2_MOUSE	621448	1022184	1424509	1440662	1411971	887216	859551	1410367	705802
Q9JL26	FMNL1_MOUSE	85189	69557	127664	95044	85471	130908	96666	120574	117804
A2APV2	FMNL2_MOUSE	2690226	3008027	2798202	2766791	3425534	3926506	4080851	3265308	3826364
Q6ZPF4	FMNL3_MOUSE	549103	645873	698216	446180	539038	990433	680367	793120	766611
P50285	FMO1_MOUSE	46369848	47035705	40539066	52670852	43286976	27592829	40831395	36796543	43610209
Q8K2I3	FMO2_MOUSE	11913289	10630817	10928765	11213844	11943319	7003147	9250911	9341162	11034330
Q8VHG0	FMO4_MOUSE	2621916	1591675	1998853	1405752	1606335	969878	1304445	1989367	2207388
P97872	FMO5_MOUSE	5754823	3147199	2158000	3496368	3001107	2386029	1839093	960896	5055151
P35922	FMR1_MOUSE	316829	321966	346188	289709	292764	276834	310015	417123	458536
Q9ER35	FN3K_MOUSE	56925	56896	90273	2276284	59149	58668	63894	78834	1887630
Q8BX90	FND3A_MOUSE	748562	697698	600455	616870	629250	545797	476033	602399	494189
Q6NWW9	FND3B_MOUSE	725391	651292	545011	490563	577428	827968	434007	641063	498519
A2AKG8	FOCAD_MOUSE	3043	15365	3021	22320	3077	16623	14957	14763	2998
O35409	FOLH1_MOUSE	22985717	22624113	23041189	25444038	26844312	14639550	21210594	17075901	17169682
P35846	FOLR1_MOUSE	19005247	19850144	23079823	20133760	22630914	14300570	22741378	16796590	17509885
Q9WV91	FPRP_MOUSE	628734	625719	551706	545815	643477	929442	606763	771481	594750
P97376	FRG1_MOUSE	155918	170606	179427	168178	127457	136967	33246	243446	194942
P09528	FRIH_MOUSE	9034635	8187661	4132304	5994491	4613402	7420659	5883907	17568194	4760446
P29391	FRIL1_MOUSE	43796965	35561597	14543744	29019056	15555420	31964143	24099018	97690892	18758810
Q922K9	FRK_MOUSE	472719	526156	500026	518615	508278	532324	520939	455771	588759
Q3UFK8	FRMD8_MOUSE	505251	730495	609638	508848	669896	900115	794823	772370	815722
Q8K385	FRRS1_MOUSE	243044	261309	231555	252236	256596	202120	210795	209882	230793
Q8C180	FRS2_MOUSE	5389	5308	75018	66800	87565	86823	5130	61674	4156
O94915	FRYL_HUMAN	122540	145724	112047	126396	123239	138243	119781	123017	112826
Q5TBA9	FRY_HUMAN	17581	21421	19853	21683	22362	30928	3550	4048	16851
Q8BKE5	FSBP_MOUSE	131277	254307	45544	45336	45198	202933	168801	579341	481291
P85845	FSCN1_RAT	51372	52521	27516	9251	9228	100761	59105	63796	58898
Q5CZC0	FSIP2_HUMAN	114519	102259	110873	97954	130345	70185	104936	139256	176191
Q8BUE4	FSP1_MOUSE	658113	586574	669746	580025	612756	426632	607282	626581	614152
Q91WJ8	FUBP1_MOUSE	47810	47592	55536	56331	51709	9387	48155	52244	38121
Q99PF5	FUBP2_RAT	76520	75997	85592	82492	81380	92446	86722	77153	78994
Q8R2K1	FUCM_MOUSE	76065	88710	74257	67507	68786	68918	94655	93200	70801
Q99LJ1	FUCO_MOUSE	71091	58189	33547	10197	53760	69491	35565	74555	54877
P97807	FUMH_MOUSE	5925768	6854335	6686180	7670165	7132332	6817568	6861555	4142336	3594092
Q5BJS4	FUND1_RAT	662356	506590	770391	549861	454318	309224	304977	431725	584037
Q9D6K8	FUND2_MOUSE	6059647	3962374	4794839	3902288	3941761	3534426	3378319	5315235	6620372
P56959	FUS_MOUSE	931173	1120207	1094106	841415	760257	840006	1134856	1075054	1139627
Q9WTS2	FUT8_MOUSE	993635	1128620	951898	883925	1026464	877580	766285	1332172	1078739
O88819	FUT9_MOUSE	580271	681609	572907	597631	528111	303769	388302	408674	18556
Q9CZV8	FXL20_MOUSE	880868	1071730	861230	892304	853324	1301088	1134279	1081297	863334
Q61584	FXR1_MOUSE	1125190	1030150	1100559	936480	1117796	1009210	931337	1243079	1197510
P51116	FXR2_HUMAN	210611	223569	234364	251213	249425	257813	219461	16437	97871
Q3TQB2	FXRD1_MOUSE	788705	742846	890136	672882	893481	597234	642421	819553	649786
Q9D2W0	FXYD4_MOUSE	732542	672761	899366	866196	1030832	971838	1467682	719804	1081893
P97808	FXYD5_MOUSE	463965	421583	353058	20813	344518	995273	516712	603331	743978
Q8VDC1	FYCO1_MOUSE	65346	92576	95715	96588	101349	137350	126526	104530	80780
#N/A	FYN_RAT	1077899	1363688	1336645	1135328	1172085	964101	1458517	1155604	1800749
#N/A	FZD2_HUMAN	685016	881576	568062	558960	624976	809566	786883	672815	541638
Q9QZH0	FZD4_RAT	99287	119622	98398	114595	132924	162778	122631	75158	89006
Q61090	FZD7_MOUSE	36371	41296	38023	12212	44629	47827	47743	14197	13915
Q8BNQ3	G137B_MOUSE	12699	12756	13109	160465	131498	108209	193873	15357	103669
P97855	G3BP1_MOUSE	118749	123160	150504	125435	122557	145621	130978	95362	129558
P97379	G3BP2_MOUSE	77016	65774	100435	67618	72899	98327	80586	99675	136872
P16858	G3P_MOUSE	58109771	71156189	74011408	83521162	74879477	61731749	63194294	60552869	52746944
Q9CR59	G45IP_MOUSE	1151785	867782	1114473	1060946	1141098	851215	1105778	1253357	1187193
P35576	G6PC1_MOUSE	28491999	23196561	20174747	24869569	20644207	11853478	14895136	15705246	19291202
Q6NSQ9	G6PC3_MOUSE	2241405	2114787	2088116	2063443	2348546	1764045	1392820	1557222	1649529
Q8CFX1	G6PE_MOUSE	3220986	2496736	1883361	2436135	2196232	2117755	1674479	1325995	2200643
P06745	G6PI_MOUSE	3875561	3548012	3264606	4020009	3245078	4775185	4731300	3518752	3341264
O43826	G6PT1_HUMAN	4452908	4170035	5212306	5047967	5191608	3443873	3936072	3682619	5577963
P61922	GABT_MOUSE	3395216	5398345	5617690	6686398	5666599	4284863	5614378	2158018	1688587
Q99KY4	GAK_MOUSE	70417	79792	77056	71424	93851	100844	87602	99159	120584
Q9D172	GAL3A_MOUSE	2362491	2188312	2181533	2585676	2102259	2008162	2064216	1472366	1209422
P54818	GALC_MOUSE	2505094	2396174	1858883	2048748	2081700	1934411	1879825	1272968	1078388
Q8BFQ8	GALD1_MOUSE	877953	1090338	1043117	1488801	1159270	1028237	1249338	763142	780927
Q9R0N0	GALK1_MOUSE	182804	8955631	9772052	10707270	11411841	10593745	8444411	6712362	5932039
Q8K157	GALM_MOUSE	524780	570088	522421	662386	490384	496306	750962	620468	470837
Q571E4	GALNS_MOUSE	22020	24041	3565	21670	14358	16245	20710	2712	15296
O08912	GALT1_MOUSE	586090	506147	384016	434069	424198	786679	396849	597936	507460
Q6PB93	GALT2_MOUSE	1410179	1727490	1358560	1288341	1447244	1624381	1213983	1323662	1192829
P70419	GALT3_MOUSE	1050108	1037229	831116	1200281	1074052	698944	710453	887445	1323225
Q8BHN3	GANAB_MOUSE	10665118	8865476	7808152	8572150	8634904	6631640	5365000	4702734	6022485
Q9CYL5	GAPR1_MOUSE	3486288	3510187	2557981	2722454	3110616	7488340	4040902	3016998	2064803
Q6AYA1	GAR1_RAT	377876	301979	351175	368627	333669	253355	313030	451194	518001
Q9CZD3	GARS_MOUSE	111195	108291	101975	120913	82985	155475	138793	107341	108797
Q01721	GAS1_MOUSE	324016	218693	118176	23053	163191	433506	214485	126178	128539
P11862	GAS2_MOUSE	3431652	3929906	4848839	5135882	4928892	3346265	4868430	2652587	3648621
Q61592	GAS6_MOUSE	32046	6689	29526	31284	31569	45866	28778	7267	6962
Q9D964	GATM_MOUSE	10623794	14378248	16597178	18436692	15927526	8731345	17451140	11427871	9794937
Q69ZF3	GBA2_MOUSE	110921	108920	103620	96922	91742	118933	99780	106755	98302
P62874	GBB1_MOUSE	120350720	127832887	108763115	124652375	114899909	130272983	134670214	102474659	128658780
P62880	GBB2_MOUSE	187929072	181677665	174156786	168525927	187600313	185200557	201069085	138764358	167177600
O35353	GBB4_RAT	2396750	2421711	2567087	2300597	2599478	4442397	3381248	3376944	3059931
Q92538	GBF1_HUMAN	202946	233256	202384	203036	203472	253584	178165	210106	174443
Q9CXP8	GBG10_MOUSE	592042	549285	469163	440740	506440	718460	496075	819404	746781
Q9DAS9	GBG12_MOUSE	155254700	158445017	152457115	165320899	168523262	107002194	144009012	114410056	163865273
P59768	GBG2_HUMAN	807604	833845	768236	689811	773624	1265500	935337	1198922	1084738
P63218	GBG5_HUMAN	69004269	68061126	70546242	50924085	56477384	75870330	75199845	77207120	80785528
P60520	GBRL2_HUMAN	18934	18063	17737	77460	16893	98416	16307	82550	14201
Q8CHG3	GCC2_MOUSE	10119	12366	16412	22392	18318	17072	17943	4615	8570
Q60759	GCDH_MOUSE	12415931	11240594	15543690	13519090	14656556	8454525	14601601	11116797	12330469
E9PVA8	GCN1_MOUSE	412553	490247	522836	480384	497723	533284	478651	575445	561927
Q09324	GCNT1_MOUSE	3089544	3059180	2952766	3366323	3085888	1548025	2493946	3298293	3837871
P58854	GCP3_MOUSE	10444	13192	1711	15955	1605	20323	14865	20413	1211
Q8BMP6	GCP60_MOUSE	1191345	807950	694679	796767	833408	1173549	562450	805332	544871
P06536	GCR_RAT	5503	17567	15808	16240	12863	18011	20187	6525	8072
Q91W43	GCSP_MOUSE	1863241	2516591	3316399	2642913	2905824	1586263	3324298	3795817	3182072
Q8CFA2	GCST_MOUSE	1617050	1952265	2321713	1801855	1889551	1466778	2268420	1647910	1218480
O54865	GCYB1_MOUSE	97789	94147	69143	97948	89077	166505	101737	133284	114359
Q8C0K5	GDC_MOUSE	2169015	1326822	1958832	1382311	1631264	1002082	1134383	1978176	2394183
Q9JL56	GDE1_MOUSE	1556818	1399337	1385917	1376615	1611828	1467520	1206549	1397688	1206219
P35573	GDE_HUMAN	15063	21065	16870	23654	17227	20039	23282	17137	10897
P50398	GDIA_RAT	349102	368543	312906	381079	288371	556462	441416	546589	422079
P50399	GDIB_RAT	3224807	3166126	2926918	3443837	2793013	4253579	3707078	3289798	3151018
Q5XI73	GDIR1_RAT	4240648	4482736	3253343	4496417	3290504	6743346	5448392	5120178	4262237
Q9CRY7	GDPD1_MOUSE	150516	190548	190478	152664	180368	204617	185107	181165	165499
Q9ESM6	GDPD2_MOUSE	1197549	855617	433083	583191	423316	602075	349877	577788	216515
Q640M6	GDPD5_MOUSE	759878	869592	756003	683707	772208	1247252	859729	635986	660801
E9Q912	GDS1_MOUSE	498976	463553	328680	382741	336938	533359	488023	535638	627735
P13020	GELS_MOUSE	22925735	28706701	23045080	25105355	26159174	24066241	32012185	18911061	20702139
Q8BX17	GEMI5_MOUSE	2534	2515	2616	2726	2752	2642	2900	20001	3595
Q8BUV3	GEPH_MOUSE	38402	39213	44420	52626	43078	53535	52631	32017	37364
Q8K0D7	GET1_MOUSE	388388	349759	376623	496782	438628	376324	372847	373009	408473
G3V9T7	GET3_RAT	702507	721005	676526	934726	746249	624398	640826	558967	353834
Q9D1H7	GET4_MOUSE	50040	54323	56919	67387	77971	77572	64440	47825	40602
P82808	GFPT1_RAT	33458	44641	6446	6589	38535	61424	7456	7949	7364
Q60928	GGT1_MOUSE	88252734	66117703	68968903	92276530	79861212	65773536	78392290	68556278	99194506
Q9Z2A9	GGT5_MOUSE	5560296	9377442	10199802	10305078	11251823	8624453	14371047	7461315	8016470
Q9D6M3	GHC1_MOUSE	2852707	1854900	2348009	1619197	1566143	1664151	1350400	2590715	2260870
Q99J23	GHDC_MOUSE	1541062	1417425	1409376	1448412	1496375	1038746	1081493	934253	1324848
Q91VC9	GHITM_MOUSE	6484119	4200153	5903357	4538636	4166139	3562127	3078396	5245407	6231751
P70224	GIMA1_MOUSE	881647	924597	852084	592829	754155	1266913	783104	942012	940764
Q99JY3	GIMA4_MOUSE	3073664	3103450	2870409	3319918	2841545	6403291	4073839	5520270	3657804
Q8BWF2	GIMA5_MOUSE	1312214	1476539	1167661	939182	1531908	1946926	1678146	2142945	2206425
Q75N62	GIMA8_MOUSE	1283575	1577079	1470115	1530859	1565975	1890006	1764349	3147919	1788347
Q9Z0G0	GIPC1_MOUSE	12221	98931	12613	139382	137454	12161	149027	15404	191316
Q9Z2H7	GIPC2_MOUSE	1381614	1412902	1753914	1627086	1573974	1091860	1755165	1504246	1468595
Q68FF6	GIT1_MOUSE	552192	526398	580917	541866	642467	836815	704613	755764	874802
Q9JLQ2	GIT2_MOUSE	108939	114023	99712	109568	104650	154106	109635	119942	110892
Q6NSU3	GL8D1_MOUSE	188611	201708	162538	126419	178533	290036	159277	164349	190281
Q8VC60	GLB1L_MOUSE	223962	273985	192683	268973	221719	149511	205942	156324	205570
Q3UPY5	GLBL2_MOUSE	521158	531495	643448	505953	593859	351882	375538	473193	585151
P17439	GLCM_MOUSE	507157	462509	337802	340232	334787	868297	470053	326643	474382
Q8QZY2	GLCTK_MOUSE	165363	191367	234446	342510	278551	277360	302226	192915	113236
Q9JHJ3	GLMP_MOUSE	2976918	3474847	2719949	3274902	2884954	2943946	3510985	2698250	3069866
P15105	GLNA_MOUSE	3197596	4637869	6738135	6142642	5888097	4572948	7140712	6062764	3968222
Q99KB8	GLO2_MOUSE	3705815	3889072	3907489	4593687	4093350	3196061	3648762	2885786	3472974
Q9CPV4	GLOD4_MOUSE	868041	837058	845799	957922	738538	1154751	981643	775231	628290
Q9D8I3	GLOD5_MOUSE	96266	127749	133365	159483	117690	110846	127864	100706	97255
Q78HU7	GLPC_MOUSE	58019	58703	58699	60867	60183	53600	64305	70341	658792
Q64516	GLPK_MOUSE	27693288	18535857	24083956	21126728	21618840	13188013	16544531	20452360	23762863
Q923X4	GLRX2_MOUSE	678207	673128	800528	744761	713974	502314	610182	390403	431880
Q9JLZ1	GLRX3_RAT	126473	20722	137442	139222	141520	160925	259846	16945	120764
D3Z7P3	GLSK_MOUSE	694534	756030	777011	945444	800136	1192039	944457	521669	441255
Q6P9S7	GLT10_MOUSE	820454	827648	528400	470970	626046	805966	497011	838112	23494
Q921L8	GLT11_MOUSE	2022182	2328015	2697055	2064449	2222748	1312162	1745692	2033127	1969043
Q8BVG5	GLT14_MOUSE	40801	6302	6455	6643	40505	6420	34485	8590	66903
Q9JL62	GLTP_MOUSE	58102	75981	76640	79266	48471	12651	58704	81340	16286
O08795	GLU2B_MOUSE	9469795	7214472	6186642	7226556	7384070	6003770	4935443	5981045	8011153
Q8BH86	GLUCM_MOUSE	250270	257289	266698	370706	276389	320867	378735	215965	176909
P14142	GLUT4_MOUSE	690687	684622	767321	798662	814766	509486	693682	744046	650772
Q91XE0	GLYAT_MOUSE	21740263	20681460	21873308	24600362	24464575	15871155	20307612	7807952	7649738
P50431	GLYC_MOUSE	747653	769079	845119	875006	796200	819929	960703	708438	595191
Q9CZN7	GLYM_MOUSE	8247243	7731117	10086152	9049018	8719138	4717778	6975541	6186177	7562583
Q922P9	GLYR1_MOUSE	43340	42437	41816	46814	41598	40744	47912	82098	66886
Q8K0C9	GMDS_MOUSE	95751	176448	156445	194457	164136	123256	19141	21319	19649
Q9CQI3	GMFB_MOUSE	982127	963807	912799	1082223	795475	1326813	1202296	1227564	1064724
Q8BTZ7	GMPPB_MOUSE	82414	18021	18730	18232	17875	135754	67420	34409	40355
Q9DCZ1	GMPR1_MOUSE	374687	292983	304533	377387	275801	387699	299952	579009	514595
P21278	GNA11_MOUSE	47046583	32386344	39923173	34951783	38286617	55144782	58463451	53213409	48674624
P27600	GNA12_MOUSE	847968	1053974	798446	741720	761699	1129052	966147	799469	1086317
P27601	GNA13_MOUSE	22845906	24265354	22767825	23947971	23551039	15401946	23571541	21715726	18424765
P30677	GNA14_MOUSE	2884847	2829461	2283003	2991184	2462349	2192641	1845816	1445169	1979376
B2RSH2	GNAI1_MOUSE	24164820	30714819	32350245	31505805	37110937	44106405	37308825	33904900	31868797
P08752	GNAI2_MOUSE	105962521	124291930	115056077	98086145	109491729	151055410	130006709	113916601	105581208
Q9DC51	GNAI3_MOUSE	60549300	75041263	76340837	74885830	78874737	79755775	85735362	76130607	68971493
P18872	GNAO_MOUSE	3503861	4181582	3564329	3446694	3855539	5651542	4185178	3826021	3468623
P82471	GNAQ_RAT	29744492	27769873	25291039	28716509	24498437	39442073	34924398	26421217	29498683
P63094	GNAS2_MOUSE	22753089	20258021	21044069	502650	14906343	491463	502734	537462	33679693
O70443	GNAZ_MOUSE	1110388	1659044	1582821	1696737	1587254	1748774	1653460	1502066	1463742
P98192	GNPAT_MOUSE	133424	112562	115937	108759	116986	103810	103994	90466	90563
O88958	GNPI1_MOUSE	2003780	2032743	1979551	2704141	1788972	1584538	2104679	1753419	1573181
Q9CRC9	GNPI2_MOUSE	78461	66571	61331	10883	53455	10777	73514	51714	11901
Q69ZN6	GNPTA_MOUSE	34898	44751	30224	31409	28073	34358	23641	32306	29196
Q6S5C2	GNPTG_MOUSE	12196	11829	106848	12384	12583	119783	13530	15330	92301
Q8BFR4	GNS_MOUSE	262450	232491	167398	209958	191292	295816	201081	207986	231750
Q92805	GOGA1_HUMAN	7530	18186	23589	30235	21986	16085	656	374	11770
Q921M4	GOGA2_MOUSE	421638	429145	487991	530403	535516	434715	407213	433483	432154
P55937	GOGA3_MOUSE	52049	61136	59207	74004	61836	108870	72435	44950	40222
Q91VW5	GOGA4_MOUSE	257058	343988	349908	409436	384817	379370	398920	250553	206884
Q9QYE6	GOGA5_MOUSE	475175	602142	462745	459188	521568	587587	403696	516557	533874
Q91W53	GOGA7_MOUSE	11325671	12562319	12184925	11022311	12923417	13490237	13402498	11049252	12248964
Q14789	GOGB1_HUMAN	33673	38799	51296	45605	42164	52843	36550	29344	24160
Q8BXA1	GOLI4_MOUSE	4976304	4960323	3276243	2970276	3286671	6893703	3048240	4527719	3135241
Q8VEM1	GOLI_MOUSE	60254	7037	35081	47769	7059	39054	41567	8058	7731
Q91XA2	GOLM1_MOUSE	611739	699818	602265	472352	565034	913400	459730	676826	566502
Q6P2L7	GOLM2_MOUSE	1220367	1352683	1254291	994534	1137771	1399163	917259	1656842	1216385
Q9CRA5	GOLP3_MOUSE	529670	414106	438370	513528	472875	345437	342306	495161	490002
Q8BH60	GOPC_MOUSE	87895	83748	124808	98438	96471	12180	50036	92060	15389
Q99JX3	GORS2_MOUSE	445032	555141	375150	532410	476644	621534	483265	573152	296515
O88630	GOSR1_MOUSE	795237	714068	731093	631223	677816	650066	510570	747471	893527
O35166	GOSR2_MOUSE	2953875	2635480	2717597	2652775	2841852	2521840	1745443	2301014	2805008
Q9Y3E0	GOT1B_HUMAN	1008166	1158686	781483	915857	932834	1213208	859952	885586	1068227
D3ZWZ9	GP107_RAT	457576	583756	511472	517718	501171	542086	505082	453652	495657
Q6P6V6	GP108_RAT	111739	129066	90661	92655	104944	162375	95971	112978	108754
Q8BPS4	GP180_MOUSE	534772	509711	459278	495257	435898	403156	355923	354660	429978
P31392	GP182_RAT	18432	50550	18253	18549	18054	150344	19674	98436	18346
Q9WTK3	GPAA1_MOUSE	1623206	1375330	1353560	1365111	1494764	1284950	1095411	1396675	1255513
Q61586	GPAT1_MOUSE	616948	421826	535667	403025	370312	329026	343359	609969	620379
Q8C0N2	GPAT3_MOUSE	1488081	1484730	1468942	1604178	1568157	1035167	1035653	1268109	1412666
Q9QZF2	GPC1_MOUSE	208921	397604	422397	453623	454131	219634	572615	268181	488210
Q8CFZ4	GPC3_MOUSE	144660	141892	76320	65102	89469	101166	87816	113682	85547
P51655	GPC4_MOUSE	3379920	3214511	3009443	3426052	3468287	2807104	3061376	2024011	2957160
Q8K3J9	GPC5C_MOUSE	3204001	3342023	4826480	3994814	4062140	2822634	4065329	4442960	3474917
Q9R087	GPC6_MOUSE	63003	90898	96673	45082	69805	144971	81130	86950	49731
Q3ULJ0	GPD1L_MOUSE	578459	567442	640125	623423	505208	707030	733496	554004	517025
P13707	GPDA_MOUSE	2683811	3130541	3453287	4246814	3285232	2774371	3714312	2994537	2424980
Q64521	GPDM_MOUSE	9515922	5643375	6959571	5434930	5389027	6539990	4757743	7087236	8082465
Q8BS95	GPHR_MOUSE	32845	493676	559265	401411	484918	312323	263037	278395	241393
Q9CXY9	GPI8_MOUSE	1428920	1210996	1185308	1278551	1356585	841077	899131	1252767	1322628
P35802	GPM6A_MOUSE	7354530	10964288	13831835	13498592	13567777	5350392	11924136	11625204	14018287
P35803	GPM6B_MOUSE	210306	246578	289840	222978	275772	376700	325032	451820	30176
Q5U431	GPR39_MOUSE	87941	85412	132676	106357	175011	169198	123224	20433	20944
P42867	GPT_MOUSE	2196846	1558325	1717772	1637804	2134126	1610650	1504718	1355144	1653773
P11352	GPX1_MOUSE	5642860	15303620	20269383	15642093	17653268	12276918	15499830	7512191	5228462
P46412	GPX3_MOUSE	14886221	18476404	17035905	18779623	17355768	11574231	13731663	13668306	14607136
O70325	GPX4_MOUSE	10325312	9999073	10966628	11110636	10269801	8653885	8849519	10092321	9350801
Q99LJ6	GPX7_MOUSE	214181	214813	157614	134153	170758	395498	180040	39289	103772
Q9D7B7	GPX8_MOUSE	515544	443356	442205	364115	471328	738886	369970	535765	38051
Q8CB44	GRAM4_MOUSE	28880	26169	2749	2920	15921	2699	3023	24404	3415
Q8VC88	GRAN_MOUSE	583991	625283	544833	705845	540562	703230	834524	683287	499665
Q60631	GRB2_MOUSE	2576802	2604896	2708948	2169139	2419716	3134865	2860411	3244626	3550472
Q5SNZ0	GRDN_MOUSE	504591	354749	356950	346289	370840	327419	373347	476137	3943
Q91Z53	GRHPR_MOUSE	1576687	1891438	1802424	2491640	1853849	1834294	2116763	1460372	1343770
O70293	GRK6_MOUSE	380216	327128	362425	455310	398595	486132	410657	545489	439348
Q91XQ4	GRL1A_RAT	624051	547165	993591	1948000	833935	381428	773882	484590	2198629
P28798	GRN_MOUSE	526941	495023	411940	518734	559764	336968	440540	831021	868540
P38647	GRP75_MOUSE	17960552	15799086	16912623	18480003	16413816	16364602	17324891	12531805	12799987
Q99LP6	GRPE1_MOUSE	612136	583254	787123	811851	619170	798765	788165	543383	523036
Q9D3N8	GRTP1_MOUSE	878875	498459	557932	659362	536728	348584	504283	686954	1153148
P48508	GSH0_RAT	4082965	4627529	4975009	6694296	5499423	4730483	5318978	5467561	5542868
P51855	GSHB_MOUSE	433425	413181	390138	503802	370237	458753	497405	358536	400675
P47791	GSHR_MOUSE	896016	928702	983929	1024669	910883	1016341	944233	725127	670966
Q9WV60	GSK3B_MOUSE	272585	385368	415853	385697	429281	438345	442020	331692	370428
Q61543	GSLG1_MOUSE	9954080	11188335	7987762	8409603	8523390	10637096	6955068	7806938	7264754
P10648	GSTA2_MOUSE	4747790	251138	9390685	7949713	269356	6329327	11926516	12260125	6691898
P30115	GSTA3_MOUSE	20631478	23670296	24719353	23999206	23473915	25004971	32800871	22195231	13939583
P24472	GSTA4_MOUSE	4241253	5541627	5250614	5090715	4682066	5612849	6206272	5888327	3346040
Q9DCM2	GSTK1_MOUSE	7130519	9198181	11533874	11299097	11147723	6322921	10048068	5951757	4794024
P10649	GSTM1_MOUSE	7390689	7608580	7519714	8082650	7431757	9797356	10342811	8626420	7390605
P15626	GSTM2_MOUSE	2425147	2341423	1800321	1937341	1509773	2678820	2283537	2301084	1872167
P48774	GSTM5_MOUSE	880436	950480	1046419	1401087	1099656	982721	1073998	962889	719267
O09131	GSTO1_MOUSE	153911	205362	228913	217958	197890	204634	274345	194050	152372
P19157	GSTP1_MOUSE	11292215	8745421	8315160	10781356	8018189	10412802	9403138	7622872	7158325
Q64471	GSTT1_MOUSE	2398769	2676599	2717303	3876982	2577206	2752037	3004128	2726459	2103367
Q61133	GSTT2_MOUSE	777846	824790	892622	1134348	887790	759988	1055258	1034228	710170
Q99L20	GSTT3_MOUSE	754994	945236	981806	1295293	1016841	882079	1141972	1085002	618662
Q8K297	GT251_MOUSE	376000	413209	331227	324140	346547	518139	347380	397102	331077
Q6NVG7	GT252_MOUSE	74523	8337	8353	8626	8746	160755	9632	120770	9628
Q5U2Y1	GTF2I_RAT	35359	58777	48366	54055	55292	53050	59439	49721	48982
Q99ME9	GTPB4_MOUSE	275105	248224	239609	164887	244557	233697	235200	460963	483112
Q9CY28	GTPB8_MOUSE	6435	29550	6469	31060	6542	5745	5987	31020	37731
Q8BFW9	GTR12_MOUSE	288297	265789	237890	216586	232717	220327	256069	144648	191380
P17809	GTR1_MOUSE	2458410	2799769	3377331	2707051	3196642	2913514	2578197	2997690	2459658
P14246	GTR2_MOUSE	49859030	56098904	52330490	59283191	53746803	33857290	48813124	38307333	54332760
Q9WV38	GTR5_MOUSE	4184399	4924649	5536977	5351615	5568979	2944644	5400700	4771751	3973247
Q9JIF3	GTR8_MOUSE	373462	403938	299325	430594	223759	397846	402159	291592	274993
Q3T9X0	GTR9_MOUSE	1543116	1557975	1916547	1734408	1650689	1603592	1735520	1826494	1465073
Q8C3X4	GUF1_MOUSE	53273	59708	77988	54535	9690	96843	61086	12026	96427
Q8K2A1	GULP1_MOUSE	541365	506108	464825	436644	459670	639306	439111	581230	443666
Q80SU7	GVIN1_MOUSE	294078	276401	210594	196368	205658	560281	224010	263723	211936
Q9Z1E4	GYS1_MOUSE	158486	167633	182703	207722	185380	182307	208879	177741	136917
P10922	H10_MOUSE	59599038	72057806	81780274	54422300	73760812	38346665	38867110	142260713	119210440
P43275	H11_MOUSE	3729461	2385564	4449992	1770668	3416124	3214199	1763637	9115984	10722013
P15864	H12_MOUSE	27422342	8721308	25297702	11771095	14576572	15837517	5359618	68139768	96318719
P43277	H13_MOUSE	10771826	4369955	14666807	877507	8485690	7918320	954226	26311447	24245588
P10412	H14_HUMAN	76325710	30813347	66402876	31330855	41311520	32119968	14725011	134968093	150017870
P43276	H15_MOUSE	4634439	2311902	6965219	2386535	5116771	4341802	1829326	14195319	19360260
Q92522	H1X_HUMAN	172277	19138	171339	23080	104737	216834	19371	308293	313573
Q8CCK0	H2AW_MOUSE	682693	317203	493527	150566	323908	199964	260496	882588	1742587
P27661	H2AX_MOUSE	4496150	1743447	2991241	1602732	2950718	171922	1692364	6321884	17161340
Q9QZQ8	H2AY_MOUSE	3399735	1970131	2864039	1352748	2397040	1332469	1593933	9043899	9730721
Q6LED0	H31_RAT	47163425	20866336	24514773	7526246	26274725	15353076	9975390	46587357	84283893
P84228	H32_MOUSE	164701511	60217303	113520573	54491944	149064320	59584064	53083588	369201106	310796753
Q5TEC6	H37_HUMAN	11999680	5524426	10055285	2918752	7554544	3674175	3930737	26845590	27959499
P62804	H4_RAT	601381509	320831200	437321462	171077855	359756850	200622246	201340512	1130031664	1333084957
P01899	HA11_MOUSE	109690297	92702450	75468383	61006744	66747744	174252764	101512191	127592772	107324176
P06339	HA15_MOUSE	9257	114503	110529	9956	107644	76624	125808	12512	162931
P14430	HA18_MOUSE	741992	1004347	783203	910673	694905	1132502	1196240	944065	1116852
P01901	HA1B_MOUSE	10199750	7704000	5388399	5687677	5302851	13545116	7410281	10650397	8793153
Q9D3B1	HACD2_MOUSE	5442898	4845718	5105384	6442539	5835096	3707392	4234266	4306596	6515820
Q8K2C9	HACD3_MOUSE	4180093	3959212	3927681	4262844	4240881	3043545	2997042	3327663	3550680
Q9QXE0	HACL1_MOUSE	282763	390385	552266	400551	430674	314370	365210	303313	163732
Q8BU33	HACL2_MOUSE	3594200	3494701	3438849	3413793	3365870	3035808	2798016	2370537	2502492
Q9NYQ2	HAOX2_MOUSE	2145899	3537591	4421291	3517517	3477597	1697635	2936410	4072765	917661
Q00558	HAP40_MOUSE	141704	171012	140602	124149	143488	127823	145417	176242	146551
Q61035	HARS1_MOUSE	354320	378498	361368	405756	375587	477083	503858	532637	471356
O35387	HAX1_MOUSE	1361943	835160	1313366	759175	982480	707558	739029	1359997	1404421
P14483	HB2A_MOUSE	3052456	1611796	938031	1195061	765142	5687711	1226827	1787183	1848385
P01942	HBA_MOUSE	4642423	3299154	2695384	2637051	2583919	8580890	3074271	3364195	3063125
P02088	HBB1_MOUSE	1803985	1722991	1510194	1696659	1678985	2954774	1426798	1559054	1131246
Q69ZS7	HBS1L_MOUSE	84412	71331	69725	79971	78916	74454	78943	10033	76385
O08756	HCD2_MOUSE	16066049	14665514	16970052	16355196	16298504	13114527	14691816	17579357	15239990
Q61425	HCDH_MOUSE	63022720	68727786	76786236	73725758	75692166	43757773	60386379	44547335	41243175
D3ZN95	HCFC1_RAT	190298	230227	160608	183734	188067	214018	219864	195403	186848
Q4QQW4	HDAC1_RAT	259140	214785	239746	203943	260268	276547	276497	334898	268985
Q9Z2V5	HDAC6_MOUSE	27234	44213	56105	46710	47878	53396	54302	52868	47126
P51858	HDGF_HUMAN	225422	158891	163455	122715	143799	147479	134800	191466	177364
Q923W4	HDGR3_RAT	180654	110317	27932	28192	153444	26869	30256	286058	248697
Q3UGR5	HDHD2_MOUSE	213358	274535	207129	250155	236818	308976	262564	24335	181344
Q9CYW4	HDHD3_MOUSE	238525	271582	266602	267625	228479	222465	274184	47851	45752
P42859	HD_MOUSE	256648	280320	251860	295704	279945	237867	238078	244565	261869
Q9H583	HEAT1_HUMAN	19464	16912	14209	12681	15893	17627	18504	31934	37197
Q9R257	HEBP1_MOUSE	1177284	958016	929282	1046110	890558	875972	903712	2717203	2612684
Q69ZR2	HECD1_MOUSE	81496	109377	97849	96779	90522	121152	92322	74473	67389
Q3U487	HECD3_MOUSE	118347	110708	101953	96771	112162	126492	119378	132034	85798
Q9Y4D8	HECD4_HUMAN	9466	10015	7185	9047	8955	9064	7218	7076	6467
E9Q7X6	HEG1_MOUSE	152957	203821	147623	129601	121413	374051	197517	151831	129410
E9QAM5	HELZ2_MOUSE	24702	24763	3667	18948	25849	48985	23214	39001	32336
P10518	HEM2_MOUSE	799639	750201	670507	863612	635147	805949	914295	791024	636594
P36552	HEM6_MOUSE	1418373	689326	583661	814850	635522	711125	688259	860304	1121429
P22315	HEMH_MOUSE	4184092	2973129	2621748	3020592	2971006	3699893	2871912	2508871	2259785
Q91X72	HEMO_MOUSE	289959	228832	170522	179126	171860	431356	169181	278404	213058
Q9Z0Z4	HEPH_MOUSE	540728	655084	622933	568788	631404	797941	625779	522901	489930
O35453	HEPS_MOUSE	867636	775329	751002	872652	876982	661770	725116	737788	876603
Q15751	HERC1_HUMAN	129700	128537	127039	158208	145466	192268	130116	107245	109604
Q4U2R1	HERC2_MOUSE	95653	107776	85421	96871	105309	112253	107144	95344	90848
Q5PQN1	HERC4_RAT	1944	1906	7311	1925	7464	8205	7632	7230	1490
P29416	HEXA_MOUSE	939964	911887	690092	758566	827220	996776	1022468	881400	943014
P20060	HEXB_MOUSE	1985093	1707023	1589396	1862580	1694234	1747453	1871993	2298674	2390015
P70387	HFE_MOUSE	623673	654700	478619	424783	486987	694805	587067	452254	409392
O09173	HGD_MOUSE	1435901	1880013	2128254	2502722	1783553	1579227	2498613	1953326	1660084
Q3UDW8	HGNAT_MOUSE	1904019	1694289	1692765	1791132	1648089	2351739	1658309	1790904	1745498
Q9JJ50	HGS_RAT	618204	545478	613601	787459	671896	532534	503209	456465	681571
Q9D1G3	HHATL_MOUSE	200482	227054	204702	174974	198421	148281	198345	182767	209605
Q8QZS1	HIBCH_MOUSE	951038	901495	822455	1056476	841103	1123385	945029	597151	532954
Q96JB3	HIC2_HUMAN	138719	103649	5778	118575	106204	416316	5923	73264	125883
Q9JLR9	HIG1A_MOUSE	11880592	6470559	7721453	6853242	7441736	4836963	4878236	8251322	10381984
Q9CQJ1	HIG2A_MOUSE	4612960	1917958	2636165	2421528	2654333	1563330	1768749	3520281	4060123
P70349	HINT1_MOUSE	161411	145273	133995	215814	166478	164919	25670	26797	26048
Q9D0S9	HINT2_MOUSE	2631726	2562471	2866244	2829527	2530090	3318923	3064160	1802838	1841778
Q9CPS6	HINT3_MOUSE	1212367	1535186	1776900	1700999	1747241	1177956	1399741	1215043	879249
Q9JKY5	HIP1R_MOUSE	805728	1104233	1144386	1315636	1186896	1110415	1530131	726162	1066420
Q8VD75	HIP1_MOUSE	2337042	3199340	2917933	2430999	2878393	3862693	2945288	2082350	2305558
Q91W97	HKDC1_MOUSE	164935	104746	103140	106854	89653	81935	63217	175803	127765
Q9D8V0	HM13_MOUSE	2700528	2235579	2373313	2104486	2350093	2307300	1806287	1649231	2565822
P54868	HMCS2_HUMAN	14267	14119	210966	183636	195380	231187	196113	17443	16727
P09429	HMGB1_HUMAN	32604796	22403764	23852384	19993435	21348821	23098878	20726533	37299111	42422307
P30681	HMGB2_MOUSE	783365	313451	488812	302846	400466	879471	478439	1394264	1282730
P38060	HMGCL_MOUSE	2673927	3108148	3965712	4100565	4144963	3032962	3346256	1735080	1478866
P14901	HMOX1_MOUSE	1020859	747410	858927	880942	949430	925979	530004	833383	751622
O70252	HMOX2_MOUSE	5189187	4768789	4633177	4751950	4933749	4268462	3630425	4067427	3867315
P31943	HNRH1_HUMAN	522042	571000	480216	651951	547744	535819	657532	391397	307617
Q6AY09	HNRH2_RAT	454545	529280	393303	324709	521508	413791	339204	257804	219684
Q8VDM6	HNRL1_MOUSE	149205	139182	108141	174764	134240	173012	164840	118806	125786
Q00PI9	HNRL2_MOUSE	433687	417761	533294	634334	587212	418795	511367	490674	390146
Q921F4	HNRLL_MOUSE	166066	247228	177773	289804	292872	233025	214725	173362	112775
G3V9R8	HNRPC_RAT	1562583	1737661	1988284	2074714	2247479	1703747	1874240	2040595	1811085
Q60668	HNRPD_MOUSE	3854182	3913105	3854352	4475465	4477561	4968639	4573433	4328342	2957977
Q794E4	HNRPF_RAT	1078436	1441087	1160828	1120525	1379971	1267616	1149271	1009454	1117232
P61979	HNRPK_MOUSE	6331390	6651383	6962767	7113704	6818406	7145972	6687689	6535251	6479383
F1LQ48	HNRPL_RAT	1423643	1647919	1540180	1740404	1810297	1887160	1979909	1717576	1178679
Q9D0E1	HNRPM_MOUSE	2173304	2368648	2860460	2400275	2620702	2801876	1926883	3021587	2672251
Q7TMK9	HNRPQ_MOUSE	1160000	1094628	1104361	1240933	1030209	1675644	1336205	1155597	917152
O43390	HNRPR_HUMAN	566553	729760	750313	834915	734046	652168	754538	690293	560499
Q6IMY8	HNRPU_RAT	5859696	6710683	7343192	7366958	7245818	6458647	7465951	10123112	10795886
Q9DCU9	HOGA1_MOUSE	1786211	1490757	1634581	1969564	1540389	1361676	1651805	1148970	1052065
Q99JP6	HOME3_MOUSE	515681	569342	602741	352819	440644	819878	784661	979551	1194944
Q8BUK6	HOOK3_MOUSE	196804	239696	327980	283110	285201	408160	364330	318016	395688
Q86YZ3	HORN_HUMAN	13388	6234	54639	23959	31576	4120	17585	4622	16544
Q8R0N6	HOT_MOUSE	917533	1066003	1241133	1278043	1180383	1023034	1203323	859683	690767
Q3TEA8	HP1B3_MOUSE	3645950	3761476	4063319	3338881	3734035	1985548	2202123	4108231	5346413
P62749	HPCL1_RAT	3434238	3677627	3743919	4094316	3968016	5474213	4318924	3788679	3338141
P49429	HPPD_MOUSE	11355	11376	11444	11555	118907	10858	110196	13088	12347
P00493	HPRT_MOUSE	317752	324019	300599	390944	308329	414994	300793	333782	323650
B0BNL4	HRG1_RAT	31051	1267015	27855	27544	1127458	23274	762165	1471449	865136
Q61699	HS105_MOUSE	309211	284325	337385	359277	328122	344313	328657	334138	349829
Q8K0U4	HS12A_MOUSE	17493993	20412345	15443888	16315033	16159243	13213938	19485514	14694681	19945264
Q9CZJ2	HS12B_MOUSE	4611842	4642215	5067488	3408760	4472368	6954430	5054370	5544266	7218414
Q8R3H7	HS2ST_MOUSE	13057	216571	219481	194779	211777	13049	158800	243906	161471
O95757	HS74L_HUMAN	6385	6276	23008	27156	28521	9795	14265	17983	17608
P07901	HS90A_MOUSE	5641445	5727475	5410299	7104424	5476845	8909709	7524276	5403037	5407186
P11499	HS90B_MOUSE	13316425	12515432	11212918	14501577	11174152	20007914	16365665	15095005	13030007
Q8K3A0	HSC20_MOUSE	69579	67169	14037	78970	14709	55805	15893	17459	70754
Q8BTX9	HSDL1_MOUSE	1628081	1192377	1539108	1219352	1262213	1355744	1112691	1725713	1460260
Q2TPA8	HSDL2_MOUSE	553450	558985	735650	696116	560079	743551	734563	469729	442522
P54652	HSP72_HUMAN	62388	71591	71669	69494	72803	85221	84992	10295	10255
Q61316	HSP74_MOUSE	1791940	1949701	1788265	1761386	1643596	2459449	2141551	1767390	1519110
P63017	HSP7C_MOUSE	45212932	44542684	44001643	47469689	47816105	51535679	51158342	40421194	42586427
P14602	HSPB1_MOUSE	1112984	1210982	1086678	1087065	935165	2289343	1333777	1481137	1347880
Q9Z2G9	HTAI2_MOUSE	1260707	942462	934686	1046577	981059	964837	790892	864607	1095884
Q5PRF0	HTR5A_MOUSE	15117	16851	13911	17410	13167	18671	11328	15810	12121
Q8C547	HTR5B_MOUSE	243248	270117	244453	282810	252759	225391	221977	218900	192164
Q9R118	HTRA1_MOUSE	426449	461037	321389	412510	364156	329655	309641	367601	415873
Q9JIY5	HTRA2_MOUSE	1064364	837966	978664	823214	741137	690089	768537	918021	888660
Q8VC12	HUTU_MOUSE	252162	287582	248816	298789	207774	327900	393244	325753	319357
Q7TMY8	HUWE1_MOUSE	37104	42413	43340	56040	44328	64075	55491	36277	39019
P17710	HXK1_MOUSE	10605378	8765642	10576097	7419483	8180129	9100948	6377886	8879963	7390602
O35632	HYAL2_MOUSE	4301545	4789169	4867709	3983979	4294722	7404233	5407928	5599201	4869120
Q6P9N1	HYCCI_MOUSE	146376	176995	135597	150131	143875	245421	270094	253475	177172
Q4G0P3	HYDIN_HUMAN	278457	397852	378444	365733	431730	321071	528702	267602	327720
Q9D379	HYEP_MOUSE	24167869	27104071	19994000	20764134	21323934	27480893	22574143	23951294	21012976
P34914	HYES_MOUSE	2301057	2118552	2063505	2976626	2225642	1761865	2259113	1077304	1324083
Q9JKR6	HYOU1_MOUSE	8355386	7399025	5876794	6794155	6861474	5803066	4242039	4003747	4795860
Q8VCZ9	HYPDH_MOUSE	6376961	5765582	6278449	5613567	6441182	3059950	5257117	8216484	7878723
Q61190	I10R2_MOUSE	393520	390736	328314	294427	327395	428336	423654	330841	347544
Q7TNC9	I5P1_MOUSE	5706030	6577980	6999551	5898471	6543216	10138664	8334719	6523823	6539326
Q9DB29	IAH1_MOUSE	522810	570776	473984	621735	538272	447427	542514	502493	368959
P47879	IBP4_MOUSE	1031575	868161	658955	1036198	594395	415772	508746	537941	683164
Q07079	IBP5_MOUSE	363438	316535	467077	158343	366533	587423	271431	777699	569903
Q61581	IBP7_MOUSE	2299542	2244708	1988188	1899923	2307569	3434464	1931270	2489702	2394786
P97290	IC1_MOUSE	36749	6643	6850	6953	66978	126744	50978	7499	7355
P13597	ICAM1_MOUSE	6504007	5707321	4620423	4835099	5058639	10155177	6233328	5514894	5268859
P35330	ICAM2_MOUSE	16178361	14906089	13437300	9145275	11845163	26645144	16380885	18513890	19496204
E9Q286	ICE1_MOUSE	2431	59151	63381	68485	83998	63789	55602	3587	148257
Q9EQK7	ICMT_MOUSE	470947	406053	466851	448067	561574	383952	277223	336995	518093
Q8R035	ICT1_MOUSE	1849868	1421025	1874967	1572488	1812869	1366133	1781349	2073972	2175529
Q9JHR7	IDE_MOUSE	158033	175543	195921	177526	152701	348918	336330	194139	165165
Q9D6R2	IDH3A_MOUSE	8371064	12156997	14570299	16784148	16355452	12325019	14179745	8349032	7393755
Q68FX0	IDH3B_RAT	4019328	6979928	7436383	8110388	8996479	7369248	7690111	3717836	2945628
O88844	IDHC_MOUSE	10104568	11499745	11769644	13724842	11432980	9818066	12421688	10744751	8429367
P41565	IDHG1_RAT	2959275	3293488	2499502	4990972	3917769	2392190	2277460	659277	746925
P56574	IDHP_RAT	59959079	51955490	49701951	54618119	52067362	45247225	55416036	53241665	48833130
P58044	IDI1_MOUSE	77169	19076	78319	75330	100782	101006	68432	21471	20847
P68101	IF2A_RAT	3120687	2632443	2778054	2986981	2936694	3460499	2858208	2504915	2338962
Q99L45	IF2B_MOUSE	934605	893899	723475	749555	794726	933053	817180	781905	848472
P81795	IF2G_RAT	34978991	31530949	31274171	31754082	32491452	34618032	30465807	34475555	34556017
Q91YJ5	IF2M_MOUSE	137386	132328	171361	152194	171524	127375	159492	97844	102799
B2GUV7	IF2P_RAT	213081	212966	285548	251287	252958	261052	249038	293673	298181
P60843	IF4A1_MOUSE	1008718	1081461	1217071	1560826	1099781	1831859	1333470	1063179	1074248
P10630	IF4A2_MOUSE	560217	695972	732675	690206	696172	737501	764628	827973	624395
P38919	IF4A3_HUMAN	2133617	1545184	1452367	1152455	1360520	1880744	1548255	3213146	2433908
Q8BGD9	IF4B_MOUSE	227577	276109	324419	309219	319239	274005	258063	176658	313984
Q8BMB3	IF4E2_MOUSE	7419	7439	7428	7822	46497	58156	7647	52173	9400
P06730	IF4E_HUMAN	646500	628769	764420	719295	780737	919398	775612	828997	979374
Q6NZJ6	IF4G1_MOUSE	187276	233851	212164	210573	199918	231283	231577	158648	191307
Q62448	IF4G2_MOUSE	87523	93988	105440	108895	105763	117435	117618	85896	91506
Q5XI72	IF4H_RAT	344358	270644	539619	321169	454099	359507	462392	273364	300479
P63242	IF5A1_MOUSE	14857594	21790745	23034858	26371970	21530719	18957499	19413548	12797423	11395764
Q3KRD8	IF6_RAT	369385	496560	406587	465239	349355	605083	416622	603498	550535
Q99J93	IFM2_MOUSE	5425853	6611514	4564934	4699528	4499811	5351890	5257621	5472439	4797755
Q9CQW9	IFM3_MOUSE	5092827	5638011	5452160	3267086	4555860	11849749	5009963	7276710	7087946
Q60751	IGF1R_MOUSE	3443596	3328888	3449350	2959843	3373332	2933057	2928173	2358730	2484279
Q8HW98	IGLO5_MOUSE	345229	377618	464119	266133	333807	885214	31074	494104	36744
Q9QZ85	IIGP1_MOUSE	835581	835854	518698	575716	509038	1209351	736037	856434	721711
Q9DBZ1	IKIP_MOUSE	492786	416802	360718	285429	338619	596711	327121	555673	365307
O88351	IKKB_MOUSE	35380	40144	38379	41713	41603	51905	36778	56264	7561
Q61730	IL1AP_MOUSE	285852	331112	323580	279614	304852	584152	361589	380083	267947
Q00560	IL6RB_MOUSE	765605	937358	809273	660004	750213	1381218	864469	841230	709673
Q9D154	ILEUA_MOUSE	698916	40005	729143	968573	801229	1207325	622434	373812	555911
Q12905	ILF2_HUMAN	761427	965955	863313	838027	918032	960349	964940	781187	614066
Q9Z1X4	ILF3_MOUSE	299041	280014	240604	279649	295572	306145	349512	415101	327384
O55222	ILK_MOUSE	12507142	15334940	14556438	15941784	15475372	13939224	15599621	14911059	13519331
O00629	IMA3_HUMAN	293682	260526	270549	260703	264721	441484	274172	265768	370262
O60684	IMA7_HUMAN	1305070	880897	842080	1001530	832538	970173	989648	1081656	1254972
P70168	IMB1_MOUSE	942735	1063966	991685	1139679	953583	1782319	1165428	1031375	1085175
E9PU28	IMDH2_RAT	104279	167223	130518	206651	109644	144509	118460	104414	138561
Q9CQU8	IMP1L_MOUSE	192513	155647	29805	29812	78593	27507	31472	224677	31228
Q8BPT6	IMP2L_MOUSE	151909	94300	134828	24563	24078	24999	87744	29568	183949
O55023	IMPA1_MOUSE	403311	404513	324198	444745	343241	522442	450871	358490	328436
Q80V26	IMPA3_MOUSE	1339050	1600400	1278782	1243977	1523197	1503571	1291160	1785280	1432195
Q9D8C4	IN35_MOUSE	13423	76933	87263	84193	71764	11420	71042	171777	84352
Q63ZW7	INADL_MOUSE	690991	815984	937599	798311	921603	569697	1240895	675764	935427
O35664	INAR2_MOUSE	9155	9255	9103	9372	8749	8504	9436	10346	27196
Q0GNC1	INF2_MOUSE	39440	45592	36638	29986	32887	60589	32068	42790	35652
P15261	INGR1_MOUSE	349709	427055	338785	424105	352351	459883	540007	449320	503016
P40936	INMT_MOUSE	1803299	1279211	1351610	1997665	1161077	1436116	1767906	887891	1710152
Q6AYK3	INO1_RAT	214480	201220	192907	171903	169428	288618	248357	192799	172534
Q8C5L6	INP5K_MOUSE	2251493	2416051	2084524	2127671	2202532	2985702	2418118	2189273	2318234
Q9WTL4	INSRR_MOUSE	28113	36029	45197	39324	39057	36686	51762	29259	28950
P15208	INSR_MOUSE	2045113	2094498	2120268	1856912	2166260	1978158	1919378	1694307	1628099
Q7TPD0	INT3_MOUSE	23846	6201	35070	30302	36017	32973	24363	35782	51848
Q9NVH2	INT7_HUMAN	10961	13453	12181	12237	2176	13997	9583	17164	17045
Q61153	IOD1_MOUSE	43131	321733	41492	359616	345655	178031	45745	444989	46479
Q8BKC5	IPO5_MOUSE	278177	283947	266230	273563	260287	480807	308395	284856	227983
O95373	IPO7_HUMAN	228473	245163	220910	250640	221239	342899	219813	224564	165645
Q91YE6	IPO9_MOUSE	38073	40996	54998	52562	37544	80198	52108	48289	43373
Q91VM9	IPYR2_MOUSE	1000241	999294	1107458	1360119	1112738	885890	959390	633162	511021
Q8R0S2	IQEC1_MOUSE	157198	153909	100394	186563	111322	149890	194561	150239	155829
Q9JKF1	IQGA1_MOUSE	7369970	5423359	5292790	5790709	4818150	9740588	6264848	5042178	5455153
Q3UQ44	IQGA2_MOUSE	4423109	5258143	5517599	6670913	5926175	4178675	7203131	4089435	5486689
Q9CR20	IR3IP_MOUSE	2036967	1765002	2046595	2063087	2034796	1781624	1269174	2231515	2123462
Q60766	IRGM1_MOUSE	9874320	9401918	8694382	8323862	7415350	8968476	7105960	8387709	7990932
P85094	ISC2A_MOUSE	5533048	6552144	9025288	10331245	7204887	6597717	8122013	5306063	3648737
Q9D7P6	ISCU_MOUSE	144335	21767	22258	22076	22200	22525	24382	75857	28538
Q64339	ISG15_MOUSE	24977	223826	166531	25942	166818	24102	27684	307495	208874
P09036	ISK1_MOUSE	329767	261535	66539	346787	63166	64233	71506	73932	449429
Q91V64	ISOC1_MOUSE	309406	344305	275687	421391	291146	348219	371107	301433	252292
Q9CX00	IST1_MOUSE	4789163	6212137	5495817	6067695	5149226	5900459	5495035	5182821	3670250
Q3V3R4	ITA1_MOUSE	17695671	20634552	18103026	19415682	20357166	23584189	20512303	15849542	14556180
Q9QUM0	ITA2B_MOUSE	68555	56254	58982	37493	33223	197467	76140	54026	49307
Q62469	ITA2_MOUSE	4902689	5520642	4642894	5894846	5726870	9954113	6837335	3367170	4454322
Q62470	ITA3_MOUSE	75622587	82444882	62772291	70863118	72089870	78669675	74129707	61179181	56820886
Q00651	ITA4_MOUSE	255753	307009	241157	152307	216897	470964	352268	422891	371471
P11688	ITA5_MOUSE	2296825	2287781	2085727	1752728	2138270	5272756	2506119	2408797	2109350
Q61739	ITA6_MOUSE	16564549	17510807	16139511	15502122	18054985	17823139	16756459	17439893	16133469
Q61738	ITA7_MOUSE	404584	451486	415894	366728	476623	526414	382908	434126	462308
A2ARA8	ITA8_MOUSE	1351273	1324792	1562975	647914	1394695	2598356	1199379	1716884	1619858
B8JK39	ITA9_MOUSE	1058379	1223789	1062888	759772	1039307	2243790	1143528	997303	935162
P24063	ITAL_MOUSE	9951	5091	11097	5293	5200	29631	11759	15334	11166
P05555	ITAM_MOUSE	63087	45547	40918	7341	30963	120623	7792	53504	42395
P43406	ITAV_MOUSE	15728036	20611667	15731447	17883287	17500716	15351277	19520378	13730292	12672566
P09055	ITB1_MOUSE	68837537	78975028	61428684	68367443	72907783	80497560	76619808	55130462	59658461
P11835	ITB2_MOUSE	62506	187958	80455	8681	13577	305140	9412	119349	158283
O54890	ITB3_MOUSE	128042	162719	196753	100738	122360	531438	226279	172816	206908
A2A863	ITB4_MOUSE	176756	206323	187814	201623	188961	310610	259527	178001	150463
O70309	ITB5_MOUSE	6292051	8534924	6889566	7859023	6936837	6018801	8182390	5382906	5880668
Q9Z0T9	ITB6_MOUSE	431367	571870	625616	569019	628727	512601	511136	334271	329785
Q0VBD0	ITB8_MOUSE	223323	284732	243091	207281	249365	218941	265247	263571	249193
Q8C863	ITCH_MOUSE	322375	358595	291756	307566	363238	375610	372120	317078	285286
Q61703	ITIH2_MOUSE	25124	40807	47179	37628	43254	95851	50472	32120	29392
A6X935	ITIH4_MOUSE	106557	15046	347758	414095	16009	386773	250843	333089	20235
O89051	ITM2B_MOUSE	11406038	13855135	10915686	10872951	11502248	12990167	13082741	11615145	11463616
Q91VK4	ITM2C_MOUSE	276773	276878	209197	212749	239907	353066	216011	252639	218180
Q9D892	ITPA_MOUSE	181776	196442	171541	228789	176051	253905	262422	237925	221473
Q922B9	ITPI2_MOUSE	100018	105702	108407	102510	109123	86599	85429	104838	112439
P11881	ITPR1_MOUSE	3835934	4227707	4008161	3532918	4170719	2821059	2852552	3238837	3116382
Q9Z329	ITPR2_MOUSE	1792566	2030686	1803155	1966614	1944617	1221107	1459755	1475445	1339128
P70227	ITPR3_MOUSE	1430956	1860020	1333740	1295976	1276391	1386582	1094231	1270719	1103072
Q9Z0R6	ITSN2_MOUSE	135893	155073	185155	145422	158988	195409	209008	202599	269667
Q9JHI5	IVD_MOUSE	4905662	5071691	4888307	6278071	4753350	4930415	5399312	3281167	2798443
Q9DCX8	IYD1_MOUSE	5761588	5966168	5737435	6174819	6196788	3082672	4272267	4207243	4707472
Q4KM64	JAGN1_RAT	7288465	5974878	6222104	6269062	6812004	5008283	4474073	5074601	6663093
P52332	JAK1_MOUSE	1824935	1926046	1621358	1476710	1600187	2570043	1875223	1826883	1822584
O88792	JAM1_MOUSE	17537179	16096810	14549030	12943142	14729781	16023305	14726546	14611625	15054261
Q9JI59	JAM2_MOUSE	526702	442065	415254	336277	422535	702456	433414	371873	325181
Q9D8B7	JAM3_MOUSE	2586649	2362646	2270234	1930806	2363586	3983800	3037023	3188332	3339935
Q5DTX6	JCAD_MOUSE	2560	2402	2712	2564	2501	9922	2845	9731	3535
Q58A65	JIP4_MOUSE	225245	246737	230864	307933	203415	284235	201007	273911	283904
Q8BI36	JKAMP_MOUSE	149657	162740	135023	148039	127802	151670	175800	147684	9266
Q3TA59	JMJD8_MOUSE	267241	199913	136890	204542	19442	144841	116798	22475	20924
O88824	JTB_MOUSE	67405	487396	67123	585054	399206	358396	283825	447343	438102
Q5SYL3	K0100_MOUSE	313509	334339	296492	303881	314868	236860	229220	230164	221899
Q8IV33	K0825_HUMAN	285453	282589	289056	288323	15224336	10651112	14320159	356547	364222
A2AAE1	K1109_MOUSE	89048	96639	87281	80435	95262	88898	88540	84005	87319
A2A7S8	K1522_MOUSE	6086	39605	37821	27257	6174	5906	42091	7303	43126
Q91X21	K2013_MOUSE	1078717	1294727	1013897	1058310	1117135	1396435	971972	1237045	952844
Q8K135	K319L_MOUSE	479969	578137	457142	500848	494290	567229	443808	470602	372622
Q9R0Y5	KAD1_MOUSE	376772	375788	301197	369281	290268	552837	379063	365825	321945
Q9WTP6	KAD2_MOUSE	13833532	8543468	8315264	8546049	7223343	7732790	7598950	10323883	10874056
Q9WTP7	KAD3_MOUSE	4223957	5263908	6746362	8388263	7184043	6823408	8032290	3725256	3431215
Q9WUR9	KAD4_MOUSE	5314502	8837990	11100795	13581496	11957169	10305969	13633298	8126429	5052454
Q14678	KANK1_HUMAN	48564	94497	89627	70221	100434	50418	122925	41657	118868
Q8BX02	KANK2_MOUSE	143370	151441	178107	165318	202023	183032	191172	186080	188085
Q9Z1P7	KANK3_MOUSE	595380	548407	1230792	478310	673362	1341143	872865	1189279	1533448
Q6P9J5	KANK4_MOUSE	143669	107781	146043	91952	104666	253719	196729	199798	262775
Q9DBC7	KAP0_MOUSE	434048	395003	329281	406688	338127	537988	388915	446182	409907
P12368	KAP2_RAT	2402536	2283630	3161339	2467960	2428257	2698151	3276062	2901334	3207647
P05132	KAPCA_MOUSE	369035	386917	424107	426419	312848	361905	528225	331810	421857
P68181	KAPCB_MOUSE	540766	592153	701720	395827	553593	678438	804148	532811	853048
Q71RI9	KAT3_MOUSE	252693	282564	294421	320434	315425	266087	339122	270905	156944
O88986	KBL_MOUSE	658887	1089176	1416334	1502641	1410153	663375	1173989	427987	381876
Q9CR56	KBRS2_MOUSE	429215	419624	448632	382962	443458	429515	422743	458663	400158
Q8BK63	KC1A_MOUSE	2308337	2601721	2615412	2765807	2635507	2533990	3049660	2726502	2998095
Q62763	KC1G3_RAT	268617	270318	445547	350597	446860	223541	348252	389105	372171
P63144	KCAB1_RAT	18583	27176	8288	8567	32662	8332	9888	33903	10873
[truncated: 2,644 more rows]
