# Supplementary material for: A slit-diaphragm-associated protein network for dynamic control of renal filtration
Source: Nat Commun. 2022 Oct 28;13:6446. doi: 10.1038/s41467-022-33748-1 (PMC9616960; doi:10.1038/s41467-022-33748-1)
Supplement: Supplementary file 7 — Supplementary Table 1 [file 41467_2022_33748_MOESM7_ESM.xlsx]

## Sheet: Supplementary Table 1
	Protein	P-site	Peptide	BestScore	Spectral matches
	KIRR1_RAT	Y719	APASDYGTEPTPSGPSAPGGTDTTSQLSYENYEK	49	1
		S715	APASDYGTEPTPSGPSAPGGTDTTSQLSYENYEK	62	2
	NPHN_RAT	S1112	LAEEISEK	39	21
		T1115	LAEEISEKTEAGSEDR	28	11
		S1119	TEAGSEDRIR	34	16
		S1242	GIYDQVAADMDAVEASSLPFELR	50	1
	PODO_MOUSE	S362	AQGSINYPSSSKPVEPLNPK	48	1
	ACKR3_RAT	S347	LIDASRVSETEYSALEQNTK	41	1
