# Supplementary material for: A slit-diaphragm-associated protein network for dynamic control of renal filtration
Source: Nat Commun. 2022 Oct 28;13:6446. doi: 10.1038/s41467-022-33748-1 (PMC9616960; doi:10.1038/s41467-022-33748-1)
Supplement: Supplementary file 9 — Source Data [file 41467_2022_33748_MOESM9_ESM.xlsx]

## Sheet: Figure 3
Figure 3A
mRNA analysis
					albumine/creatinine ratio
	mean	sem
Podocin					Day after induction		0	5	8	12	15	19	22	26	33	39	47	54	68	82	96	110	124
WT	1.1	0.09			WT	mean	0.174834	0.103273	0.146296	0.166714	0.195734	0.323305	0.232023	0.154506	0.182199	0.146895	0.427354	0.239947	0.527229	0.179932	0.20753	0.296932	0.795663
Nephrin KO	1.04	0.12				sem	0.0170577	0.00865002	0.0210361	0.0137245	0.0333396	0.086822	0.0581852	0.0139606	0.0246734	0.0190867	0.167208	0.0645692	0.36471	0.013125	0.0350252	0.076246	0.629451
Nephrin					Nephrin KO	mean	0.136332	0.429583	0.190298	0.35961	0.232564	0.628129	0.456477	0.631857	0.638145	0.627835	1.16574	1.52893	1.99751	3.84025	11.4997	35.5785	64.901
WT	1	0.15				sem	0.0259673	0.296047	0.0652789	0.162424	0.0198827	0.194885	0.0481963	0.236038	0.154867	0.168619	0.208016	0.171299	0.21427	0.769026	3.27411	14.5925	9.39756
Nephrin KO	0.17	0.04
Neph1
WT	1	0.1
Nephrin KO	1.02	0.09
Figure 3B
mRNA analysis
					albumine/creatinine ratio
	mean	sem
Podocin					Day after induction		0	4	7	11	14	18	21	24	28
WT	1	0.08			WT	mean	0.228945	0.177099	0.18313	0.258821	0.193641	0.13144	0.30576	0.174073	0.316103
Nephrin KO	1.05	0.18				sem	0.0305098	0.0324514	0.032761	0.068756	0.0250047	0.0109938	0.122626	0.0148008	0.0680836
Nephrin					Neph1 KO	mean	0.158863	0.160347	0.654268	1.86404	5.61449	4.2573	13.358	25.2246	56.1643
WT	1	0.12				sem	0.00994457	0.0170374	0.110138	0.312824	1.0269	0.119384	2.0868	2.30502	5.90132
Nephrin KO	1.01	0.15
Neph1
WT	1	0.08
Nephrin KO	0.23	0.06
Figure 3C
mRNA analysis
					albumine/creatinine ratio
	mean	sem
Podocin					Day after induction		0	4	7	11	14	18	21	24
WT	1	0.21			WT	mean	0.165616	0.133898	0.169255	0.354721	0.175552	0.211918	0.21923	0.228693
Nephrin KO	0.04	0.01				sem	0.0380908	0.0138201	0.0224087	0.160881	0.0281203	0.0553255	0.0621599	0.0176916
Nephrin					Neph1 KO	mean	0.236306	0.131413	0.243543	0.222735	2.05692	88.9067	200.229	225.655
WT	1	0.15				sem	0.0440701	0.014634	0.0829342	0.0132776	0.446102	11.2324	13.5638	18.9749
Nephrin KO	0.5	0.18
Neph1
WT	1	0.14
Nephrin KO	1.05	0.3

## Sheet: Figure 4
Figure 4B									Figure 4D
	WT	KIRRE	SNS	ITM2B	MERTK	NPR3	DLG1			WT	KIRRE	SNS	MAGI1	A4	RHPN1	CLIC4	ARP3	RPN1	RHG23
	1.3923	0.021442	0.096273	0.23225	0.19459	1.12889	1.10274			0.16276	0.04129	0.09207	0.07667	0.05434	0.15472	0.13856	0.17195	0.17946	0.14555
	1.4404	0.012035	0.0784164	0.23246	0.3976	1.13334	1.35773			0.16932	0.0517	0.08864	0.11959	0.09321	0.1907	0.20314	0.18294	0.15554	0.13363
	1.2773	0.010385	0.130397	0.31994	0.18634	0.78642	1.37397			0.16114	0.07835	0.08072	0.16271	0.05382	0.20965	0.15617	0.14222	0.16662	0.18006
	1.9458	0.00737	0.0936995	0.12293	0.56859	0.72085	1.45977			0.19068	0.04548	0.05899	0.05389	0.05827	0.19204	0.15726	0.18782	0.16089	0.15297
	1.4637	0.006781	0.194002	0.74201	0.23304	0.8262	1.49592			0.17691	0.04799	0.06906	0.11952	0.0627	0.17272	0.17414	0.2163	0.17306	0.06385
	1.2466	0.014885	0.134843	0.66195	0.83745	0.5599	1.49374			0.12927	0.05263	0.07666	0.15831	0.07326	0.17673	0.16589	0.19326	0.14064	0.15685
	1.2787	0.035456	0.262429	0.66493	0.47133	1.12088	1.54807			0.14406	0.04734	0.07954	0.12347	0.03352	0.18293	0.18008	0.15827	0.14014	0.14384
	1.0584	0.10989	0.11355	0.58994	0.98181	1.09398	1.58339			0.13746	0.04459	0.09416	0.09513	0.0939	0.16356	0.17315	0.17832	0.17233	0.13468
	1.1168	0.027228	0.0168233	0.50984	0.41381	1.15508	1.52099				0.05878	0.06398	0.1057	0.07668	0.16286	0.15103	0.17057	0.17178	0.15311
	1.213	0.011492	0.00669944	0.82133	0.90973	0.93469	1.57585				0.03963	0.07425	0.1092	0.08805	0.17709	0.1833	0.23027	0.13988	0.13868
	1.3629	0.043596	0.0140645	0.65107	0.6498	0.84304	1.29263
	1.3722	0.008972	0.0174654	0.73917	0.74962	0.71424	1.33139		mean	0.15895	0.050778	0.077807	0.112419	0.068775	0.1783	0.168272	0.183192	0.160034	0.140322
	0.9501	0.032802	0.0113081	1.02674	1.0119	0.79445	1.18798		sem	0.00687004	0.00335973	0.00351488	0.00995851	0.00592002	0.00489239	0.00556126	0.00777468	0.00455916	0.00902373
	1.136	0.011079	0.00089001	0.84644	1.15493	1.26042	1.239
	1.3064	0.012984	0.000524925	1.05939	1.19786	0.89885	1.118
	1.5899	0.182195	0.046727	1.03207	1.01621	1.31378	0.74893
	0.8979	0.094777	0.0973115	1.19934	0.99299	1.13765	0.74575
	1.499	0.131187	0.0687066	1.06693	0.71253	1.02232	1.42707
	1.1715	0.140131	0.153716	1.29189	0.68149	0.54323	1.64856
	1.9426	0.195868	0.0612374	1.16496	1.05143	1.64377	1.75346
	2.4492	0.195868	0.0303213	1.39017	0.93301	1.17591	1.79831
	2.2445	0.147588	0.0407818	1.10212	0.89304	1.16985	1.73658
	1.727	0.154507	0.0370087	0.72101	0.55434	0.56329	1.68685
	1.7239	0.280127	0.0517591	0.71764	0.61505	1.56404	1.60598
	1.6976	0.141907	0.0738389	0.77855	0.63419	1.4315	1.58606
	1.6846	0.143243	0.0410927	0.83096	1.11072	1.30641	0.80665
	1.6368	0.043975	0.0380384	0.43199	1.27986	1.76603	1.43043
	1.6353	0.02341	0.0312522	0.5599	1.44944	0.39423	0.67993
	1.2709	0.02231	0.0221068	0.21024	1.37799	0.30021	1.01
	1.2416	0.036809	0.0467024	0.33751	1.21702	0.38827	1.73658
	1.1924	0.023412	0.0763007	0.40107	1.7317	1.5401	1.64552
	1.1072	0.010315	0.0396991	0.26857	1.29266	1.63836	1.31041
	1.0646	0.01066	0.288552	0.38654	1.39787	1.6941	1.00942
	1.0347		0.0542891	0.64337	1.31316	1.4083	1.40545
	0.9704		0.208377	0.38794	1.15822	1.4484	1.50444
	0.9094		0.040832	0.18652	0.42089	1.15096	1.36531
	0.8365		0.0401864	0.29483	1.70828	0.85938
	0.8038		0.0715901	0.57843	0.28087	0.97597
	0.7471			0.14006		0.89449
	0.7284					0.90136
mean	1.33418	0.0710511	0.0745214	0.649821	0.888983	1.05508	1.37008
sem	0.0614516	0.0127717	0.0110641	0.0547629	0.0660993	0.0589438	0.0496006
